# Supplementary material for: Using transmission Kikuchi diffraction to characterise α variants in an α+β titanium alloy
Source: J Microsc. 2017 May 4;267(3):318–29. doi: 10.1111/jmi.12569 (PMC6849626; doi:10.1111/jmi.12569)
Supplement: Supplementary file 1 — supplementary material [file JMI-267-318-s001.txt]

Channel Text File
Prj unnamed
Author	[Unknown]
JobMode	Grid
XCells	256
YCells	192
XStep	1.190344508E-2
YStep	1.190344507E-2
AcqE1	0
AcqE2	0
AcqE3	0
Euler angles refer to Sample Coordinate system (CS0)!	Mag	1E5	Coverage	100	Device	0	KV	3E1	TiltAngle	0	TiltAxis	0
Phases	2
3.307;3.307;3.307	9E1;9E1;9E1	Titanium-beta	11	229
2.95;2.95;4.686	9E1;9E1;1.2E2	Titanium	9	194
Phase	X	Y	Bands	Error	Euler1	Euler2	Euler3	MAD	BC	BS
2	0.0000	0.0000	10	0	93.303	83.575	289.90	1.3490	90	255
2	-0.0119	0.0000	9	0	94.657	83.744	289.16	1.0144	100	255
2	-0.0238	0.0000	8	0	94.252	84.236	289.80	1.2381	109	255
2	-0.0357	0.0000	9	0	94.706	83.885	289.58	1.1971	116	255
2	-0.0476	0.0000	9	0	94.119	84.024	289.55	1.4137	106	255
2	-0.0595	0.0000	8	0	93.999	82.992	289.86	0.7638	104	255
2	-0.0714	0.0000	10	0	94.656	84.470	289.86	1.0560	104	255
2	-0.0833	0.0000	8	0	93.870	84.032	289.75	1.1506	110	255
2	-0.0952	0.0000	9	0	93.882	84.042	290.34	1.1890	115	255
2	-0.1071	0.0000	9	0	93.960	83.662	289.69	1.1189	115	255
2	-0.1190	0.0000	9	0	93.575	84.509	289.78	1.0312	111	255
2	-0.1309	0.0000	8	0	93.501	84.431	289.55	1.1695	114	255
2	-0.1428	0.0000	10	0	94.089	83.731	289.72	1.2087	113	255
2	-0.1547	0.0000	9	0	93.403	84.157	289.20	1.1587	115	255
2	-0.1666	0.0000	9	0	93.731	84.165	289.67	1.3477	119	255
2	-0.1786	0.0000	8	0	93.550	83.743	289.87	1.0964	113	255
2	-0.1905	0.0000	9	0	93.643	84.459	289.40	1.1835	117	255
2	-0.2024	0.0000	10	0	94.489	84.540	289.48	1.3719	115	255
2	-0.2143	0.0000	8	0	93.846	84.718	289.34	1.0728	116	255
2	-0.2262	0.0000	7	0	93.462	83.542	289.38	0.5864	113	255
2	-0.2381	0.0000	7	0	93.535	82.970	290.14	1.2036	115	255
2	-0.2500	0.0000	9	0	93.837	84.263	289.72	1.3541	114	255
2	-0.2619	0.0000	8	0	93.680	83.570	289.64	1.1434	103	255
2	-0.2738	0.0000	9	0	93.724	83.983	289.78	1.2275	113	255
2	-0.2857	0.0000	10	0	93.797	84.635	289.82	0.9872	115	255
2	-0.2976	0.0000	10	0	93.997	84.307	289.57	0.8572	114	255
2	-0.3095	0.0000	9	0	94.112	84.373	289.61	1.0420	117	255
2	-0.3214	0.0000	8	0	93.697	83.935	289.73	0.9216	112	255
2	-0.3333	0.0000	8	0	93.544	84.203	289.51	1.0136	118	255
2	-0.3452	0.0000	9	0	94.076	84.862	289.77	1.3230	113	255
2	-0.3571	0.0000	65535	0	94.015	84.405	289.84	0.0000	116	255
2	-0.3690	0.0000	9	0	94.036	83.925	290.15	1.2897	109	255
2	-0.3809	0.0000	8	0	94.000	85.181	289.88	1.4429	111	255
2	-0.3928	0.0000	9	0	93.740	84.736	289.95	1.0828	103	255
2	-0.4047	0.0000	9	0	93.498	83.575	289.92	0.7648	111	255
2	-0.4166	0.0000	9	0	93.521	83.879	289.77	0.9872	112	255
2	-0.4285	0.0000	12	0	93.283	84.092	289.87	0.9653	112	255
2	-0.4404	0.0000	8	0	93.520	84.009	290.24	1.2382	110	255
2	-0.4523	0.0000	10	0	93.536	84.201	289.91	1.2383	110	255
2	-0.4642	0.0000	8	0	93.889	83.460	289.83	1.0425	109	255
2	-0.4761	0.0000	8	0	93.524	83.977	289.92	1.0410	110	255
2	-0.4880	0.0000	9	0	93.478	83.360	290.19	0.8464	112	255
2	-0.4999	0.0000	9	0	93.709	84.191	290.03	1.0326	109	255
2	-0.5118	0.0000	8	0	93.201	83.414	290.05	0.7580	109	255
2	-0.5238	0.0000	9	0	93.200	83.993	290.05	1.0725	108	255
2	-0.5357	0.0000	9	0	93.231	83.548	290.03	0.7785	113	255
2	-0.5476	0.0000	8	0	93.336	84.178	290.59	1.1376	113	255
2	-0.5595	0.0000	8	0	92.749	84.011	290.17	0.9397	111	255
2	-0.5714	0.0000	9	0	92.937	83.582	290.02	0.6712	106	255
2	-0.5833	0.0000	9	0	93.102	83.787	290.17	0.8109	113	255
2	-0.5952	0.0000	9	0	93.178	83.696	290.28	1.1107	114	255
2	-0.6071	0.0000	8	0	92.626	83.516	290.42	0.8199	110	255
2	-0.6190	0.0000	9	0	92.786	83.981	290.17	0.8821	112	255
2	-0.6309	0.0000	10	0	92.859	83.933	290.23	0.8174	112	255
2	-0.6428	0.0000	9	0	92.608	84.005	290.43	0.9640	114	255
2	-0.6547	0.0000	10	0	92.878	84.019	290.68	1.0796	112	255
2	-0.6666	0.0000	10	0	92.960	83.956	290.64	1.0112	112	255
2	-0.6785	0.0000	9	0	92.598	83.808	290.53	0.8728	112	255
2	-0.6904	0.0000	10	0	92.553	84.692	290.55	1.0181	111	255
2	-0.7023	0.0000	10	0	92.541	84.079	290.67	1.1077	110	255
2	-0.7142	0.0000	9	0	92.701	83.625	290.11	0.7365	105	255
2	-0.7261	0.0000	9	0	92.831	84.187	290.65	1.1962	106	255
2	-0.7380	0.0000	9	0	93.073	84.304	290.27	1.2217	102	255
2	-0.7499	0.0000	10	0	93.155	84.147	289.80	1.3830	99	255
2	-0.7618	0.0000	8	0	92.976	84.160	290.07	0.9418	103	255
2	-0.7737	0.0000	7	0	93.148	84.014	290.16	1.2240	95	255
2	-0.7856	0.0000	7	0	93.259	84.247	289.99	0.8860	98	255
2	-0.7975	0.0000	7	0	92.936	83.820	290.33	1.1585	97	255
2	-0.8094	0.0000	8	0	92.747	83.661	290.13	0.9901	92	255
2	-0.8213	0.0000	7	0	92.494	83.558	290.75	0.9231	84	255
2	-0.8332	0.0000	7	0	92.644	83.410	290.57	0.7736	76	255
2	-0.8451	0.0000	8	0	93.862	84.090	290.90	1.1589	90	255
2	-0.8570	0.0000	7	0	93.646	83.687	290.45	0.8665	94	255
2	-0.8690	0.0000	9	0	94.201	84.164	290.48	1.1619	107	255
2	-0.8809	0.0000	65535	0	94.406	83.981	290.51	0.0000	108	255
2	-0.8928	0.0000	7	0	95.146	83.765	290.72	1.1274	116	255
2	-0.9047	0.0000	12	0	94.563	84.475	290.76	1.2725	115	255
2	-0.9166	0.0000	10	0	94.422	84.254	290.30	1.0701	117	255
2	-0.9285	0.0000	8	0	94.578	83.936	290.27	0.9695	116	255
2	-0.9404	0.0000	9	0	94.960	84.335	291.12	1.4052	115	255
2	-0.9523	0.0000	10	0	94.513	84.622	290.34	1.2213	117	255
2	-0.9642	0.0000	10	0	94.581	84.667	290.27	1.1635	118	255
2	-0.9761	0.0000	9	0	94.218	84.588	290.51	1.0031	114	255
2	-0.9880	0.0000	8	0	94.430	84.702	290.58	1.2613	116	255
2	-0.9999	0.0000	10	0	94.407	84.585	291.00	1.2909	113	255
2	-1.0118	0.0000	10	0	94.496	84.651	290.90	1.3487	119	255
2	-1.0237	0.0000	9	0	94.242	84.289	291.08	1.2545	113	255
2	-1.0356	0.0000	10	0	94.291	84.926	290.90	1.0546	112	255
2	-1.0475	0.0000	9	0	94.527	83.883	291.21	1.0637	113	255
2	-1.0594	0.0000	10	0	94.509	84.882	291.32	1.2971	111	255
2	-1.0713	0.0000	65535	0	94.376	84.793	291.12	0.0000	107	255
2	-1.0832	0.0000	65535	0	94.176	84.595	291.08	0.0000	115	255
2	-1.0951	0.0000	7	0	93.706	84.093	291.17	1.0779	114	255
2	-1.1070	0.0000	8	0	94.394	85.126	290.91	1.3272	111	255
2	-1.1189	0.0000	65535	0	94.419	85.070	291.11	0.0000	113	255
2	-1.1308	0.0000	10	0	94.620	85.115	291.20	1.4115	117	255
2	-1.1427	0.0000	9	0	94.566	85.231	291.28	1.3270	117	255
2	-1.1546	0.0000	10	0	94.452	84.761	291.42	1.3289	114	255
2	-1.1665	0.0000	7	0	94.457	85.010	291.49	1.2953	119	255
2	-1.1784	0.0000	9	0	94.145	85.181	291.24	1.3465	116	255
2	-1.1903	0.0000	8	0	94.185	85.389	291.26	1.1985	115	255
2	-1.2022	0.0000	8	0	93.551	84.380	291.31	1.0542	118	255
2	-1.2142	0.0000	10	0	94.435	84.853	292.06	1.4579	115	255
2	-1.2261	0.0000	9	0	94.277	84.850	291.44	1.4764	116	255
2	-1.2380	0.0000	10	0	94.350	85.629	291.71	1.3067	113	255
2	-1.2499	0.0000	10	0	93.811	84.684	291.74	1.4613	118	255
2	-1.2618	0.0000	9	0	94.677	85.053	291.49	1.2049	115	255
2	-1.2737	0.0000	8	0	94.017	84.906	291.31	1.0825	111	255
2	-1.2856	0.0000	10	0	94.438	85.639	291.90	1.4299	106	255
2	-1.2975	0.0000	65535	0	94.091	85.422	291.93	0.0000	113	255
2	-1.3094	0.0000	8	0	93.788	85.528	292.40	1.0271	115	255
2	-1.3213	0.0000	7	0	93.926	85.792	291.97	0.9708	115	255
2	-1.3332	0.0000	9	0	93.869	85.509	292.05	0.9972	118	255
2	-1.3451	0.0000	9	0	93.892	85.632	292.06	0.9708	116	255
2	-1.3570	0.0000	9	0	93.707	85.194	291.78	1.0450	118	255
2	-1.3689	0.0000	9	0	94.094	85.340	292.09	1.0697	118	255
2	-1.3808	0.0000	10	0	93.713	85.039	292.07	1.2293	115	255
2	-1.3927	0.0000	10	0	93.939	85.455	291.93	1.1144	112	255
2	-1.4046	0.0000	6	0	93.993	85.315	291.97	0.9225	114	255
2	-1.4165	0.0000	8	0	93.632	85.202	292.37	1.1273	113	255
2	-1.4284	0.0000	10	0	93.851	85.864	292.49	1.1271	116	255
2	-1.4403	0.0000	9	0	93.547	85.570	292.85	1.1932	117	255
2	-1.4522	0.0000	8	0	92.930	84.514	292.69	1.4535	114	255
2	-1.4641	0.0000	9	0	93.554	85.563	292.44	1.2934	112	255
2	-1.4760	0.0000	9	0	93.608	86.103	292.79	1.0734	113	255
2	-1.4879	0.0000	8	0	93.477	85.070	292.91	1.3576	112	255
2	-1.4998	0.0000	9	0	92.398	84.690	292.46	1.2896	114	255
2	-1.5117	0.0000	8	0	93.448	85.211	293.09	1.0376	109	255
2	-1.5236	0.0000	8	0	93.214	85.860	292.88	1.1108	113	255
2	-1.5355	0.0000	8	0	93.177	85.494	292.69	0.9078	111	255
2	-1.5474	0.0000	9	0	93.630	85.557	293.00	1.2760	110	255
2	-1.5594	0.0000	9	0	93.188	85.776	292.92	1.1526	95	255
2	-1.5713	0.0000	7	0	93.263	86.141	292.92	1.1577	86	255
2	-1.5832	0.0000	7	0	36.395	80.807	299.88	1.0615	86	255
2	-1.5951	0.0000	7	0	36.083	81.042	299.70	1.2874	97	255
2	-1.6070	0.0000	8	0	36.367	81.474	299.41	1.1777	105	255
2	-1.6189	0.0000	7	0	36.929	82.236	299.18	1.2566	102	255
2	-1.6308	0.0000	7	0	34.895	81.219	300.21	0.9819	108	255
2	-1.6427	0.0000	10	0	35.152	81.105	300.70	1.1006	105	255
2	-1.6546	0.0000	10	0	35.103	81.541	300.19	1.3931	109	255
2	-1.6665	0.0000	11	0	35.657	81.758	299.36	1.3781	112	255
2	-1.6784	0.0000	11	0	35.446	81.973	299.79	1.3378	109	255
2	-1.6903	0.0000	9	0	34.792	81.757	300.11	1.4192	107	255
2	-1.7022	0.0000	10	0	34.568	81.666	299.97	1.2832	108	255
2	-1.7141	0.0000	10	0	35.061	81.616	300.49	1.3876	112	255
2	-1.7260	0.0000	11	0	35.164	81.670	300.10	1.2376	103	255
2	-1.7379	0.0000	65535	0	34.840	81.528	300.06	0.0000	106	255
2	-1.7498	0.0000	8	0	34.161	81.058	300.32	1.0158	98	255
2	-1.7617	0.0000	6	0	240.79	41.821	120.89	1.1484	84	255
2	-1.7736	0.0000	10	0	240.43	41.911	121.32	1.0372	103	255
2	-1.7855	0.0000	10	0	240.35	41.498	121.01	1.1754	109	255
2	-1.7974	0.0000	11	0	240.25	41.312	121.54	1.0233	114	255
2	-1.8093	0.0000	11	0	240.22	41.401	121.63	0.8426	115	255
2	-1.8212	0.0000	11	0	240.75	41.458	120.81	1.0405	115	255
2	-1.8331	0.0000	11	0	240.29	41.293	121.19	1.1510	115	255
2	-1.8450	0.0000	10	0	240.09	41.122	121.88	1.0324	117	255
2	-1.8569	0.0000	11	0	240.03	41.039	121.55	1.0695	118	255
2	-1.8688	0.0000	10	0	239.92	41.208	121.62	1.1542	116	255
2	-1.8807	0.0000	12	0	240.24	41.581	120.93	1.2327	114	255
2	-1.8926	0.0000	12	0	240.45	41.388	120.80	1.0947	111	255
2	-1.9046	0.0000	12	0	240.14	41.291	120.88	1.0815	110	255
2	-1.9165	0.0000	11	0	240.08	41.249	120.88	1.1948	112	255
2	-1.9284	0.0000	10	0	240.17	41.131	121.22	1.4971	112	255
2	-1.9403	0.0000	10	0	240.25	40.576	121.25	0.9509	113	255
2	-1.9522	0.0000	11	0	240.34	40.909	120.93	1.0170	110	255
2	-1.9641	0.0000	11	0	240.67	41.106	120.74	1.1288	111	255
2	-1.9760	0.0000	12	0	239.82	41.588	121.24	0.9984	110	255
2	-1.9879	0.0000	11	0	240.19	41.216	120.77	1.1932	110	255
2	-1.9998	0.0000	11	0	240.35	40.804	120.54	1.1962	113	255
2	-2.0117	0.0000	12	0	239.96	41.362	121.07	1.1777	104	255
2	-2.0236	0.0000	11	0	239.95	41.312	120.79	1.2335	109	255
2	-2.0355	0.0000	11	0	240.11	41.543	120.39	1.1890	109	255
2	-2.0474	0.0000	12	0	239.65	40.949	121.45	1.1495	106	255
2	-2.0593	0.0000	11	0	240.99	41.613	119.98	1.0789	105	255
2	-2.0712	0.0000	11	0	239.71	40.799	121.36	1.2346	97	255
2	-2.0831	0.0000	10	0	239.88	41.112	121.43	0.8393	95	255
2	-2.0950	0.0000	12	0	240.81	40.908	120.56	1.1892	87	255
2	-2.1069	0.0000	10	0	240.04	41.261	120.97	0.8629	96	255
2	-2.1188	0.0000	11	0	239.42	41.365	120.87	0.9865	95	255
2	-2.1307	0.0000	8	0	240.42	41.374	119.92	1.1821	91	255
1	-2.1426	0.0000	5	0	68.460	50.142	310.01	1.0502	83	255
1	-2.1545	0.0000	7	0	68.570	49.732	309.02	1.0079	89	255
1	-2.1664	0.0000	8	0	68.536	49.627	309.23	1.0028	92	255
1	-2.1783	0.0000	7	0	68.904	49.996	309.78	1.2387	97	255
1	-2.1902	0.0000	9	0	68.924	50.639	309.55	1.0027	101	255
1	-2.2021	0.0000	8	0	68.283	49.986	309.33	0.9742	108	255
1	-2.2140	0.0000	8	0	68.431	49.701	309.44	0.9700	97	255
1	-2.2259	0.0000	8	0	68.351	50.136	309.54	1.0539	96	255
1	-2.2378	0.0000	9	0	67.380	49.769	309.97	1.1176	98	255
1	-2.2498	0.0000	8	0	68.310	50.445	309.79	1.0287	91	255
1	-2.2617	0.0000	6	0	67.974	50.122	309.58	1.2070	86	255
1	-2.2736	0.0000	6	0	67.522	49.596	309.82	0.7556	79	255
2	-2.2855	0.0000	10	0	241.12	40.540	119.25	1.4356	88	255
2	-2.2974	0.0000	11	0	241.17	39.401	119.60	1.3143	90	255
2	-2.3093	0.0000	8	0	240.48	40.820	119.34	1.0388	86	255
2	-2.3212	0.0000	10	0	241.19	40.334	119.18	1.1305	91	255
2	-2.3331	0.0000	9	0	240.39	40.823	119.73	0.8225	94	255
2	-2.3450	0.0000	11	0	240.78	40.370	119.43	1.0361	104	255
2	-2.3569	0.0000	11	0	240.64	40.134	119.90	1.3267	105	255
2	-2.3688	0.0000	11	0	240.77	40.385	119.13	1.1290	105	255
2	-2.3807	0.0000	10	0	240.38	40.772	119.63	1.2372	108	255
2	-2.3926	0.0000	12	0	240.59	39.920	119.83	1.2021	110	255
2	-2.4045	0.0000	11	0	241.72	40.234	118.57	0.8938	106	255
2	-2.4164	0.0000	11	0	241.45	39.884	118.90	1.1254	110	255
2	-2.4283	0.0000	11	0	240.68	40.001	119.14	1.3013	115	255
2	-2.4402	0.0000	10	0	241.55	40.124	118.79	1.0745	111	255
2	-2.4521	0.0000	11	0	240.68	40.114	119.41	1.1301	113	255
2	-2.4640	0.0000	10	0	241.18	40.086	119.00	0.9747	108	255
2	-2.4759	0.0000	9	0	240.67	40.089	119.19	0.7532	113	255
2	-2.4878	0.0000	9	0	241.17	40.253	119.16	0.6751	115	255
2	-2.4997	0.0000	11	0	240.71	39.640	119.38	0.8627	111	255
2	-2.5116	0.0000	10	0	241.30	39.994	119.08	0.7038	111	255
2	-2.5235	0.0000	10	0	241.16	40.309	118.64	0.7063	114	255
2	-2.5354	0.0000	10	0	241.37	40.352	118.97	0.7683	114	255
2	-2.5473	0.0000	10	0	241.58	39.981	118.48	0.9468	113	255
2	-2.5592	0.0000	11	0	241.43	39.725	119.02	0.9876	111	255
2	-2.5711	0.0000	11	0	241.47	40.227	118.49	1.1461	106	255
2	-2.5830	0.0000	9	0	242.47	39.227	117.67	1.3473	97	255
1	-2.5950	0.0000	9	0	60.803	49.554	313.88	0.9332	99	255
1	-2.6069	0.0000	8	0	62.054	50.069	313.24	0.8369	110	255
2	-2.6188	0.0000	6	0	31.363	84.884	302.22	0.7950	94	255
2	-2.6307	0.0000	11	0	31.179	85.143	301.92	0.9143	108	255
2	-2.6426	0.0000	11	0	31.148	85.306	302.41	0.9761	112	255
2	-2.6545	0.0000	11	0	31.031	85.503	302.48	1.2376	105	255
2	-2.6664	0.0000	65535	0	30.898	85.728	302.30	0.0000	104	255
2	-2.6783	0.0000	12	0	30.808	85.678	302.55	1.1499	108	255
2	-2.6902	0.0000	10	0	30.589	85.837	302.84	1.1689	113	255
2	-2.7021	0.0000	11	0	30.210	85.744	302.74	1.1906	111	255
2	-2.7140	0.0000	11	0	30.310	86.419	302.75	1.3334	116	255
2	-2.7259	0.0000	12	0	30.425	86.183	303.01	1.2859	112	255
2	-2.7378	0.0000	11	0	30.366	86.015	302.63	1.1923	117	255
2	-2.7497	0.0000	10	0	30.042	86.279	303.15	1.2096	121	255
2	-2.7616	0.0000	12	0	30.662	86.249	302.48	1.2347	116	255
2	-2.7735	0.0000	11	0	30.517	86.680	302.13	1.3672	122	255
2	-2.7854	0.0000	12	0	30.223	85.968	303.04	1.2896	115	255
2	-2.7973	0.0000	11	0	31.003	86.671	301.78	1.1415	119	255
2	-2.8092	0.0000	11	0	30.681	86.204	302.15	1.1841	115	255
2	-2.8211	0.0000	10	0	30.438	86.804	302.02	1.2138	112	255
2	-2.8330	0.0000	9	0	30.127	86.397	302.10	0.8629	94	255
0	-2.8449	0.0000	0	3	0.0000	0.0000	0.0000	0.0000	78	255
0	-2.8568	0.0000	0	3	0.0000	0.0000	0.0000	0.0000	90	255
1	-2.8687	0.0000	5	0	60.622	50.808	314.90	0.4881	78	255
2	-2.8806	0.0000	9	0	239.91	39.035	126.02	0.9315	87	255
2	-2.8925	0.0000	10	0	240.40	38.319	126.31	1.2305	95	255
2	-2.9044	0.0000	10	0	240.13	38.733	126.47	1.1686	94	255
2	-2.9163	0.0000	11	0	240.68	37.826	126.28	1.2848	96	255
2	-2.9282	0.0000	10	0	240.70	38.153	126.08	1.2100	95	255
2	-2.9402	0.0000	9	0	240.79	37.989	126.17	1.1948	106	255
2	-2.9521	0.0000	9	0	241.48	38.028	125.17	1.3240	102	255
2	-2.9640	0.0000	11	0	241.92	37.169	125.32	1.3661	105	255
2	-2.9759	0.0000	11	0	241.40	37.390	125.33	1.1633	103	255
2	-2.9878	0.0000	11	0	240.91	37.825	126.02	1.2476	102	255
2	-2.9997	0.0000	11	0	241.66	37.722	125.61	1.1893	107	255
2	-3.0116	0.0000	10	0	240.55	37.609	126.26	0.9484	107	255
2	-3.0235	0.0000	10	0	241.23	37.661	125.19	1.0769	108	255
2	-3.0354	0.0000	11	0	241.50	37.549	124.91	1.2049	107	255
2	0.0000	0.0119	9	0	94.027	83.543	289.79	1.0531	111	255
2	-0.0119	0.0119	10	0	94.160	84.248	289.63	1.2714	111	255
2	-0.0238	0.0119	9	0	94.365	83.828	289.43	1.1411	113	255
2	-0.0357	0.0119	11	0	94.197	83.746	289.69	1.1977	113	255
2	-0.0476	0.0119	10	0	93.842	83.270	289.64	0.6398	118	255
2	-0.0595	0.0119	9	0	93.505	82.905	289.76	1.1201	114	255
2	-0.0714	0.0119	8	0	93.820	84.029	289.46	0.9393	114	255
2	-0.0833	0.0119	8	0	93.689	84.141	289.87	1.0127	111	255
2	-0.0952	0.0119	6	0	93.265	83.639	289.67	0.6468	112	255
2	-0.1071	0.0119	10	0	93.597	83.627	289.87	1.0603	115	255
2	-0.1190	0.0119	9	0	93.800	84.027	290.03	1.3269	115	255
2	-0.1309	0.0119	8	0	93.753	84.846	289.82	1.0099	116	255
2	-0.1428	0.0119	7	0	93.700	84.344	289.93	1.3428	115	255
2	-0.1547	0.0119	9	0	93.769	84.022	290.05	1.2916	114	255
2	-0.1666	0.0119	8	0	93.627	83.607	289.66	1.0854	118	255
2	-0.1786	0.0119	8	0	93.503	84.233	290.14	1.0550	121	255
2	-0.1905	0.0119	7	0	93.584	84.068	289.88	1.3933	117	255
2	-0.2024	0.0119	7	0	93.743	84.329	290.18	1.1803	116	255
2	-0.2143	0.0119	8	0	93.474	84.039	289.72	1.2204	121	255
2	-0.2262	0.0119	9	0	94.322	84.755	289.56	1.4900	110	255
2	-0.2381	0.0119	10	0	94.302	84.572	289.79	1.1692	118	255
2	-0.2500	0.0119	7	0	93.630	84.096	290.29	1.2763	118	255
2	-0.2619	0.0119	65535	0	93.669	83.988	289.95	0.0000	117	255
2	-0.2738	0.0119	8	0	93.377	84.004	290.05	1.4320	107	255
2	-0.2857	0.0119	9	0	93.578	84.450	289.72	1.1467	109	255
2	-0.2976	0.0119	10	0	93.634	83.966	289.55	0.8390	113	255
2	-0.3095	0.0119	9	0	93.804	84.385	289.70	1.1885	117	255
2	-0.3214	0.0119	8	0	93.545	83.957	289.79	1.0199	118	255
2	-0.3333	0.0119	8	0	93.854	84.188	289.69	0.9389	112	255
2	-0.3452	0.0119	7	0	93.804	83.889	289.69	0.7902	110	255
2	-0.3571	0.0119	10	0	93.879	84.586	289.93	1.2907	112	255
2	-0.3690	0.0119	10	0	94.247	84.772	289.63	1.2408	112	255
2	-0.3809	0.0119	8	0	93.756	83.916	290.12	1.2042	108	255
2	-0.3928	0.0119	9	0	93.516	83.929	290.26	1.1709	106	255
2	-0.4047	0.0119	9	0	94.502	84.589	289.76	1.4784	106	255
2	-0.4166	0.0119	8	0	93.291	84.445	290.04	1.2194	112	255
2	-0.4285	0.0119	8	0	93.605	83.849	289.98	1.0744	110	255
2	-0.4404	0.0119	8	0	93.990	84.252	290.15	1.0818	111	255
2	-0.4523	0.0119	8	0	93.331	83.463	290.29	0.6766	107	255
2	-0.4642	0.0119	9	0	93.312	83.527	289.99	0.8891	115	255
2	-0.4761	0.0119	10	0	93.580	83.961	290.24	0.9589	112	255
2	-0.4880	0.0119	8	0	93.445	83.947	290.76	1.2769	108	255
2	-0.4999	0.0119	10	0	93.293	84.051	290.06	1.0759	112	255
2	-0.5118	0.0119	9	0	94.032	84.065	290.34	0.9635	110	255
2	-0.5238	0.0119	10	0	93.342	84.190	290.31	1.0828	115	255
2	-0.5357	0.0119	8	0	93.588	84.039	290.65	0.9558	109	255
2	-0.5476	0.0119	7	0	93.606	84.340	290.70	1.0277	109	255
2	-0.5595	0.0119	9	0	92.865	84.044	290.05	1.0975	112	255
2	-0.5714	0.0119	9	0	92.927	83.869	290.10	0.8711	111	255
2	-0.5833	0.0119	8	0	92.811	84.066	290.22	0.9838	112	255
2	-0.5952	0.0119	7	0	92.580	83.565	290.31	0.6812	115	255
2	-0.6071	0.0119	9	0	92.640	84.037	290.19	1.0693	110	255
2	-0.6190	0.0119	10	0	93.056	83.603	290.31	1.0311	115	255
2	-0.6309	0.0119	11	0	92.761	83.685	290.60	0.9250	112	255
2	-0.6428	0.0119	9	0	92.843	83.938	290.40	0.8405	114	255
2	-0.6547	0.0119	9	0	92.527	84.114	290.32	1.0237	114	255
2	-0.6666	0.0119	10	0	92.297	83.974	290.40	0.9830	113	255
2	-0.6785	0.0119	10	0	92.795	84.196	290.31	0.9691	112	255
2	-0.6904	0.0119	9	0	92.556	83.853	290.14	0.9497	114	255
2	-0.7023	0.0119	11	0	92.641	84.178	290.11	0.9397	112	255
2	-0.7142	0.0119	10	0	92.629	84.249	290.17	1.0404	108	255
2	-0.7261	0.0119	9	0	92.850	83.688	289.69	1.1739	109	255
2	-0.7380	0.0119	9	0	92.923	83.580	290.30	0.9959	111	255
2	-0.7499	0.0119	10	0	92.801	83.824	290.52	1.0598	117	255
2	-0.7618	0.0119	8	0	92.854	83.290	290.07	0.6341	109	255
2	-0.7737	0.0119	10	0	93.291	84.274	289.90	1.1650	116	255
2	-0.7856	0.0119	10	0	92.483	83.929	290.19	1.0055	106	255
2	-0.7975	0.0119	7	0	93.042	84.076	290.23	1.2508	106	255
2	-0.8094	0.0119	8	0	93.323	83.894	290.36	1.2031	107	255
2	-0.8213	0.0119	10	0	92.590	83.802	290.01	1.1172	102	255
2	-0.8332	0.0119	9	0	93.785	83.557	290.54	1.2789	102	255
2	-0.8451	0.0119	8	0	94.571	85.049	290.48	1.0180	98	255
2	-0.8570	0.0119	10	0	94.794	84.881	290.38	1.2598	108	255
2	-0.8690	0.0119	7	0	93.974	84.186	290.49	1.0255	105	255
2	-0.8809	0.0119	8	0	94.275	83.823	290.32	0.8947	110	255
2	-0.8928	0.0119	65535	0	94.495	84.112	290.50	0.0000	112	255
2	-0.9047	0.0119	8	0	94.085	83.970	290.69	1.2495	118	255
2	-0.9166	0.0119	10	0	94.797	84.667	290.62	1.3453	114	255
2	-0.9285	0.0119	8	0	94.160	84.063	290.01	0.9782	115	255
2	-0.9404	0.0119	10	0	94.454	84.437	290.54	1.2955	116	255
2	-0.9523	0.0119	9	0	94.544	84.834	290.36	1.2120	117	255
2	-0.9642	0.0119	9	0	94.490	84.542	290.51	1.1793	116	255
2	-0.9761	0.0119	9	0	94.466	84.866	290.74	1.2167	114	255
2	-0.9880	0.0119	9	0	94.943	84.616	290.59	1.3483	116	255
2	-0.9999	0.0119	9	0	94.237	84.473	291.15	1.3504	113	255
2	-1.0118	0.0119	65535	0	94.459	84.626	290.94	0.0000	110	255
2	-1.0237	0.0119	10	0	94.456	84.978	290.51	1.2262	113	255
2	-1.0356	0.0119	9	0	94.340	84.728	290.59	1.2375	117	255
2	-1.0475	0.0119	65535	0	94.396	84.666	291.04	0.0000	115	255
2	-1.0594	0.0119	65535	0	94.428	84.751	291.16	0.0000	113	255
2	-1.0713	0.0119	9	0	94.276	85.203	290.99	1.2748	110	255
2	-1.0832	0.0119	8	0	94.327	84.301	291.04	1.0986	112	255
2	-1.0951	0.0119	65535	0	94.230	84.698	291.15	0.0000	107	255
2	-1.1070	0.0119	65535	0	94.223	84.787	291.16	0.0000	111	255
2	-1.1189	0.0119	10	0	94.071	84.708	291.20	1.3722	111	255
2	-1.1308	0.0119	9	0	94.576	85.345	291.11	1.2080	114	255
2	-1.1427	0.0119	9	0	94.463	84.749	291.94	1.2628	117	255
2	-1.1546	0.0119	8	0	94.413	85.306	291.67	1.3198	115	255
2	-1.1665	0.0119	10	0	94.345	85.469	291.50	1.0619	114	255
2	-1.1784	0.0119	8	0	94.172	85.369	291.35	1.0106	114	255
2	-1.1903	0.0119	9	0	94.565	85.539	291.67	1.2262	117	255
2	-1.2022	0.0119	9	0	93.346	85.992	291.89	1.3919	117	255
2	-1.2142	0.0119	65535	0	94.014	85.243	291.62	0.0000	116	255
2	-1.2261	0.0119	8	0	94.084	85.399	291.54	1.2207	120	255
2	-1.2380	0.0119	10	0	94.049	85.396	291.56	1.1863	115	255
2	-1.2499	0.0119	9	0	94.166	85.583	291.98	1.3476	113	255
2	-1.2618	0.0119	10	0	94.271	85.459	291.67	1.3608	114	255
2	-1.2737	0.0119	10	0	94.172	85.481	291.54	1.3706	112	255
2	-1.2856	0.0119	9	0	94.415	84.968	291.67	1.4497	111	255
2	-1.2975	0.0119	9	0	93.953	85.220	291.60	1.0131	107	255
2	-1.3094	0.0119	9	0	93.847	85.775	292.07	1.0706	115	255
2	-1.3213	0.0119	8	0	93.786	85.347	291.87	1.1766	114	255
2	-1.3332	0.0119	8	0	93.756	85.216	291.69	1.0445	114	255
2	-1.3451	0.0119	9	0	93.727	85.265	291.96	1.0196	113	255
2	-1.3570	0.0119	8	0	93.744	85.576	291.92	1.0105	120	255
2	-1.3689	0.0119	8	0	94.199	84.964	292.22	1.0512	117	255
2	-1.3808	0.0119	9	0	93.770	85.266	291.90	0.9620	115	255
2	-1.3927	0.0119	7	0	93.409	85.393	292.21	0.9583	112	255
2	-1.4046	0.0119	7	0	93.600	85.796	292.45	1.1483	114	255
2	-1.4165	0.0119	7	0	93.602	85.808	292.68	1.1540	114	255
2	-1.4284	0.0119	8	0	93.362	85.619	292.36	1.1983	115	255
2	-1.4403	0.0119	9	0	93.160	85.383	292.66	1.1129	119	255
2	-1.4522	0.0119	8	0	92.317	84.453	292.83	1.3834	111	255
2	-1.4641	0.0119	9	0	93.347	85.375	292.44	0.9963	119	255
2	-1.4760	0.0119	10	0	92.962	85.646	292.50	1.4130	116	255
2	-1.4879	0.0119	10	0	93.612	85.417	292.70	1.1710	111	255
2	-1.4998	0.0119	10	0	92.832	84.998	292.41	0.6769	114	255
2	-1.5117	0.0119	9	0	93.355	85.475	292.86	1.3816	114	255
2	-1.5236	0.0119	9	0	93.328	85.857	292.97	1.1248	116	255
2	-1.5355	0.0119	9	0	93.256	85.900	293.52	1.3527	113	255
2	-1.5474	0.0119	7	0	93.256	85.944	292.99	1.1914	113	255
2	-1.5594	0.0119	9	0	93.336	85.219	293.10	0.9946	110	255
2	-1.5713	0.0119	7	0	93.364	85.256	293.10	1.0669	110	255
2	-1.5832	0.0119	9	0	93.595	85.464	292.80	1.1379	111	255
2	-1.5951	0.0119	8	0	93.008	85.676	292.84	0.9065	105	255
2	-1.6070	0.0119	6	0	93.105	84.925	292.95	0.6762	97	255
0	-1.6189	0.0119	0	3	0.0000	0.0000	0.0000	0.0000	88	255
2	-1.6308	0.0119	9	0	35.441	81.244	299.90	1.1720	99	255
2	-1.6427	0.0119	10	0	35.152	81.381	300.46	1.3571	109	255
2	-1.6546	0.0119	9	0	35.189	81.730	300.18	1.2934	111	255
2	-1.6665	0.0119	10	0	35.377	82.227	299.62	1.4388	107	255
2	-1.6784	0.0119	10	0	35.088	81.705	300.11	1.1617	113	255
2	-1.6903	0.0119	10	0	34.871	81.593	300.59	1.1599	111	255
2	-1.7022	0.0119	8	0	34.832	82.009	299.93	1.4520	109	255
2	-1.7141	0.0119	9	0	35.265	81.763	299.99	1.3972	108	255
2	-1.7260	0.0119	10	0	34.744	81.960	300.17	1.4542	105	255
2	-1.7379	0.0119	7	0	35.373	81.344	299.77	0.9791	104	255
2	-1.7498	0.0119	11	0	34.734	81.621	299.92	1.2964	98	255
2	-1.7617	0.0119	8	0	34.735	82.166	299.49	1.4867	84	255
2	-1.7736	0.0119	7	0	240.47	41.949	122.09	0.9563	96	255
2	-1.7855	0.0119	10	0	239.99	41.425	121.49	1.2320	107	255
2	-1.7974	0.0119	10	0	240.22	41.617	121.18	1.1523	113	255
2	-1.8093	0.0119	10	0	240.73	41.290	120.61	1.1682	113	255
2	-1.8212	0.0119	11	0	240.79	41.445	121.42	1.0263	117	255
2	-1.8331	0.0119	11	0	240.60	41.388	121.12	1.1478	115	255
2	-1.8450	0.0119	10	0	240.36	41.387	121.47	0.9548	118	255
2	-1.8569	0.0119	10	0	240.22	41.536	121.16	1.0979	116	255
2	-1.8688	0.0119	11	0	240.75	41.359	120.86	1.0739	113	255
2	-1.8807	0.0119	12	0	240.46	41.101	121.14	1.0111	114	255
2	-1.8926	0.0119	11	0	240.28	41.524	121.00	1.0081	114	255
2	-1.9046	0.0119	12	0	240.89	41.196	120.65	1.1672	110	255
2	-1.9165	0.0119	11	0	240.32	41.484	121.04	1.0437	112	255
2	-1.9284	0.0119	11	0	240.15	41.023	121.12	1.1387	112	255
2	-1.9403	0.0119	10	0	240.42	41.335	120.82	1.2232	110	255
2	-1.9522	0.0119	9	0	239.63	41.420	121.95	0.5482	112	255
2	-1.9641	0.0119	10	0	239.90	41.429	121.02	1.0432	111	255
2	-1.9760	0.0119	10	0	240.38	40.918	120.91	0.9575	103	255
2	-1.9879	0.0119	11	0	240.52	41.252	120.97	1.0460	99	255
2	-1.9998	0.0119	11	0	240.21	41.603	121.26	0.9879	106	255
2	-2.0117	0.0119	11	0	239.94	41.359	121.56	1.2740	100	255
2	-2.0236	0.0119	12	0	239.98	41.024	121.31	1.2220	97	255
2	-2.0355	0.0119	10	0	239.33	41.504	121.73	1.2311	97	255
2	-2.0474	0.0119	8	0	239.50	41.689	121.48	0.9191	84	255
1	-2.0593	0.0119	5	0	69.046	49.478	308.95	1.0796	82	255
1	-2.0712	0.0119	6	0	69.120	49.701	309.49	0.9615	88	255
1	-2.0831	0.0119	8	0	68.415	49.548	309.91	1.1945	90	255
1	-2.0950	0.0119	8	0	69.464	49.791	308.51	0.8105	95	255
1	-2.1069	0.0119	8	0	68.575	49.941	309.44	1.1173	92	255
1	-2.1188	0.0119	7	0	68.853	49.484	309.33	0.9024	94	255
1	-2.1307	0.0119	9	0	68.630	49.637	309.15	1.3392	95	255
1	-2.1426	0.0119	7	0	67.721	49.759	309.59	0.9295	89	255
1	-2.1545	0.0119	7	0	67.877	49.326	309.37	0.8526	86	255
1	-2.1664	0.0119	7	0	69.104	49.811	309.02	0.9540	87	255
1	-2.1783	0.0119	8	0	69.062	50.341	309.10	0.8813	83	255
1	-2.1902	0.0119	6	0	68.824	49.551	309.48	1.0323	84	255
2	-2.2021	0.0119	7	0	239.80	41.243	120.93	0.6857	93	255
2	-2.2140	0.0119	10	0	241.18	40.494	119.30	1.0496	89	255
2	-2.2259	0.0119	11	0	240.31	40.078	120.04	0.8112	91	255
2	-2.2378	0.0119	11	0	240.82	40.174	119.25	1.1944	98	255
2	-2.2498	0.0119	9	0	240.32	40.463	119.64	0.9327	100	255
2	-2.2617	0.0119	11	0	240.54	40.450	119.71	1.0436	106	255
2	-2.2736	0.0119	9	0	240.14	40.394	120.14	1.0144	104	255
2	-2.2855	0.0119	10	0	240.73	40.988	120.09	0.7437	101	255
2	-2.2974	0.0119	12	0	241.15	40.437	119.68	0.9782	107	255
2	-2.3093	0.0119	10	0	240.62	40.927	119.65	0.8950	112	255
2	-2.3212	0.0119	11	0	241.01	40.431	119.51	1.0295	110	255
2	-2.3331	0.0119	11	0	240.14	41.106	119.89	0.9319	114	255
2	-2.3450	0.0119	11	0	240.56	40.460	119.57	0.9575	113	255
2	-2.3569	0.0119	11	0	241.36	40.440	118.74	0.8605	106	255
2	-2.3688	0.0119	10	0	240.01	40.692	120.30	0.6542	111	255
2	-2.3807	0.0119	11	0	240.89	40.171	119.46	1.2510	112	255
2	-2.3926	0.0119	10	0	240.53	40.160	119.59	0.9071	109	255
2	-2.4045	0.0119	10	0	241.06	40.084	119.47	1.1195	113	255
2	-2.4164	0.0119	10	0	240.79	40.355	119.53	0.9793	115	255
2	-2.4283	0.0119	10	0	240.51	40.266	119.36	1.0197	113	255
2	-2.4402	0.0119	10	0	240.95	39.966	119.48	1.0880	115	255
2	-2.4521	0.0119	11	0	241.58	39.901	119.07	1.1572	115	255
2	-2.4640	0.0119	10	0	240.31	39.885	120.26	1.1346	113	255
2	-2.4759	0.0119	11	0	241.09	39.906	119.19	1.3459	110	255
2	-2.4878	0.0119	10	0	241.58	40.359	118.72	1.1115	108	255
2	-2.4997	0.0119	11	0	241.19	39.962	118.75	0.9872	111	255
2	-2.5116	0.0119	11	0	241.66	40.111	118.59	0.7787	115	255
2	-2.5235	0.0119	12	0	241.98	39.309	118.18	1.1890	111	255
2	-2.5354	0.0119	11	0	240.62	40.065	119.55	0.8199	112	255
2	-2.5473	0.0119	10	0	241.33	39.658	119.37	1.1796	111	255
2	-2.5592	0.0119	10	0	241.31	40.032	119.05	0.8300	114	255
2	-2.5711	0.0119	11	0	241.49	39.969	118.50	1.0391	111	255
2	-2.5830	0.0119	11	0	241.18	40.205	118.86	1.0115	111	255
2	-2.5950	0.0119	10	0	241.87	39.353	119.04	1.3380	101	255
2	-2.6069	0.0119	7	0	241.94	38.837	119.56	1.3243	80	255
1	-2.6188	0.0119	8	0	62.067	50.172	313.35	1.2438	81	255
2	-2.6307	0.0119	9	0	31.052	84.829	302.48	0.9701	96	255
2	-2.6426	0.0119	9	0	30.925	84.806	301.96	1.2309	110	255
2	-2.6545	0.0119	12	0	31.637	85.553	301.68	1.3348	116	255
2	-2.6664	0.0119	8	0	30.287	85.918	302.54	1.4741	114	255
2	-2.6783	0.0119	11	0	30.697	86.005	302.24	1.2451	108	255
2	-2.6902	0.0119	11	0	30.475	86.087	302.50	1.2625	117	255
2	-2.7021	0.0119	11	0	30.236	85.837	302.73	1.3043	111	255
2	-2.7140	0.0119	11	0	30.256	85.767	303.01	1.1078	117	255
2	-2.7259	0.0119	11	0	30.352	86.499	302.50	1.3086	117	255
2	-2.7378	0.0119	12	0	30.417	85.865	303.08	1.1903	120	255
2	-2.7497	0.0119	11	0	30.319	86.280	302.52	1.2568	119	255
2	-2.7616	0.0119	10	0	30.864	86.468	302.03	1.3190	119	255
2	-2.7735	0.0119	10	0	30.300	85.924	303.03	1.3288	118	255
2	-2.7854	0.0119	11	0	30.403	86.065	302.98	1.3143	119	255
2	-2.7973	0.0119	11	0	30.966	86.808	301.77	1.3410	120	255
2	-2.8092	0.0119	10	0	30.561	86.262	302.23	1.1499	119	255
2	-2.8211	0.0119	9	0	30.330	86.869	301.89	1.1340	110	255
2	-2.8330	0.0119	10	0	29.966	86.405	302.29	1.0478	106	255
2	-2.8449	0.0119	10	0	29.254	86.628	302.59	1.4424	82	255
0	-2.8568	0.0119	0	3	0.0000	0.0000	0.0000	0.0000	81	255
1	-2.8687	0.0119	9	0	60.954	50.415	314.60	0.6945	93	255
2	-2.8806	0.0119	6	0	241.49	38.787	124.70	0.9231	78	255
2	-2.8925	0.0119	11	0	239.79	38.936	126.39	0.8902	89	255
2	-2.9044	0.0119	11	0	240.24	38.230	126.10	1.0959	96	255
2	-2.9163	0.0119	11	0	240.07	38.721	126.19	1.1185	92	255
2	-2.9282	0.0119	9	0	240.36	38.530	125.49	0.8768	95	255
2	-2.9402	0.0119	10	0	241.59	38.176	125.04	1.2825	95	255
2	-2.9521	0.0119	10	0	241.30	38.007	125.14	1.2574	101	255
2	-2.9640	0.0119	9	0	241.35	38.175	125.68	1.1152	103	255
2	-2.9759	0.0119	12	0	240.66	37.567	126.13	1.2341	101	255
2	-2.9878	0.0119	11	0	241.61	38.002	124.80	1.2300	108	255
2	-2.9997	0.0119	11	0	241.34	38.067	125.60	1.4760	108	255
2	-3.0116	0.0119	10	0	241.00	38.026	125.48	1.1243	106	255
2	-3.0235	0.0119	11	0	241.16	37.590	125.35	1.3598	108	255
2	-3.0354	0.0119	9	0	241.77	37.790	124.73	1.1040	105	255
2	0.0000	0.0238	10	0	94.119	83.697	289.59	1.1693	110	255
2	-0.0119	0.0238	10	0	94.130	83.734	289.32	1.0259	108	255
2	-0.0238	0.0238	11	0	93.905	83.834	289.83	1.1927	104	255
2	-0.0357	0.0238	7	0	93.878	83.612	289.48	0.6199	119	255
2	-0.0476	0.0238	8	0	94.128	83.824	289.44	0.9479	111	255
2	-0.0595	0.0238	9	0	93.974	84.090	289.66	1.3215	117	255
2	-0.0714	0.0238	7	0	93.878	84.217	289.45	0.9403	115	255
2	-0.0833	0.0238	8	0	93.496	84.337	289.69	1.0550	108	255
2	-0.0952	0.0238	9	0	93.525	83.819	289.85	1.1229	114	255
2	-0.1071	0.0238	8	0	94.212	84.655	290.02	1.1747	116	255
2	-0.1190	0.0238	6	0	93.694	84.385	290.20	1.1264	111	255
2	-0.1309	0.0238	7	0	93.636	83.967	289.85	1.3245	112	255
2	-0.1428	0.0238	9	0	93.622	83.884	289.71	1.2902	116	255
2	-0.1547	0.0238	7	0	93.486	84.195	289.87	1.0710	115	255
2	-0.1666	0.0238	8	0	93.590	83.867	289.86	1.3441	114	255
2	-0.1786	0.0238	9	0	93.963	84.561	289.83	1.2485	116	255
2	-0.1905	0.0238	9	0	93.981	84.103	289.42	1.0356	115	255
2	-0.2024	0.0238	8	0	94.179	84.634	289.49	0.9609	116	255
2	-0.2143	0.0238	7	0	93.948	84.202	289.82	1.3193	116	255
2	-0.2262	0.0238	7	0	93.437	83.765	289.56	0.7761	117	255
2	-0.2381	0.0238	8	0	93.885	84.510	289.64	1.1932	113	255
2	-0.2500	0.0238	7	0	93.325	83.757	289.74	0.8752	111	255
2	-0.2619	0.0238	9	0	94.100	84.156	289.81	1.1669	111	255
2	-0.2738	0.0238	10	0	93.639	84.096	290.51	1.3173	112	255
2	-0.2857	0.0238	8	0	93.875	84.103	289.95	1.4115	108	255
2	-0.2976	0.0238	9	0	94.217	84.931	289.81	1.4094	108	255
2	-0.3095	0.0238	8	0	93.568	83.927	289.72	1.0202	113	255
2	-0.3214	0.0238	9	0	93.349	84.603	289.76	1.1522	115	255
2	-0.3333	0.0238	8	0	94.122	84.010	290.16	1.1777	115	255
2	-0.3452	0.0238	8	0	93.891	83.954	289.57	0.9184	116	255
2	-0.3571	0.0238	9	0	94.120	83.886	290.10	1.1898	115	255
2	-0.3690	0.0238	8	0	93.986	84.187	289.69	0.9406	111	255
2	-0.3809	0.0238	8	0	93.247	83.941	290.13	1.0757	113	255
2	-0.3928	0.0238	10	0	94.073	84.547	289.62	1.2142	113	255
2	-0.4047	0.0238	8	0	93.694	84.277	289.85	1.2301	108	255
2	-0.4166	0.0238	8	0	93.098	83.321	290.07	0.6196	105	255
2	-0.4285	0.0238	65535	0	93.598	83.982	289.97	0.0000	105	255
2	-0.4404	0.0238	5	0	92.706	83.523	289.67	0.3107	109	255
2	-0.4523	0.0238	7	0	92.956	83.511	289.66	0.9081	104	255
2	-0.4642	0.0238	8	0	93.523	84.235	290.33	1.1008	104	255
2	-0.4761	0.0238	10	0	93.543	83.899	289.85	0.8619	109	255
2	-0.4880	0.0238	8	0	93.642	83.827	290.09	0.9966	111	255
2	-0.4999	0.0238	9	0	94.061	83.849	290.21	1.1541	109	255
2	-0.5118	0.0238	7	0	93.587	83.969	291.34	1.1555	110	255
2	-0.5238	0.0238	9	0	93.419	83.506	290.59	0.9286	112	255
2	-0.5357	0.0238	7	0	93.164	83.879	290.56	0.9880	112	255
2	-0.5476	0.0238	8	0	93.643	84.508	290.48	0.9292	106	255
2	-0.5595	0.0238	8	0	93.258	83.917	290.06	1.0850	107	255
2	-0.5714	0.0238	7	0	93.405	84.386	290.02	1.0177	112	255
2	-0.5833	0.0238	10	0	93.134	84.422	290.14	1.0899	108	255
2	-0.5952	0.0238	6	0	92.766	83.595	290.61	0.7398	111	255
2	-0.6071	0.0238	8	0	92.949	84.388	290.33	1.1441	115	255
2	-0.6190	0.0238	10	0	92.797	83.912	290.42	0.8465	111	255
2	-0.6309	0.0238	9	0	93.113	84.450	290.22	1.1412	113	255
2	-0.6428	0.0238	10	0	93.035	83.768	290.94	1.1105	111	255
2	-0.6547	0.0238	10	0	92.798	84.291	290.26	1.0341	110	255
2	-0.6666	0.0238	11	0	93.397	84.321	290.37	1.1994	111	255
2	-0.6785	0.0238	8	0	92.584	84.652	290.72	1.0241	107	255
2	-0.6904	0.0238	9	0	92.824	83.987	290.13	0.9894	111	255
2	-0.7023	0.0238	10	0	92.971	84.753	290.21	1.1388	113	255
2	-0.7142	0.0238	8	0	92.928	84.269	290.23	1.2694	115	255
2	-0.7261	0.0238	10	0	92.648	83.993	290.43	1.1807	118	255
2	-0.7380	0.0238	9	0	92.875	84.350	289.98	1.0734	121	255
2	-0.7499	0.0238	7	0	92.475	83.853	290.15	1.1140	118	255
2	-0.7618	0.0238	10	0	93.050	83.734	289.89	0.8848	118	255
2	-0.7737	0.0238	8	0	93.223	83.469	290.12	0.7769	114	255
2	-0.7856	0.0238	8	0	92.582	83.867	290.36	1.1533	111	255
2	-0.7975	0.0238	9	0	93.122	83.867	290.16	1.0852	110	255
2	-0.8094	0.0238	7	0	93.465	83.418	290.52	0.8251	112	255
2	-0.8213	0.0238	7	0	93.018	83.945	290.37	0.7360	110	255
2	-0.8332	0.0238	8	0	93.474	83.247	290.84	1.1018	109	255
2	-0.8451	0.0238	6	0	92.630	83.886	290.76	0.9670	106	255
2	-0.8570	0.0238	8	0	93.653	84.314	290.33	1.0664	106	255
2	-0.8690	0.0238	9	0	94.074	83.897	290.13	1.1517	108	255
2	-0.8809	0.0238	11	0	94.695	84.662	290.05	1.2408	106	255
2	-0.8928	0.0238	9	0	94.299	83.743	290.56	0.9247	113	255
2	-0.9047	0.0238	10	0	94.445	84.485	290.33	1.2706	115	255
2	-0.9166	0.0238	9	0	94.103	84.167	289.98	1.0167	117	255
2	-0.9285	0.0238	8	0	94.291	84.040	290.31	0.9648	117	255
2	-0.9404	0.0238	9	0	94.121	84.142	290.16	0.9721	117	255
2	-0.9523	0.0238	9	0	94.438	84.533	290.37	1.2186	115	255
2	-0.9642	0.0238	8	0	94.524	84.676	290.49	1.2506	119	255
2	-0.9761	0.0238	9	0	93.764	84.333	290.62	1.1193	119	255
2	-0.9880	0.0238	10	0	94.901	84.696	290.58	1.2120	117	255
2	-0.9999	0.0238	65535	0	94.557	84.632	290.79	0.0000	110	255
2	-1.0118	0.0238	10	0	94.439	84.543	291.13	1.3864	110	255
2	-1.0237	0.0238	10	0	94.881	84.882	290.78	1.1811	115	255
2	-1.0356	0.0238	8	0	94.470	84.876	290.71	1.2591	117	255
2	-1.0475	0.0238	9	0	94.754	85.039	291.50	1.4972	116	255
2	-1.0594	0.0238	9	0	93.846	84.346	291.01	1.1107	111	255
2	-1.0713	0.0238	10	0	94.693	85.215	291.09	1.3108	121	255
2	-1.0832	0.0238	9	0	94.269	84.959	291.24	1.4845	109	255
2	-1.0951	0.0238	8	0	94.527	85.210	290.97	1.2708	112	255
2	-1.1070	0.0238	10	0	94.184	84.627	291.59	1.4216	114	255
2	-1.1189	0.0238	65535	0	94.409	84.967	291.34	0.0000	113	255
2	-1.1308	0.0238	7	0	94.702	85.483	291.48	1.0525	116	255
2	-1.1427	0.0238	8	0	94.463	85.284	291.61	1.3134	114	255
2	-1.1546	0.0238	8	0	94.582	85.567	291.54	1.0823	114	255
2	-1.1665	0.0238	10	0	94.556	85.213	291.61	1.1928	116	255
2	-1.1784	0.0238	8	0	94.335	85.689	291.36	0.9696	120	255
2	-1.1903	0.0238	8	0	93.691	84.636	291.59	1.2426	117	255
2	-1.2022	0.0238	8	0	93.993	85.421	291.46	1.2046	111	255
2	-1.2142	0.0238	8	0	94.197	85.578	291.60	0.9992	118	255
2	-1.2261	0.0238	9	0	94.177	85.493	291.62	1.0649	116	255
2	-1.2380	0.0238	9	0	94.327	85.151	291.61	1.0856	111	255
2	-1.2499	0.0238	7	0	94.146	85.431	291.99	1.1285	113	255
2	-1.2618	0.0238	8	0	94.430	85.724	291.60	1.0732	109	255
2	-1.2737	0.0238	9	0	93.828	85.433	291.51	1.1975	110	255
2	-1.2856	0.0238	10	0	93.939	84.716	291.63	1.3522	106	255
2	-1.2975	0.0238	10	0	93.838	85.291	291.75	0.9944	111	255
2	-1.3094	0.0238	10	0	93.738	84.919	291.83	1.3162	112	255
2	-1.3213	0.0238	11	0	93.565	85.421	291.86	1.2682	114	255
2	-1.3332	0.0238	10	0	93.653	85.204	292.22	1.4035	116	255
2	-1.3451	0.0238	9	0	94.022	85.245	292.55	1.1194	116	255
2	-1.3570	0.0238	8	0	93.762	85.391	291.92	0.9438	115	255
2	-1.3689	0.0238	8	0	93.505	84.974	291.77	1.2961	112	255
2	-1.3808	0.0238	8	0	93.359	85.264	291.97	0.8283	110	255
2	-1.3927	0.0238	9	0	93.991	85.345	291.86	0.9018	115	255
2	-1.4046	0.0238	8	0	93.067	84.811	292.30	1.0542	113	255
2	-1.4165	0.0238	9	0	93.431	85.852	292.66	1.2848	115	255
2	-1.4284	0.0238	8	0	93.389	85.933	292.77	0.9951	115	255
2	-1.4403	0.0238	9	0	93.463	85.596	292.66	1.3826	112	255
2	-1.4522	0.0238	10	0	93.788	85.451	292.75	1.3055	117	255
2	-1.4641	0.0238	9	0	93.264	85.229	292.35	1.2154	117	255
2	-1.4760	0.0238	9	0	93.339	85.353	292.15	0.9391	118	255
2	-1.4879	0.0238	10	0	93.575	85.686	292.51	1.0946	113	255
2	-1.4998	0.0238	9	0	93.370	85.324	292.45	0.9213	114	255
2	-1.5117	0.0238	9	0	93.388	85.425	292.70	0.9373	114	255
2	-1.5236	0.0238	7	0	93.258	85.884	292.71	1.1561	120	255
2	-1.5355	0.0238	9	0	93.299	85.437	292.48	0.9338	116	255
2	-1.5474	0.0238	8	0	93.199	85.902	293.02	1.0755	112	255
2	-1.5594	0.0238	9	0	93.160	85.836	292.94	1.1169	111	255
2	-1.5713	0.0238	10	0	93.078	86.063	292.88	1.1015	112	255
2	-1.5832	0.0238	10	0	93.151	85.772	292.77	1.0844	111	255
2	-1.5951	0.0238	8	0	93.447	85.961	292.87	1.1755	112	255
2	-1.6070	0.0238	8	0	92.913	85.500	292.66	0.6977	111	255
2	-1.6189	0.0238	9	0	92.545	85.641	292.56	0.9100	105	255
2	-1.6308	0.0238	7	0	33.907	81.707	299.71	1.2589	88	255
2	-1.6427	0.0238	9	0	34.956	81.629	300.26	1.3634	107	255
2	-1.6546	0.0238	10	0	34.697	81.736	300.27	1.2398	111	255
2	-1.6665	0.0238	11	0	35.301	82.055	299.75	1.3303	109	255
2	-1.6784	0.0238	11	0	35.063	81.783	299.77	1.2364	111	255
2	-1.6903	0.0238	10	0	34.619	81.712	300.58	1.2868	111	255
2	-1.7022	0.0238	10	0	34.522	81.561	300.31	1.2965	110	255
2	-1.7141	0.0238	10	0	34.889	81.482	300.19	1.1269	111	255
2	-1.7260	0.0238	11	0	34.522	81.483	300.16	1.2625	107	255
2	-1.7379	0.0238	11	0	34.729	81.435	300.28	1.1719	104	255
2	-1.7498	0.0238	8	0	34.370	81.674	300.12	1.3927	103	255
2	-1.7617	0.0238	10	0	34.969	81.615	299.45	1.2400	105	255
0	-1.7736	0.0238	0	3	0.0000	0.0000	0.0000	0.0000	80	255
2	-1.7855	0.0238	10	0	239.80	41.903	121.81	1.0562	103	255
2	-1.7974	0.0238	10	0	240.51	41.454	121.15	0.9426	109	255
2	-1.8093	0.0238	11	0	240.08	41.353	121.60	1.1431	113	255
2	-1.8212	0.0238	12	0	240.57	41.524	121.78	0.9344	112	255
2	-1.8331	0.0238	10	0	240.57	41.662	121.25	1.0968	114	255
2	-1.8450	0.0238	10	0	240.74	41.734	120.90	1.1212	117	255
2	-1.8569	0.0238	12	0	240.73	41.528	121.49	1.1045	116	255
2	-1.8688	0.0238	10	0	240.41	41.979	121.36	0.9035	118	255
2	-1.8807	0.0238	11	0	239.86	41.975	121.69	0.8103	112	255
2	-1.8926	0.0238	9	0	239.92	42.125	121.19	1.0278	116	255
2	-1.9046	0.0238	10	0	239.71	41.799	121.60	0.8004	112	255
2	-1.9165	0.0238	9	0	240.44	42.024	120.99	0.8997	101	255
2	-1.9284	0.0238	11	0	239.97	40.629	121.40	1.1737	101	255
2	-1.9403	0.0238	9	0	239.94	41.788	120.74	1.0806	98	255
0	-1.9522	0.0238	0	3	0.0000	0.0000	0.0000	0.0000	86	255
0	-1.9641	0.0238	0	3	0.0000	0.0000	0.0000	0.0000	86	255
1	-1.9760	0.0238	7	0	69.448	48.922	308.95	1.1926	84	255
1	-1.9879	0.0238	7	0	69.239	49.236	308.94	1.1600	96	255
1	-1.9998	0.0238	7	0	69.007	48.989	308.36	1.1596	89	255
1	-2.0117	0.0238	8	0	68.264	49.212	309.45	1.2232	96	255
1	-2.0236	0.0238	7	0	68.829	49.700	308.75	1.1348	90	255
1	-2.0355	0.0238	8	0	68.953	49.338	308.80	0.9510	96	255
1	-2.0474	0.0238	9	0	69.389	49.951	308.71	0.8987	98	255
1	-2.0593	0.0238	8	0	68.984	49.399	308.90	0.8474	98	255
1	-2.0712	0.0238	8	0	68.447	49.306	309.13	1.2708	94	255
1	-2.0831	0.0238	7	0	69.192	49.684	308.50	0.8034	84	255
1	-2.0950	0.0238	5	0	68.079	49.292	308.91	1.0256	77	255
0	-2.1069	0.0238	0	3	0.0000	0.0000	0.0000	0.0000	80	255
2	-2.1188	0.0238	7	0	238.33	40.927	123.24	1.1444	89	255
2	-2.1307	0.0238	10	0	240.05	40.596	120.54	0.9700	92	255
2	-2.1426	0.0238	9	0	240.22	40.802	119.72	1.1140	93	255
2	-2.1545	0.0238	10	0	242.20	40.580	118.05	1.2318	95	255
2	-2.1664	0.0238	10	0	240.04	40.549	120.25	0.8459	102	255
2	-2.1783	0.0238	10	0	239.78	41.062	120.65	1.0420	97	255
2	-2.1902	0.0238	9	0	240.98	40.811	120.19	1.1411	104	255
2	-2.2021	0.0238	11	0	241.48	40.523	119.51	1.2663	109	255
2	-2.2140	0.0238	12	0	240.32	40.436	120.16	0.9873	112	255
2	-2.2259	0.0238	12	0	240.96	40.572	119.41	1.1855	117	255
2	-2.2378	0.0238	12	0	240.70	40.360	119.98	1.0145	115	255
2	-2.2498	0.0238	11	0	240.11	40.627	120.31	0.9532	117	255
2	-2.2617	0.0238	12	0	240.27	40.501	119.71	0.8317	120	255
2	-2.2736	0.0238	11	0	239.83	40.656	120.26	0.9172	113	255
2	-2.2855	0.0238	10	0	240.04	40.489	120.25	0.9578	121	255
2	-2.2974	0.0238	11	0	241.00	40.297	119.41	1.0782	117	255
2	-2.3093	0.0238	11	0	240.59	40.628	119.66	1.0395	119	255
2	-2.3212	0.0238	11	0	240.08	40.448	120.26	0.9767	118	255
2	-2.3331	0.0238	10	0	241.32	40.182	119.05	1.1704	119	255
2	-2.3450	0.0238	10	0	240.97	40.280	119.43	1.0673	118	255
2	-2.3569	0.0238	10	0	240.87	40.800	119.36	0.9158	114	255
2	-2.3688	0.0238	10	0	241.35	40.099	118.94	1.1976	110	255
2	-2.3807	0.0238	10	0	240.49	39.936	119.90	0.9971	111	255
2	-2.3926	0.0238	12	0	240.87	39.877	119.05	1.0123	109	255
2	-2.4045	0.0238	10	0	240.51	39.952	119.67	0.8607	112	255
2	-2.4164	0.0238	10	0	241.24	39.891	119.16	1.1156	114	255
2	-2.4283	0.0238	10	0	240.55	40.551	119.49	1.0530	116	255
2	-2.4402	0.0238	10	0	240.68	40.172	119.24	1.1712	115	255
2	-2.4521	0.0238	10	0	240.16	40.535	119.85	1.0393	120	255
2	-2.4640	0.0238	11	0	241.07	39.357	119.48	1.2288	113	255
2	-2.4759	0.0238	11	0	240.70	40.142	119.12	1.0663	113	255
2	-2.4878	0.0238	10	0	240.74	39.990	119.08	1.4165	113	255
2	-2.4997	0.0238	9	0	241.16	40.140	118.47	1.2085	110	255
2	-2.5116	0.0238	11	0	240.92	39.709	119.51	1.2562	113	255
2	-2.5235	0.0238	8	0	240.44	40.047	119.02	0.9847	106	255
2	-2.5354	0.0238	11	0	241.18	40.100	118.94	1.1131	108	255
2	-2.5473	0.0238	11	0	240.82	40.290	119.28	0.9285	112	255
2	-2.5592	0.0238	12	0	241.62	39.591	118.85	1.1922	108	255
2	-2.5711	0.0238	9	0	241.59	39.858	119.21	1.0824	111	255
2	-2.5830	0.0238	12	0	241.64	39.366	118.86	1.0971	113	255
2	-2.5950	0.0238	8	0	242.51	39.933	117.30	0.9165	107	255
2	-2.6069	0.0238	9	0	241.51	39.850	118.29	0.9292	105	255
2	-2.6188	0.0238	9	0	241.39	39.752	118.45	1.2372	94	255
2	-2.6307	0.0238	8	0	31.455	85.516	302.37	1.0008	77	255
2	-2.6426	0.0238	12	0	30.985	85.542	303.11	1.1879	108	255
2	-2.6545	0.0238	11	0	30.654	85.241	302.89	1.1182	111	255
2	-2.6664	0.0238	9	0	30.371	85.565	303.02	1.2520	113	255
2	-2.6783	0.0238	11	0	30.638	85.497	302.68	1.1415	113	255
2	-2.6902	0.0238	11	0	30.203	85.823	302.54	1.1915	113	255
2	-2.7021	0.0238	11	0	30.640	86.214	302.61	1.4770	113	255
2	-2.7140	0.0238	11	0	30.331	85.806	302.51	1.1661	118	255
2	-2.7259	0.0238	11	0	30.540	86.299	302.12	1.3733	124	255
2	-2.7378	0.0238	9	0	30.430	86.495	302.17	1.3455	119	255
2	-2.7497	0.0238	10	0	30.060	86.010	303.02	1.1606	114	255
2	-2.7616	0.0238	12	0	30.615	86.019	302.43	1.2088	116	255
2	-2.7735	0.0238	10	0	30.763	86.060	302.19	1.0258	121	255
2	-2.7854	0.0238	10	0	30.679	86.505	301.75	1.3017	119	255
2	-2.7973	0.0238	9	0	30.687	85.980	302.24	0.9886	118	255
2	-2.8092	0.0238	11	0	30.499	86.144	302.84	1.3947	114	255
2	-2.8211	0.0238	11	0	30.452	85.951	302.58	1.2668	118	255
2	-2.8330	0.0238	9	0	30.659	86.136	301.98	0.9903	110	255
2	-2.8449	0.0238	10	0	30.644	86.531	302.58	1.4778	97	255
2	-2.8568	0.0238	6	0	29.928	86.150	302.20	1.0821	72	255
1	-2.8687	0.0238	8	0	61.223	50.485	314.94	0.9669	93	255
1	-2.8806	0.0238	7	0	60.692	50.423	314.54	1.0242	88	255
2	-2.8925	0.0238	9	0	241.04	37.980	126.37	1.3050	83	255
2	-2.9044	0.0238	10	0	240.97	37.757	125.93	1.2866	96	255
2	-2.9163	0.0238	11	0	240.67	37.838	125.98	1.4582	84	255
2	-2.9282	0.0238	11	0	240.16	38.757	126.07	1.1983	91	255
2	-2.9402	0.0238	10	0	241.26	37.337	125.97	1.1960	98	255
2	-2.9521	0.0238	9	0	241.02	37.865	125.74	1.2218	99	255
2	-2.9640	0.0238	10	0	240.61	38.059	126.33	1.4334	98	255
2	-2.9759	0.0238	10	0	240.94	37.498	125.57	1.2949	102	255
2	-2.9878	0.0238	11	0	241.09	37.235	126.03	1.3596	104	255
2	-2.9997	0.0238	11	0	241.61	37.475	124.92	1.3270	109	255
2	-3.0116	0.0238	12	0	240.24	38.321	125.81	1.3449	109	255
2	-3.0235	0.0238	9	0	241.05	37.787	124.63	1.4442	106	255
2	-3.0354	0.0238	8	0	241.08	37.575	125.25	1.2056	106	255
2	0.0000	0.0357	9	0	93.809	83.397	289.72	0.9951	112	255
2	-0.0119	0.0357	8	0	93.883	84.189	289.41	1.0077	112	255
2	-0.0238	0.0357	8	0	93.470	83.527	289.42	0.9245	111	255
2	-0.0357	0.0357	9	0	93.408	84.087	289.50	1.0613	111	255
2	-0.0476	0.0357	9	0	93.595	84.081	289.63	1.1327	119	255
2	-0.0595	0.0357	8	0	93.560	84.330	289.69	1.0712	113	255
2	-0.0714	0.0357	8	0	93.808	83.632	289.67	1.1201	112	255
2	-0.0833	0.0357	9	0	93.923	84.260	290.07	1.2955	115	255
2	-0.0952	0.0357	9	0	93.683	83.855	289.83	1.2297	118	255
2	-0.1071	0.0357	10	0	93.774	84.224	289.83	1.0605	110	255
2	-0.1190	0.0357	9	0	93.663	84.506	289.74	1.1155	114	255
2	-0.1309	0.0357	9	0	93.612	83.852	289.89	1.2597	112	255
2	-0.1428	0.0357	9	0	93.775	84.248	289.96	1.2603	111	255
2	-0.1547	0.0357	10	0	93.613	83.934	289.73	1.4078	117	255
2	-0.1666	0.0357	9	0	93.905	84.349	289.77	1.3259	113	255
2	-0.1786	0.0357	7	0	93.817	84.022	289.59	1.0083	113	255
2	-0.1905	0.0357	9	0	93.268	84.144	289.82	1.1169	116	255
2	-0.2024	0.0357	9	0	93.366	83.907	289.98	1.0860	115	255
2	-0.2143	0.0357	8	0	94.054	83.758	289.62	1.1639	113	255
2	-0.2262	0.0357	8	0	93.950	84.282	289.70	1.2963	111	255
2	-0.2381	0.0357	9	0	93.454	84.380	289.93	1.2772	113	255
2	-0.2500	0.0357	8	0	94.176	84.898	289.68	1.3584	112	255
2	-0.2619	0.0357	9	0	93.756	84.057	290.06	1.2357	113	255
2	-0.2738	0.0357	7	0	94.016	83.590	289.94	1.1371	110	255
2	-0.2857	0.0357	8	0	93.909	84.180	289.56	1.4673	112	255
2	-0.2976	0.0357	10	0	93.913	84.211	289.71	1.2718	112	255
2	-0.3095	0.0357	8	0	94.289	85.497	289.90	1.1505	113	255
2	-0.3214	0.0357	10	0	94.429	84.969	290.28	1.4716	111	255
2	-0.3333	0.0357	9	0	93.698	84.204	289.59	1.0836	104	255
2	-0.3452	0.0357	65535	0	93.894	84.051	289.87	0.0000	109	255
2	-0.3571	0.0357	9	0	94.120	84.288	289.89	1.2491	110	255
2	-0.3690	0.0357	10	0	93.264	83.697	289.99	1.1446	111	255
2	-0.3809	0.0357	8	0	93.473	84.141	290.49	1.2563	110	255
2	-0.3928	0.0357	9	0	93.598	83.800	289.98	1.3776	111	255
2	-0.4047	0.0357	9	0	93.500	84.216	290.38	1.1895	109	255
2	-0.4166	0.0357	10	0	93.979	83.991	290.03	1.2845	107	255
2	-0.4285	0.0357	9	0	94.254	84.519	289.98	1.3403	105	255
2	-0.4404	0.0357	10	0	93.791	83.970	289.78	1.2209	106	255
2	-0.4523	0.0357	9	0	93.660	83.923	290.40	1.4778	103	255
2	-0.4642	0.0357	65535	0	93.437	83.918	290.13	0.0000	99	255
2	-0.4761	0.0357	9	0	93.125	83.942	290.48	1.2902	104	255
2	-0.4880	0.0357	7	0	93.678	84.571	290.18	1.4205	106	255
2	-0.4999	0.0357	8	0	94.034	83.587	290.30	1.2000	110	255
2	-0.5118	0.0357	10	0	94.479	84.651	290.65	1.2541	110	255
2	-0.5238	0.0357	9	0	93.585	83.940	290.24	0.9360	106	255
2	-0.5357	0.0357	9	0	93.792	83.623	290.24	1.2818	113	255
2	-0.5476	0.0357	9	0	93.358	84.024	290.47	1.0557	110	255
2	-0.5595	0.0357	7	0	93.220	84.052	290.25	1.0006	107	255
2	-0.5714	0.0357	10	0	93.609	84.275	290.62	1.0622	108	255
2	-0.5833	0.0357	8	0	93.126	84.344	290.25	1.0372	108	255
2	-0.5952	0.0357	9	0	93.288	84.027	290.30	1.1398	105	255
2	-0.6071	0.0357	9	0	92.863	83.966	290.28	1.2651	105	255
2	-0.6190	0.0357	9	0	93.100	83.929	290.34	1.2764	101	255
2	-0.6309	0.0357	7	0	92.743	84.169	290.47	1.3066	107	255
2	-0.6428	0.0357	8	0	93.375	83.765	290.22	1.2756	106	255
2	-0.6547	0.0357	9	0	93.041	84.444	290.31	1.2725	107	255
2	-0.6666	0.0357	9	0	93.236	84.201	290.15	1.3170	109	255
2	-0.6785	0.0357	11	0	92.949	84.651	290.40	1.2608	109	255
2	-0.6904	0.0357	7	0	92.379	83.990	290.11	1.0829	111	255
2	-0.7023	0.0357	7	0	92.896	83.904	290.02	0.8571	110	255
2	-0.7142	0.0357	11	0	92.810	84.454	290.16	1.2405	113	255
2	-0.7261	0.0357	9	0	92.991	84.374	290.19	1.0589	116	255
2	-0.7380	0.0357	10	0	93.097	83.998	289.89	0.9925	112	255
2	-0.7499	0.0357	8	0	92.784	83.726	290.20	0.9683	116	255
2	-0.7618	0.0357	9	0	92.896	83.815	290.05	1.1938	115	255
2	-0.7737	0.0357	7	0	92.739	84.136	290.15	1.0725	110	255
2	-0.7856	0.0357	8	0	93.274	83.940	290.63	1.1756	111	255
2	-0.7975	0.0357	9	0	93.236	83.855	290.18	1.1398	109	255
2	-0.8094	0.0357	9	0	93.729	84.479	290.02	0.9746	112	255
2	-0.8213	0.0357	10	0	93.450	84.066	290.35	1.2388	111	255
2	-0.8332	0.0357	9	0	93.654	84.263	290.54	1.1228	108	255
2	-0.8451	0.0357	9	0	93.384	83.974	290.87	1.3133	114	255
2	-0.8570	0.0357	10	0	93.804	83.931	290.40	0.9043	107	255
2	-0.8690	0.0357	8	0	93.990	83.870	290.34	0.9609	103	255
2	-0.8809	0.0357	9	0	94.227	84.175	290.16	1.0345	105	255
2	-0.8928	0.0357	9	0	94.760	84.440	290.32	1.3746	112	255
2	-0.9047	0.0357	10	0	94.513	84.477	290.58	1.0820	114	255
2	-0.9166	0.0357	9	0	95.250	84.961	290.51	1.2290	115	255
2	-0.9285	0.0357	9	0	94.044	84.420	290.11	0.8781	118	255
2	-0.9404	0.0357	10	0	94.121	84.067	290.48	0.9786	117	255
2	-0.9523	0.0357	8	0	94.534	84.680	290.39	1.2667	117	255
2	-0.9642	0.0357	9	0	94.858	84.640	290.48	1.3133	119	255
2	-0.9761	0.0357	8	0	93.757	84.534	290.60	1.0353	117	255
2	-0.9880	0.0357	9	0	94.302	84.551	290.55	1.2182	116	255
2	-0.9999	0.0357	9	0	94.657	84.626	290.69	1.2199	112	255
2	-1.0118	0.0357	9	0	94.480	84.950	290.65	1.0909	108	255
2	-1.0237	0.0357	10	0	94.171	84.729	290.75	1.3148	113	255
2	-1.0356	0.0357	10	0	94.068	84.741	290.97	1.3589	112	255
2	-1.0475	0.0357	9	0	94.603	85.152	291.06	1.3396	112	255
2	-1.0594	0.0357	9	0	94.528	84.599	291.07	1.4294	115	255
2	-1.0713	0.0357	10	0	94.495	84.856	291.31	1.4139	113	255
2	-1.0832	0.0357	8	0	94.743	85.270	291.22	1.2392	114	255
2	-1.0951	0.0357	9	0	94.553	85.024	291.20	1.4233	115	255
2	-1.1070	0.0357	10	0	94.478	84.535	291.50	1.3967	112	255
2	-1.1189	0.0357	8	0	94.360	85.024	291.69	1.3889	114	255
2	-1.1308	0.0357	8	0	94.650	85.247	290.99	1.0517	113	255
2	-1.1427	0.0357	9	0	94.676	84.840	291.24	1.1756	114	255
2	-1.1546	0.0357	9	0	94.471	85.536	291.09	1.0499	118	255
2	-1.1665	0.0357	8	0	94.383	85.835	291.77	1.0979	117	255
2	-1.1784	0.0357	10	0	94.383	85.206	291.31	1.1523	109	255
2	-1.1903	0.0357	9	0	94.453	85.499	291.04	1.0532	116	255
2	-1.2022	0.0357	12	0	94.607	85.271	291.58	1.4945	117	255
2	-1.2142	0.0357	10	0	94.475	85.382	291.93	1.4285	111	255
2	-1.2261	0.0357	9	0	94.312	84.920	291.65	1.2270	111	255
2	-1.2380	0.0357	9	0	94.171	85.380	291.73	1.1918	114	255
2	-1.2499	0.0357	9	0	94.040	85.810	291.88	1.1208	112	255
2	-1.2618	0.0357	9	0	94.089	85.172	291.38	0.9429	109	255
2	-1.2737	0.0357	10	0	94.021	85.436	291.58	1.1581	107	255
2	-1.2856	0.0357	8	0	94.295	85.215	291.37	0.8855	111	255
2	-1.2975	0.0357	9	0	93.758	85.203	291.77	1.0252	112	255
2	-1.3094	0.0357	9	0	93.427	84.906	291.78	1.0597	116	255
2	-1.3213	0.0357	8	0	93.626	85.031	291.76	1.2857	111	255
2	-1.3332	0.0357	9	0	94.057	85.661	292.21	1.1333	115	255
2	-1.3451	0.0357	10	0	94.009	85.562	292.38	1.0849	113	255
2	-1.3570	0.0357	10	0	93.709	85.887	292.01	1.1014	115	255
2	-1.3689	0.0357	9	0	93.852	85.245	292.36	1.1501	112	255
2	-1.3808	0.0357	6	0	93.620	85.249	291.79	0.5872	109	255
2	-1.3927	0.0357	6	0	92.990	84.946	292.37	1.2738	110	255
2	-1.4046	0.0357	9	0	93.488	85.718	292.34	0.9957	115	255
2	-1.4165	0.0357	8	0	92.834	84.450	293.06	1.3881	115	255
2	-1.4284	0.0357	9	0	93.415	85.659	292.26	1.1567	109	255
2	-1.4403	0.0357	9	0	93.993	85.654	292.54	1.2589	116	255
2	-1.4522	0.0357	9	0	93.491	85.525	293.01	1.4585	117	255
2	-1.4641	0.0357	7	0	92.493	84.470	292.54	1.2064	113	255
2	-1.4760	0.0357	9	0	93.724	84.948	292.42	0.7807	113	255
2	-1.4879	0.0357	10	0	93.353	85.245	292.27	0.9190	115	255
2	-1.4998	0.0357	11	0	93.379	85.572	292.38	1.0860	115	255
2	-1.5117	0.0357	9	0	93.509	85.217	292.74	1.0093	116	255
2	-1.5236	0.0357	8	0	93.192	85.478	292.55	0.8934	118	255
2	-1.5355	0.0357	7	0	93.304	85.454	292.69	0.9379	116	255
2	-1.5474	0.0357	7	0	93.182	85.653	292.94	0.9029	111	255
2	-1.5594	0.0357	9	0	93.294	85.795	292.87	1.2001	114	255
2	-1.5713	0.0357	11	0	93.030	85.428	292.72	0.8657	116	255
2	-1.5832	0.0357	10	0	93.281	85.738	292.81	1.0769	111	255
2	-1.5951	0.0357	10	0	93.053	85.828	292.70	1.0755	108	255
2	-1.6070	0.0357	10	0	93.426	85.827	292.78	1.0387	112	255
2	-1.6189	0.0357	9	0	93.068	86.221	292.60	1.2727	107	255
2	-1.6308	0.0357	9	0	34.120	81.754	299.56	1.1645	84	255
2	-1.6427	0.0357	9	0	34.299	81.419	300.01	1.0101	104	255
2	-1.6546	0.0357	10	0	34.949	81.490	299.58	1.1975	109	255
2	-1.6665	0.0357	9	0	34.237	81.604	299.98	1.1416	108	255
2	-1.6784	0.0357	10	0	34.938	81.618	300.05	1.1711	109	255
2	-1.6903	0.0357	65535	0	34.632	81.703	300.13	0.0000	110	255
2	-1.7022	0.0357	11	0	34.597	81.661	300.07	1.1365	112	255
2	-1.7141	0.0357	10	0	34.383	81.380	300.37	1.0295	106	255
2	-1.7260	0.0357	10	0	34.272	81.626	300.49	1.1096	106	255
2	-1.7379	0.0357	10	0	34.746	82.054	299.71	1.4695	106	255
2	-1.7498	0.0357	10	0	34.362	81.385	300.90	1.2468	107	255
2	-1.7617	0.0357	9	0	34.995	81.855	299.48	1.1286	110	255
2	-1.7736	0.0357	9	0	34.367	81.964	299.68	0.9363	97	255
2	-1.7855	0.0357	7	0	33.673	81.735	299.88	0.9706	76	255
2	-1.7974	0.0357	10	0	240.13	41.437	122.02	1.2151	105	255
2	-1.8093	0.0357	11	0	239.90	42.012	122.06	1.1660	107	255
2	-1.8212	0.0357	12	0	240.13	41.038	121.88	1.2668	108	255
2	-1.8331	0.0357	10	0	240.25	41.463	121.81	0.7993	106	255
2	-1.8450	0.0357	12	0	239.66	41.437	122.58	1.1213	103	255
2	-1.8569	0.0357	9	0	240.29	41.659	121.83	1.0252	98	255
2	-1.8688	0.0357	7	0	239.91	41.453	121.69	0.8737	91	255
2	-1.8807	0.0357	8	0	239.35	41.839	122.56	0.9685	83	255
0	-1.8926	0.0357	0	3	0.0000	0.0000	0.0000	0.0000	84	255
1	-1.9046	0.0357	7	0	70.049	48.977	308.12	0.9118	91	255
1	-1.9165	0.0357	7	0	69.786	49.036	308.41	1.0726	98	255
1	-1.9284	0.0357	7	0	69.675	49.091	308.44	1.0817	99	255
1	-1.9403	0.0357	9	0	69.430	48.820	308.59	1.3231	101	255
1	-1.9522	0.0357	9	0	69.098	48.821	308.22	1.0288	99	255
1	-1.9641	0.0357	8	0	69.190	49.439	308.59	1.2774	97	255
1	-1.9760	0.0357	8	0	69.117	49.193	308.62	0.9467	94	255
1	-1.9879	0.0357	7	0	68.660	48.816	308.98	0.8261	96	255
1	-1.9998	0.0357	6	0	69.224	49.248	308.38	1.2037	88	255
1	-2.0117	0.0357	5	0	68.366	48.892	308.87	0.6017	84	255
0	-2.0236	0.0357	0	3	0.0000	0.0000	0.0000	0.0000	76	255
0	-2.0355	0.0357	0	3	0.0000	0.0000	0.0000	0.0000	84	255
2	-2.0474	0.0357	9	0	240.00	40.651	120.38	0.9640	87	255
2	-2.0593	0.0357	9	0	240.39	41.123	120.55	0.7421	97	255
2	-2.0712	0.0357	10	0	241.22	40.328	120.08	1.3237	102	255
2	-2.0831	0.0357	11	0	240.68	40.452	120.11	1.1920	105	255
2	-2.0950	0.0357	10	0	240.42	41.154	120.70	0.7203	107	255
2	-2.1069	0.0357	11	0	240.44	40.954	120.19	1.0926	106	255
2	-2.1188	0.0357	11	0	240.50	40.947	120.20	1.0704	109	255
2	-2.1307	0.0357	12	0	241.34	40.893	119.68	1.1325	115	255
2	-2.1426	0.0357	11	0	241.07	41.172	119.78	0.9774	114	255
2	-2.1545	0.0357	10	0	240.22	40.878	120.44	1.0882	113	255
2	-2.1664	0.0357	10	0	240.51	40.956	120.20	0.9984	109	255
2	-2.1783	0.0357	11	0	240.20	40.645	120.50	1.1131	108	255
2	-2.1902	0.0357	65535	0	240.46	40.641	120.28	0.0000	103	255
2	-2.2021	0.0357	11	0	241.13	40.394	119.84	1.2283	114	255
2	-2.2140	0.0357	9	0	240.11	40.599	120.18	0.9855	113	255
2	-2.2259	0.0357	12	0	240.36	40.117	120.33	1.2067	117	255
2	-2.2378	0.0357	8	0	240.01	41.135	119.98	0.8344	114	255
2	-2.2498	0.0357	9	0	240.15	40.569	120.09	0.9341	123	255
2	-2.2617	0.0357	12	0	240.19	40.547	120.39	0.9806	120	255
2	-2.2736	0.0357	11	0	240.77	40.845	119.26	0.9956	118	255
2	-2.2855	0.0357	11	0	240.05	40.344	120.13	0.9025	117	255
2	-2.2974	0.0357	9	0	240.28	40.513	119.49	0.9885	120	255
2	-2.3093	0.0357	11	0	240.86	40.575	119.52	1.0769	117	255
2	-2.3212	0.0357	12	0	240.48	40.492	119.83	1.1087	116	255
2	-2.3331	0.0357	11	0	240.33	40.440	119.75	1.0697	117	255
2	-2.3450	0.0357	11	0	241.07	40.439	119.44	1.0067	118	255
2	-2.3569	0.0357	11	0	240.94	39.952	119.75	1.2352	117	255
2	-2.3688	0.0357	10	0	241.13	40.314	119.07	0.8842	112	255
2	-2.3807	0.0357	12	0	241.06	39.824	118.92	1.2076	110	255
2	-2.3926	0.0357	12	0	241.02	40.115	119.44	1.3327	107	255
2	-2.4045	0.0357	12	0	240.95	39.919	118.94	1.2675	113	255
2	-2.4164	0.0357	11	0	240.74	40.114	119.67	1.3515	116	255
2	-2.4283	0.0357	11	0	241.12	40.014	118.92	1.1605	115	255
2	-2.4402	0.0357	12	0	241.21	39.389	119.11	1.4281	111	255
2	-2.4521	0.0357	10	0	240.67	39.835	118.99	1.1720	117	255
2	-2.4640	0.0357	10	0	240.61	39.773	119.19	1.2686	118	255
2	-2.4759	0.0357	11	0	241.86	39.688	118.42	1.2339	117	255
2	-2.4878	0.0357	10	0	241.16	40.266	118.64	1.2087	119	255
2	-2.4997	0.0357	10	0	240.85	39.649	119.18	1.4489	110	255
2	-2.5116	0.0357	11	0	241.09	39.950	119.29	1.1402	109	255
2	-2.5235	0.0357	10	0	241.95	39.813	118.63	1.3054	108	255
2	-2.5354	0.0357	9	0	241.51	39.886	118.91	1.0065	108	255
2	-2.5473	0.0357	12	0	241.13	39.811	119.52	1.2567	104	255
2	-2.5592	0.0357	10	0	241.66	39.441	119.58	1.3743	112	255
2	-2.5711	0.0357	10	0	241.69	39.827	118.53	1.1034	104	255
2	-2.5830	0.0357	9	0	241.00	39.967	118.92	0.8949	105	255
2	-2.5950	0.0357	8	0	241.71	39.931	117.98	1.0232	103	255
2	-2.6069	0.0357	8	0	241.55	39.796	118.25	0.8312	106	255
2	-2.6188	0.0357	9	0	242.38	38.597	118.56	1.1035	95	255
2	-2.6307	0.0357	10	0	241.64	39.579	118.84	1.4078	94	255
2	-2.6426	0.0357	7	0	30.815	85.758	302.24	1.0508	88	255
2	-2.6545	0.0357	10	0	30.380	85.302	302.38	1.1251	107	255
2	-2.6664	0.0357	10	0	30.372	85.831	302.75	1.0049	111	255
2	-2.6783	0.0357	9	0	30.624	85.731	302.09	1.1590	114	255
2	-2.6902	0.0357	12	0	30.524	85.782	302.26	1.3468	117	255
2	-2.7021	0.0357	11	0	30.629	85.576	302.16	1.0363	115	255
2	-2.7140	0.0357	11	0	30.548	85.919	302.47	1.4602	113	255
2	-2.7259	0.0357	11	0	30.286	85.724	302.11	1.1369	121	255
2	-2.7378	0.0357	11	0	30.410	85.921	302.44	1.3034	114	255
2	-2.7497	0.0357	12	0	30.268	86.103	302.67	1.3577	118	255
2	-2.7616	0.0357	10	0	30.861	86.491	301.98	1.4054	115	255
2	-2.7735	0.0357	10	0	30.584	86.044	302.21	1.1562	115	255
2	-2.7854	0.0357	12	0	30.302	86.188	302.64	1.1742	112	255
2	-2.7973	0.0357	11	0	30.552	86.032	302.72	1.4706	112	255
2	-2.8092	0.0357	9	0	30.629	86.158	302.29	1.0580	113	255
2	-2.8211	0.0357	10	0	30.755	85.921	302.30	1.2105	120	255
2	-2.8330	0.0357	12	0	30.605	86.125	302.20	1.3468	115	255
2	-2.8449	0.0357	10	0	30.893	86.597	302.40	1.1919	113	255
2	-2.8568	0.0357	10	0	30.117	86.548	302.38	1.2597	98	255
1	-2.8687	0.0357	6	0	61.199	50.332	314.49	0.9184	87	255
1	-2.8806	0.0357	7	0	60.297	50.315	315.09	0.9739	99	255
2	-2.8925	0.0357	7	0	239.61	38.967	126.81	1.0331	91	255
2	-2.9044	0.0357	10	0	240.28	37.715	126.83	1.2159	92	255
2	-2.9163	0.0357	8	0	239.78	38.379	126.72	0.9970	96	255
2	-2.9282	0.0357	10	0	239.96	38.143	126.55	0.9365	96	255
2	-2.9402	0.0357	10	0	240.92	38.082	125.93	1.0542	98	255
2	-2.9521	0.0357	11	0	240.68	37.542	125.77	1.3857	101	255
2	-2.9640	0.0357	10	0	240.35	38.467	125.86	1.4232	102	255
2	-2.9759	0.0357	9	0	240.99	38.417	125.33	1.2230	105	255
2	-2.9878	0.0357	10	0	240.79	37.769	126.11	1.2120	105	255
2	-2.9997	0.0357	11	0	241.33	37.232	125.48	1.2653	102	255
2	-3.0116	0.0357	65535	0	240.87	37.551	125.70	0.0000	106	255
2	-3.0235	0.0357	8	0	240.70	37.052	126.50	0.9193	103	255
2	-3.0354	0.0357	10	0	240.70	37.329	125.43	1.2566	104	255
2	0.0000	0.0476	8	0	93.634	83.891	289.48	1.1411	112	255
2	-0.0119	0.0476	8	0	93.190	83.867	289.51	0.8357	112	255
2	-0.0238	0.0476	65535	0	93.760	84.143	289.69	0.0000	111	255
2	-0.0357	0.0476	9	0	94.154	84.771	289.75	1.4059	111	255
2	-0.0476	0.0476	8	0	93.558	83.753	289.51	0.7530	113	255
2	-0.0595	0.0476	7	0	93.792	83.673	289.49	0.8907	114	255
2	-0.0714	0.0476	9	0	93.523	84.110	289.69	1.2297	111	255
2	-0.0833	0.0476	8	0	93.492	84.174	289.73	1.1206	117	255
2	-0.0952	0.0476	8	0	94.102	84.107	289.96	1.3789	112	255
2	-0.1071	0.0476	9	0	93.513	84.223	290.02	1.0288	115	255
2	-0.1190	0.0476	8	0	93.639	84.143	289.88	1.1616	114	255
2	-0.1309	0.0476	8	0	94.253	84.482	289.95	1.4310	115	255
2	-0.1428	0.0476	10	0	94.110	83.870	289.68	1.2043	115	255
2	-0.1547	0.0476	9	0	93.928	84.155	289.70	1.2827	118	255
2	-0.1666	0.0476	10	0	93.492	84.532	289.92	1.1644	116	255
2	-0.1786	0.0476	8	0	93.887	84.506	290.02	1.0943	116	255
2	-0.1905	0.0476	10	0	94.630	84.703	289.75	1.4033	120	255
2	-0.2024	0.0476	9	0	94.159	84.407	289.55	0.9965	118	255
2	-0.2143	0.0476	8	0	93.986	84.187	289.69	0.9407	114	255
2	-0.2262	0.0476	9	0	94.324	85.100	289.82	1.1401	112	255
2	-0.2381	0.0476	9	0	94.229	85.416	290.17	1.3453	113	255
2	-0.2500	0.0476	10	0	93.489	84.245	289.85	1.1363	114	255
2	-0.2619	0.0476	10	0	93.748	84.084	289.94	1.2252	115	255
2	-0.2738	0.0476	10	0	93.650	84.161	290.17	1.3635	111	255
2	-0.2857	0.0476	9	0	94.449	83.756	290.10	1.1275	113	255
2	-0.2976	0.0476	8	0	94.641	84.740	289.45	0.9176	110	255
2	-0.3095	0.0476	10	0	93.829	83.962	289.76	1.1166	108	255
2	-0.3214	0.0476	11	0	94.302	84.637	289.99	1.3854	107	255
2	-0.3333	0.0476	9	0	93.362	83.855	290.07	1.2546	109	255
2	-0.3452	0.0476	9	0	93.909	84.179	289.65	1.2215	113	255
2	-0.3571	0.0476	65535	0	93.795	84.209	289.90	0.0000	111	255
2	-0.3690	0.0476	8	0	93.667	84.542	290.09	1.2623	106	255
2	-0.3809	0.0476	9	0	94.162	83.988	289.86	1.1658	108	255
2	-0.3928	0.0476	9	0	93.579	83.565	289.88	1.0466	113	255
2	-0.4047	0.0476	8	0	93.394	84.049	290.17	1.1656	109	255
2	-0.4166	0.0476	9	0	93.355	84.458	289.79	1.2488	110	255
2	-0.4285	0.0476	9	0	93.809	83.843	289.89	1.2759	112	255
2	-0.4404	0.0476	8	0	94.251	84.587	289.71	1.1975	106	255
2	-0.4523	0.0476	11	0	93.639	83.655	289.98	1.1457	110	255
2	-0.4642	0.0476	8	0	92.939	84.055	289.97	1.0743	103	255
2	-0.4761	0.0476	9	0	94.058	84.145	290.28	1.3284	104	255
2	-0.4880	0.0476	10	0	93.577	83.735	289.87	1.2681	106	255
2	-0.4999	0.0476	10	0	94.102	84.910	290.14	1.4587	108	255
2	-0.5118	0.0476	9	0	93.945	84.207	289.82	0.9336	105	255
2	-0.5238	0.0476	8	0	94.201	84.233	290.05	1.0330	107	255
2	-0.5357	0.0476	9	0	93.457	84.190	290.06	1.2693	109	255
2	-0.5476	0.0476	8	0	93.265	84.142	290.55	1.0858	107	255
2	-0.5595	0.0476	10	0	93.353	84.857	290.71	1.4937	109	255
2	-0.5714	0.0476	9	0	92.951	84.584	290.41	1.0953	110	255
2	-0.5833	0.0476	9	0	93.322	84.058	290.70	1.2617	107	255
2	-0.5952	0.0476	9	0	93.141	84.385	290.40	1.0598	109	255
2	-0.6071	0.0476	6	0	92.643	84.404	290.29	1.1784	113	255
2	-0.6190	0.0476	10	0	92.707	84.097	290.62	1.2118	111	255
2	-0.6309	0.0476	9	0	93.030	84.313	290.11	1.1325	110	255
2	-0.6428	0.0476	10	0	93.011	84.372	290.41	1.1289	110	255
2	-0.6547	0.0476	10	0	93.000	83.982	290.24	0.9320	107	255
2	-0.6666	0.0476	10	0	93.394	83.939	289.87	0.9215	115	255
2	-0.6785	0.0476	10	0	93.133	84.557	290.15	1.3584	113	255
2	-0.6904	0.0476	8	0	92.834	84.395	290.21	1.0827	112	255
2	-0.7023	0.0476	9	0	93.299	84.513	290.39	1.2336	111	255
2	-0.7142	0.0476	9	0	93.225	83.964	290.39	1.2556	112	255
2	-0.7261	0.0476	9	0	92.961	84.196	290.02	1.1246	111	255
2	-0.7380	0.0476	11	0	93.195	84.335	290.36	1.2598	110	255
2	-0.7499	0.0476	9	0	92.713	83.764	290.38	1.3107	113	255
2	-0.7618	0.0476	8	0	92.888	83.368	290.29	0.9546	110	255
2	-0.7737	0.0476	10	0	93.677	83.964	290.23	1.3575	113	255
2	-0.7856	0.0476	8	0	93.184	84.102	290.25	0.8736	107	255
2	-0.7975	0.0476	9	0	93.495	83.678	290.19	1.2697	111	255
2	-0.8094	0.0476	10	0	93.877	84.228	290.63	1.1121	113	255
2	-0.8213	0.0476	9	0	93.622	84.143	290.22	1.0804	107	255
2	-0.8332	0.0476	7	0	93.607	84.220	290.47	1.0424	108	255
2	-0.8451	0.0476	8	0	93.642	83.666	290.90	1.2355	107	255
2	-0.8570	0.0476	8	0	94.111	84.366	290.16	0.8957	101	255
2	-0.8690	0.0476	9	0	94.276	84.122	290.96	1.1612	109	255
2	-0.8809	0.0476	8	0	94.118	84.897	290.75	1.3022	109	255
2	-0.8928	0.0476	65535	0	94.273	84.418	290.60	0.0000	112	255
2	-0.9047	0.0476	8	0	94.287	84.029	290.68	1.1201	117	255
2	-0.9166	0.0476	9	0	94.047	84.153	290.73	1.2038	116	255
2	-0.9285	0.0476	8	0	94.689	84.592	290.86	1.3711	113	255
2	-0.9404	0.0476	11	0	94.303	84.639	290.68	1.3211	116	255
2	-0.9523	0.0476	10	0	94.747	84.459	290.42	1.2561	114	255
2	-0.9642	0.0476	10	0	94.172	84.740	290.71	1.2207	117	255
2	-0.9761	0.0476	9	0	93.883	84.082	290.87	1.2031	116	255
2	-0.9880	0.0476	8	0	94.127	84.631	291.03	1.4007	111	255
2	-0.9999	0.0476	8	0	93.934	83.947	290.54	0.9942	112	255
2	-1.0118	0.0476	9	0	94.777	85.364	290.77	1.3161	107	255
2	-1.0237	0.0476	9	0	94.614	85.560	290.91	1.3547	112	255
2	-1.0356	0.0476	10	0	94.255	84.882	290.88	1.2370	116	255
2	-1.0475	0.0476	8	0	94.128	84.064	291.16	1.0332	113	255
2	-1.0594	0.0476	65535	0	94.483	84.749	291.19	0.0000	115	255
2	-1.0713	0.0476	9	0	94.527	84.841	291.54	1.4351	112	255
2	-1.0832	0.0476	9	0	94.583	85.022	291.26	1.4225	113	255
2	-1.0951	0.0476	65535	0	94.551	85.041	291.34	0.0000	111	255
2	-1.1070	0.0476	65535	0	94.499	85.039	291.47	0.0000	110	255
2	-1.1189	0.0476	65535	0	94.473	85.084	291.40	0.0000	115	255
2	-1.1308	0.0476	8	0	94.749	85.566	291.32	0.9222	111	255
2	-1.1427	0.0476	8	0	94.569	85.267	291.84	1.3813	111	255
2	-1.1546	0.0476	8	0	94.221	85.350	291.65	1.3217	117	255
2	-1.1665	0.0476	9	0	94.383	85.021	291.61	1.2483	114	255
2	-1.1784	0.0476	8	0	94.451	85.813	291.79	1.1444	112	255
2	-1.1903	0.0476	8	0	94.585	85.387	291.29	0.9709	116	255
2	-1.2022	0.0476	8	0	94.095	85.308	291.34	1.3048	112	255
2	-1.2142	0.0476	8	0	94.201	85.335	291.36	1.0653	117	255
2	-1.2261	0.0476	9	0	94.538	85.183	291.49	1.2080	113	255
2	-1.2380	0.0476	9	0	94.052	85.254	291.74	1.3696	108	255
2	-1.2499	0.0476	9	0	94.161	85.011	291.48	1.0436	110	255
2	-1.2618	0.0476	8	0	94.082	85.362	291.63	1.0339	109	255
2	-1.2737	0.0476	9	0	93.985	85.487	291.68	1.0107	109	255
2	-1.2856	0.0476	9	0	93.809	85.363	291.75	1.0318	111	255
2	-1.2975	0.0476	11	0	93.938	85.707	291.79	1.0960	112	255
2	-1.3094	0.0476	8	0	93.736	85.693	292.12	0.9846	113	255
2	-1.3213	0.0476	8	0	93.620	85.456	291.89	1.0373	114	255
2	-1.3332	0.0476	7	0	93.767	85.437	291.94	1.0092	115	255
2	-1.3451	0.0476	9	0	93.946	85.874	292.06	1.0631	113	255
2	-1.3570	0.0476	8	0	93.990	85.324	291.78	0.8292	113	255
2	-1.3689	0.0476	8	0	93.266	84.036	292.21	1.1764	109	255
2	-1.3808	0.0476	8	0	93.963	85.747	292.01	1.0763	110	255
2	-1.3927	0.0476	10	0	93.593	85.856	291.99	1.2188	111	255
2	-1.4046	0.0476	9	0	93.413	85.693	292.56	1.1751	112	255
2	-1.4165	0.0476	9	0	93.359	85.347	292.67	1.2748	111	255
2	-1.4284	0.0476	8	0	93.451	85.852	292.84	1.1259	114	255
2	-1.4403	0.0476	9	0	93.833	85.758	292.27	1.0449	116	255
2	-1.4522	0.0476	9	0	93.154	85.844	292.72	1.1274	114	255
2	-1.4641	0.0476	9	0	93.430	85.709	292.43	1.1073	115	255
2	-1.4760	0.0476	8	0	93.330	85.312	292.28	0.9743	113	255
2	-1.4879	0.0476	8	0	93.563	85.800	292.65	1.1187	112	255
2	-1.4998	0.0476	8	0	93.374	85.707	292.44	1.1383	113	255
2	-1.5117	0.0476	10	0	93.242	85.441	292.35	0.9348	113	255
2	-1.5236	0.0476	8	0	93.262	85.301	292.55	0.9675	115	255
2	-1.5355	0.0476	10	0	93.315	85.649	292.73	1.1070	111	255
2	-1.5474	0.0476	9	0	93.184	85.779	292.77	1.1968	108	255
2	-1.5594	0.0476	10	0	93.091	85.911	293.24	1.2553	107	255
2	-1.5713	0.0476	11	0	93.402	85.878	292.91	1.3953	111	255
2	-1.5832	0.0476	10	0	93.178	85.795	292.75	1.1124	113	255
2	-1.5951	0.0476	9	0	92.992	85.560	292.74	0.8346	113	255
2	-1.6070	0.0476	9	0	93.394	85.579	292.84	1.1928	110	255
2	-1.6189	0.0476	9	0	93.120	85.248	292.35	1.0827	103	255
2	-1.6308	0.0476	8	0	34.902	81.360	300.29	0.9057	86	255
2	-1.6427	0.0476	10	0	34.463	81.361	299.91	1.2836	106	255
2	-1.6546	0.0476	11	0	34.551	81.865	299.88	1.2402	112	255
2	-1.6665	0.0476	10	0	34.217	81.910	300.27	1.2497	108	255
2	-1.6784	0.0476	11	0	34.070	81.821	300.27	1.2662	105	255
2	-1.6903	0.0476	10	0	34.280	81.683	300.18	1.2945	112	255
2	-1.7022	0.0476	11	0	34.897	81.811	299.76	1.1503	113	255
2	-1.7141	0.0476	11	0	34.316	81.187	300.20	1.1987	111	255
2	-1.7260	0.0476	11	0	34.459	81.682	300.02	1.2091	108	255
2	-1.7379	0.0476	10	0	34.773	81.918	299.73	1.2758	106	255
2	-1.7498	0.0476	11	0	34.344	81.909	300.22	1.0255	108	255
2	-1.7617	0.0476	9	0	34.572	81.476	300.07	1.0883	113	255
2	-1.7736	0.0476	8	0	34.485	81.806	299.66	0.8876	106	255
2	-1.7855	0.0476	9	0	33.994	82.097	299.90	1.0151	98	255
0	-1.7974	0.0476	0	3	0.0000	0.0000	0.0000	0.0000	81	255
1	-1.8093	0.0476	5	0	70.316	49.602	308.12	0.7088	86	255
0	-1.8212	0.0476	0	3	0.0000	0.0000	0.0000	0.0000	92	255
1	-1.8331	0.0476	7	0	70.290	49.140	307.86	0.8826	99	255
1	-1.8450	0.0476	8	0	69.665	48.704	308.08	1.1044	91	255
1	-1.8569	0.0476	7	0	70.187	48.865	308.01	0.8262	98	255
1	-1.8688	0.0476	9	0	69.429	48.991	308.09	1.1700	98	255
1	-1.8807	0.0476	8	0	69.543	48.842	308.12	1.0182	104	255
1	-1.8926	0.0476	8	0	69.385	48.969	308.32	1.1363	102	255
0	-1.9046	0.0476	0	3	0.0000	0.0000	0.0000	0.0000	103	255
1	-1.9165	0.0476	7	0	69.603	49.077	308.00	1.0390	102	255
1	-1.9284	0.0476	8	0	69.920	49.094	308.26	0.9069	91	255
1	-1.9403	0.0476	8	0	68.886	48.546	308.45	1.0483	88	255
0	-1.9522	0.0476	0	3	0.0000	0.0000	0.0000	0.0000	83	255
2	-1.9641	0.0476	6	0	239.81	41.617	120.93	1.1436	84	255
2	-1.9760	0.0476	10	0	239.78	40.951	120.81	1.1354	88	255
2	-1.9879	0.0476	10	0	240.86	40.323	120.78	1.2918	94	255
2	-1.9998	0.0476	10	0	239.98	40.847	121.18	1.1193	101	255
2	-2.0117	0.0476	11	0	240.80	40.906	120.22	1.2518	105	255
2	-2.0236	0.0476	11	0	240.62	40.821	120.31	1.0021	104	255
2	-2.0355	0.0476	11	0	240.85	41.124	119.95	0.9059	108	255
2	-2.0474	0.0476	11	0	240.84	41.145	119.71	1.1869	108	255
2	-2.0593	0.0476	8	0	240.12	41.537	120.98	0.6920	108	255
2	-2.0712	0.0476	11	0	240.52	40.827	120.22	1.0166	110	255
2	-2.0831	0.0476	11	0	239.85	40.867	120.92	0.9098	111	255
2	-2.0950	0.0476	11	0	240.36	40.922	120.30	0.9822	109	255
2	-2.1069	0.0476	10	0	240.25	40.336	121.14	1.4055	114	255
2	-2.1188	0.0476	10	0	240.35	40.780	120.29	1.0067	114	255
2	-2.1307	0.0476	12	0	240.02	40.822	121.01	1.1322	114	255
2	-2.1426	0.0476	11	0	240.90	40.647	120.04	1.1620	109	255
2	-2.1545	0.0476	10	0	240.16	41.102	120.45	0.8548	113	255
2	-2.1664	0.0476	11	0	240.18	40.994	121.19	1.0304	113	255
2	-2.1783	0.0476	11	0	240.10	41.109	120.28	0.9474	110	255
2	-2.1902	0.0476	11	0	240.09	40.276	120.94	1.3591	106	255
2	-2.2021	0.0476	9	0	239.90	40.342	120.27	1.4058	107	255
2	-2.2140	0.0476	11	0	240.99	40.956	119.25	1.0378	117	255
2	-2.2259	0.0476	12	0	240.41	40.893	119.88	0.9726	114	255
2	-2.2378	0.0476	11	0	240.38	40.380	119.83	1.1900	119	255
2	-2.2498	0.0476	10	0	240.30	40.055	120.07	1.0546	120	255
2	-2.2617	0.0476	11	0	240.43	40.100	120.35	1.1969	118	255
2	-2.2736	0.0476	12	0	240.52	40.629	119.79	1.0333	117	255
2	-2.2855	0.0476	12	0	240.47	40.304	120.11	0.9338	123	255
2	-2.2974	0.0476	9	0	240.13	40.488	120.45	0.6852	119	255
2	-2.3093	0.0476	11	0	239.94	40.296	120.36	0.9635	120	255
2	-2.3212	0.0476	10	0	240.43	40.985	119.92	0.8748	112	255
2	-2.3331	0.0476	11	0	240.38	39.863	120.21	1.2496	119	255
2	-2.3450	0.0476	11	0	240.40	40.198	119.68	1.2961	118	255
2	-2.3569	0.0476	11	0	240.08	40.024	120.47	1.2825	113	255
2	-2.3688	0.0476	10	0	240.30	40.205	119.58	1.3333	110	255
2	-2.3807	0.0476	11	0	240.73	39.977	120.04	1.1567	111	255
2	-2.3926	0.0476	11	0	240.73	39.925	120.14	1.1830	113	255
2	-2.4045	0.0476	12	0	240.93	39.959	119.55	1.4416	112	255
2	-2.4164	0.0476	10	0	240.76	40.010	119.86	1.2067	114	255
2	-2.4283	0.0476	10	0	240.71	40.511	119.54	1.1163	120	255
2	-2.4402	0.0476	10	0	240.83	40.033	119.25	1.2372	106	255
2	-2.4521	0.0476	11	0	240.62	39.568	119.95	1.2891	114	255
2	-2.4640	0.0476	9	0	240.63	40.329	119.75	0.9473	117	255
2	-2.4759	0.0476	10	0	242.08	40.144	118.16	1.0426	118	255
2	-2.4878	0.0476	11	0	241.05	39.940	118.74	1.2374	111	255
2	-2.4997	0.0476	10	0	241.16	39.784	119.09	1.4895	113	255
2	-2.5116	0.0476	12	0	241.22	40.183	118.99	1.0784	110	255
2	-2.5235	0.0476	10	0	241.25	39.870	119.66	0.9084	106	255
2	-2.5354	0.0476	9	0	241.18	39.767	119.14	0.9906	107	255
2	-2.5473	0.0476	8	0	241.70	39.983	118.82	1.0057	105	255
2	-2.5592	0.0476	10	0	241.00	39.666	119.42	1.3731	105	255
2	-2.5711	0.0476	10	0	241.19	39.684	119.49	1.2008	110	255
2	-2.5830	0.0476	11	0	241.29	39.453	119.14	1.2828	99	255
2	-2.5950	0.0476	8	0	240.90	39.871	118.80	0.9742	102	255
2	-2.6069	0.0476	8	0	241.37	38.689	119.47	1.4906	98	255
2	-2.6188	0.0476	9	0	241.27	40.035	118.44	1.2073	100	255
2	-2.6307	0.0476	11	0	241.38	39.153	119.51	0.9119	104	255
0	-2.6426	0.0476	0	3	0.0000	0.0000	0.0000	0.0000	88	255
2	-2.6545	0.0476	8	0	30.315	85.886	302.06	1.3687	91	255
2	-2.6664	0.0476	11	0	30.671	85.664	302.08	1.1261	106	255
2	-2.6783	0.0476	11	0	30.669	85.735	302.72	1.3766	114	255
2	-2.6902	0.0476	11	0	30.410	85.672	302.84	1.2584	114	255
2	-2.7021	0.0476	11	0	30.503	85.888	302.36	1.3135	117	255
2	-2.7140	0.0476	11	0	30.494	85.594	302.13	1.0921	118	255
2	-2.7259	0.0476	10	0	30.602	85.792	302.27	1.3300	116	255
2	-2.7378	0.0476	10	0	30.503	85.741	301.96	0.8607	119	255
2	-2.7497	0.0476	10	0	30.354	85.747	302.01	0.8244	119	255
2	-2.7616	0.0476	11	0	30.252	86.518	302.35	1.2193	117	255
2	-2.7735	0.0476	12	0	30.697	85.782	302.73	1.2581	116	255
2	-2.7854	0.0476	11	0	30.900	85.740	302.49	0.9503	117	255
2	-2.7973	0.0476	8	0	30.585	86.250	302.25	1.0723	110	255
2	-2.8092	0.0476	11	0	30.868	85.947	302.61	1.1877	112	255
2	-2.8211	0.0476	10	0	30.581	85.985	302.74	1.3734	114	255
2	-2.8330	0.0476	11	0	30.707	86.434	302.01	1.2063	118	255
2	-2.8449	0.0476	10	0	31.172	86.160	301.69	1.0775	115	255
2	-2.8568	0.0476	10	0	30.597	85.817	302.52	1.1281	109	255
2	-2.8687	0.0476	8	0	31.192	85.991	302.19	1.1145	83	255
1	-2.8806	0.0476	8	0	61.986	50.540	314.39	0.9916	94	255
1	-2.8925	0.0476	8	0	60.324	49.906	315.21	0.7165	88	255
2	-2.9044	0.0476	9	0	240.28	39.055	125.99	1.0420	87	255
2	-2.9163	0.0476	10	0	240.11	38.248	126.72	1.0826	90	255
2	-2.9282	0.0476	65535	0	240.17	38.033	126.88	0.0000	96	255
2	-2.9402	0.0476	10	0	239.74	37.708	127.09	1.1597	101	255
2	-2.9521	0.0476	10	0	240.18	38.575	126.14	1.1542	101	255
2	-2.9640	0.0476	10	0	240.68	37.888	125.91	1.2125	104	255
2	-2.9759	0.0476	65535	0	240.55	37.983	126.05	0.0000	100	255
2	-2.9878	0.0476	10	0	240.80	38.223	125.59	1.2845	103	255
2	-2.9997	0.0476	11	0	240.04	37.768	126.70	1.2925	102	255
2	-3.0116	0.0476	11	0	241.12	37.247	125.77	1.1290	104	255
2	-3.0235	0.0476	65535	0	240.57	37.540	126.09	0.0000	103	255
2	-3.0354	0.0476	65535	0	240.41	37.464	126.23	0.0000	105	255
2	0.0000	0.0595	7	0	93.958	84.265	289.79	1.1013	118	255
2	-0.0119	0.0595	9	0	94.023	83.840	290.36	1.2312	114	255
2	-0.0238	0.0595	7	0	93.510	84.062	289.53	1.0472	108	255
2	-0.0357	0.0595	9	0	94.386	84.819	289.96	1.4394	112	255
2	-0.0476	0.0595	9	0	93.591	84.190	290.05	1.3063	112	255
2	-0.0595	0.0595	8	0	93.841	84.171	289.92	1.3740	111	255
2	-0.0714	0.0595	9	0	94.148	84.245	289.81	1.3492	109	255
2	-0.0833	0.0595	10	0	93.493	84.026	289.86	1.0711	113	255
2	-0.0952	0.0595	9	0	93.600	84.491	289.80	1.1677	112	255
2	-0.1071	0.0595	8	0	94.363	83.894	289.79	1.1990	116	255
2	-0.1190	0.0595	8	0	93.689	84.295	289.86	1.2077	113	255
2	-0.1309	0.0595	8	0	93.672	84.641	290.05	1.0494	115	255
2	-0.1428	0.0595	10	0	93.709	84.286	289.83	1.1206	111	255
2	-0.1547	0.0595	10	0	93.959	84.679	290.02	1.2874	112	255
2	-0.1666	0.0595	9	0	93.806	84.127	289.81	1.0697	115	255
2	-0.1786	0.0595	8	0	93.844	84.995	290.01	1.3238	113	255
2	-0.1905	0.0595	8	0	94.427	84.845	289.68	1.1880	114	255
2	-0.2024	0.0595	9	0	93.906	84.306	289.76	1.2190	115	255
2	-0.2143	0.0595	10	0	94.619	84.581	289.89	1.3682	113	255
2	-0.2262	0.0595	9	0	94.227	84.739	289.55	1.2607	115	255
2	-0.2381	0.0595	10	0	93.658	84.307	289.70	1.2102	115	255
2	-0.2500	0.0595	7	0	93.840	84.270	289.70	1.2014	116	255
2	-0.2619	0.0595	9	0	94.042	84.871	289.85	1.3057	110	255
2	-0.2738	0.0595	9	0	93.625	84.043	290.19	1.2334	108	255
2	-0.2857	0.0595	10	0	93.762	83.949	290.21	1.1833	117	255
2	-0.2976	0.0595	9	0	94.066	84.024	289.77	1.1657	110	255
2	-0.3095	0.0595	11	0	94.038	84.705	290.48	1.2974	113	255
2	-0.3214	0.0595	11	0	93.813	84.060	289.77	1.2529	114	255
2	-0.3333	0.0595	10	0	93.483	84.238	289.96	1.3813	111	255
2	-0.3452	0.0595	8	0	93.547	83.909	289.78	0.9982	111	255
2	-0.3571	0.0595	9	0	93.854	84.434	289.93	1.4214	108	255
2	-0.3690	0.0595	9	0	94.067	84.589	289.95	1.4006	110	255
2	-0.3809	0.0595	10	0	94.180	84.554	289.80	1.2722	115	255
2	-0.3928	0.0595	9	0	93.776	84.231	289.88	1.0937	111	255
2	-0.4047	0.0595	9	0	93.545	84.017	289.71	1.0064	109	255
2	-0.4166	0.0595	8	0	93.304	84.272	290.16	1.1746	109	255
2	-0.4285	0.0595	9	0	93.632	83.989	290.23	1.3784	113	255
2	-0.4404	0.0595	9	0	93.441	84.250	289.75	1.2994	114	255
2	-0.4523	0.0595	9	0	93.875	83.859	289.80	1.2355	112	255
2	-0.4642	0.0595	9	0	94.332	84.643	289.58	1.2138	105	255
2	-0.4761	0.0595	10	0	93.887	84.060	290.13	1.3231	109	255
2	-0.4880	0.0595	10	0	93.831	84.835	289.99	1.3313	106	255
2	-0.4999	0.0595	9	0	93.860	83.333	290.21	1.1253	108	255
2	-0.5118	0.0595	10	0	93.004	83.955	289.91	1.0644	110	255
2	-0.5238	0.0595	10	0	93.536	84.080	290.36	1.3165	108	255
2	-0.5357	0.0595	10	0	93.635	83.884	289.92	1.4399	106	255
2	-0.5476	0.0595	12	0	94.231	85.041	290.29	1.4555	110	255
2	-0.5595	0.0595	8	0	93.009	83.844	290.55	1.4194	105	255
2	-0.5714	0.0595	8	0	92.903	84.516	289.82	1.1868	103	255
2	-0.5833	0.0595	10	0	93.242	83.497	290.30	0.9906	104	255
2	-0.5952	0.0595	8	0	92.626	84.006	290.18	1.0609	107	255
2	-0.6071	0.0595	8	0	93.251	83.486	289.95	1.1177	103	255
2	-0.6190	0.0595	9	0	92.676	83.944	289.93	1.3614	104	255
2	-0.6309	0.0595	10	0	93.162	83.970	289.96	0.9547	110	255
2	-0.6428	0.0595	10	0	93.049	84.270	290.36	1.1927	106	255
2	-0.6547	0.0595	8	0	93.427	83.965	290.14	1.2312	111	255
2	-0.6666	0.0595	8	0	92.923	84.245	290.60	1.1659	109	255
2	-0.6785	0.0595	10	0	93.202	84.006	290.12	1.1437	114	255
2	-0.6904	0.0595	7	0	93.044	84.428	290.25	1.2431	115	255
2	-0.7023	0.0595	8	0	92.526	84.217	290.06	1.0970	117	255
2	-0.7142	0.0595	10	0	92.979	84.141	290.29	1.2443	114	255
2	-0.7261	0.0595	7	0	93.494	84.133	290.61	1.4233	111	255
2	-0.7380	0.0595	8	0	93.187	83.758	290.13	1.0507	112	255
2	-0.7499	0.0595	9	0	93.145	83.698	290.32	1.1559	109	255
2	-0.7618	0.0595	8	0	92.883	83.834	290.36	1.3304	108	255
2	-0.7737	0.0595	9	0	93.548	83.964	290.35	1.1810	108	255
2	-0.7856	0.0595	9	0	93.169	83.892	290.38	1.2122	112	255
2	-0.7975	0.0595	10	0	93.725	84.877	290.05	1.4168	108	255
2	-0.8094	0.0595	8	0	93.350	83.907	290.38	1.0296	110	255
2	-0.8213	0.0595	8	0	94.077	83.928	290.77	1.0075	111	255
2	-0.8332	0.0595	8	0	94.300	84.713	290.66	1.2902	114	255
2	-0.8451	0.0595	9	0	93.569	83.918	291.06	1.2484	108	255
2	-0.8570	0.0595	8	0	93.742	84.047	291.09	1.2004	109	255
2	-0.8690	0.0595	9	0	93.836	84.327	290.30	0.9073	104	255
2	-0.8809	0.0595	9	0	94.324	84.918	290.43	1.2547	105	255
2	-0.8928	0.0595	9	0	93.743	84.520	290.61	1.2657	113	255
2	-0.9047	0.0595	9	0	94.175	83.916	291.18	1.1585	117	255
2	-0.9166	0.0595	9	0	94.600	84.845	290.35	1.2331	117	255
2	-0.9285	0.0595	9	0	94.717	84.534	290.77	1.3365	114	255
2	-0.9404	0.0595	9	0	94.430	84.610	290.87	1.3245	117	255
2	-0.9523	0.0595	10	0	94.423	84.480	290.51	1.3290	119	255
2	-0.9642	0.0595	10	0	94.603	84.902	290.85	1.2208	116	255
2	-0.9761	0.0595	11	0	94.439	84.646	291.00	1.3667	111	255
2	-0.9880	0.0595	9	0	94.352	83.888	290.27	1.0994	115	255
2	-0.9999	0.0595	11	0	94.403	84.523	290.79	1.3661	111	255
2	-1.0118	0.0595	10	0	94.478	85.244	290.97	1.2627	113	255
2	-1.0237	0.0595	10	0	94.269	84.522	291.07	1.2625	114	255
2	-1.0356	0.0595	8	0	93.786	84.256	291.61	1.1411	114	255
2	-1.0475	0.0595	9	0	94.559	84.999	290.99	1.3617	114	255
2	-1.0594	0.0595	65535	0	94.504	84.738	291.30	0.0000	111	255
2	-1.0713	0.0595	65535	0	94.541	84.888	291.33	0.0000	108	255
2	-1.0832	0.0595	65535	0	94.564	85.066	291.32	0.0000	109	255
2	-1.0951	0.0595	65535	0	94.521	85.147	291.35	0.0000	113	255
2	-1.1070	0.0595	9	0	94.424	85.368	291.36	1.2054	107	255
2	-1.1189	0.0595	8	0	94.689	85.209	291.65	1.3319	113	255
2	-1.1308	0.0595	9	0	93.930	84.660	291.29	1.0026	115	255
2	-1.1427	0.0595	65535	0	94.485	85.309	291.63	0.0000	113	255
2	-1.1546	0.0595	9	0	94.622	85.164	291.93	1.3619	117	255
2	-1.1665	0.0595	9	0	94.553	85.751	291.63	1.1987	110	255
2	-1.1784	0.0595	8	0	94.678	85.477	291.48	1.2089	113	255
2	-1.1903	0.0595	8	0	94.076	85.393	291.58	1.2109	111	255
2	-1.2022	0.0595	10	0	94.534	85.291	291.66	1.2459	112	255
2	-1.2142	0.0595	7	0	94.118	85.672	291.86	1.0188	107	255
2	-1.2261	0.0595	9	0	94.570	85.421	291.73	1.0613	110	255
2	-1.2380	0.0595	8	0	94.235	85.102	291.90	1.1083	109	255
2	-1.2499	0.0595	9	0	94.308	85.285	291.48	0.8824	107	255
2	-1.2618	0.0595	10	0	94.043	85.415	291.61	1.2236	113	255
2	-1.2737	0.0595	10	0	94.061	85.326	291.46	1.0161	109	255
2	-1.2856	0.0595	8	0	93.907	85.345	291.73	1.0223	110	255
2	-1.2975	0.0595	8	0	93.974	85.505	292.15	1.2239	114	255
2	-1.3094	0.0595	8	0	93.656	85.418	291.86	1.2398	111	255
2	-1.3213	0.0595	10	0	93.964	85.266	291.94	1.1776	113	255
2	-1.3332	0.0595	10	0	93.991	85.521	291.69	1.0182	114	255
2	-1.3451	0.0595	9	0	93.909	85.859	292.02	1.0076	116	255
2	-1.3570	0.0595	10	0	94.083	85.201	292.03	0.9954	109	255
2	-1.3689	0.0595	9	0	93.852	85.786	292.12	1.0705	109	255
2	-1.3808	0.0595	8	0	94.115	85.604	291.88	1.0459	113	255
2	-1.3927	0.0595	8	0	93.116	85.586	292.48	1.3274	112	255
2	-1.4046	0.0595	9	0	93.567	85.706	292.37	1.3025	109	255
2	-1.4165	0.0595	11	0	93.574	85.431	292.30	1.2461	113	255
2	-1.4284	0.0595	8	0	93.807	85.527	292.18	0.9326	118	255
2	-1.4403	0.0595	9	0	93.550	85.596	292.33	1.0529	113	255
2	-1.4522	0.0595	9	0	93.505	85.396	292.44	1.2343	112	255
2	-1.4641	0.0595	8	0	93.539	85.048	292.35	0.7855	111	255
2	-1.4760	0.0595	9	0	93.368	85.901	292.58	1.0986	112	255
2	-1.4879	0.0595	7	0	93.512	85.284	292.49	0.9444	112	255
2	-1.4998	0.0595	9	0	93.426	86.085	292.61	1.3935	108	255
2	-1.5117	0.0595	9	0	93.248	85.357	292.81	0.9934	113	255
2	-1.5236	0.0595	8	0	93.354	85.668	292.93	1.2593	110	255
2	-1.5355	0.0595	9	0	93.325	85.330	292.82	1.1066	109	255
2	-1.5474	0.0595	10	0	93.253	85.566	292.77	1.1299	110	255
2	-1.5594	0.0595	9	0	93.290	85.499	292.79	0.8914	109	255
2	-1.5713	0.0595	9	0	93.110	85.817	292.94	1.1608	104	255
2	-1.5832	0.0595	10	0	93.148	85.546	292.76	0.9028	107	255
2	-1.5951	0.0595	9	0	93.235	85.892	292.77	1.0926	106	255
2	-1.6070	0.0595	9	0	92.980	85.684	292.81	1.3109	102	255
2	-1.6189	0.0595	8	0	92.877	85.955	292.53	0.9003	85	255
2	-1.6308	0.0595	8	0	34.255	81.892	299.69	1.3993	79	255
2	-1.6427	0.0595	10	0	34.382	81.729	300.20	1.4513	102	255
2	-1.6546	0.0595	10	0	34.455	81.574	299.84	1.0861	105	255
2	-1.6665	0.0595	10	0	34.793	81.766	299.43	1.1378	108	255
2	-1.6784	0.0595	10	0	34.355	81.691	299.66	1.1185	108	255
2	-1.6903	0.0595	9	0	34.678	81.513	299.96	1.0892	110	255
2	-1.7022	0.0595	9	0	34.923	81.559	299.69	1.2791	111	255
2	-1.7141	0.0595	11	0	34.689	81.660	300.07	1.0134	110	255
2	-1.7260	0.0595	10	0	34.516	81.905	299.33	0.9592	108	255
2	-1.7379	0.0595	10	0	34.424	81.627	300.30	1.3346	111	255
2	-1.7498	0.0595	65535	0	34.685	81.935	299.85	0.0000	106	255
2	-1.7617	0.0595	10	0	34.349	81.872	300.35	1.1002	111	255
2	-1.7736	0.0595	9	0	34.319	81.954	300.13	1.2259	108	255
2	-1.7855	0.0595	65535	0	34.524	82.194	299.56	0.0000	106	255
2	-1.7974	0.0595	9	0	34.292	82.004	299.33	0.7873	95	255
0	-1.8093	0.0595	0	3	0.0000	0.0000	0.0000	0.0000	82	255
1	-1.8212	0.0595	8	0	70.743	48.932	307.63	0.9799	100	255
1	-1.8331	0.0595	8	0	70.242	48.655	307.66	0.9476	102	255
1	-1.8450	0.0595	9	0	70.251	48.734	307.83	1.2548	95	255
1	-1.8569	0.0595	8	0	69.946	48.926	307.79	0.9597	97	255
1	-1.8688	0.0595	7	0	69.137	48.574	308.15	0.7495	85	255
0	-1.8807	0.0595	0	3	0.0000	0.0000	0.0000	0.0000	77	255
2	-1.8926	0.0595	5	0	240.30	41.214	122.40	1.1173	78	255
2	-1.9046	0.0595	8	0	240.01	40.629	120.75	1.3906	83	255
2	-1.9165	0.0595	9	0	239.68	40.784	121.49	1.1126	92	255
2	-1.9284	0.0595	10	0	240.47	40.745	120.87	0.9441	94	255
2	-1.9403	0.0595	11	0	240.26	41.430	120.67	1.1869	98	255
2	-1.9522	0.0595	11	0	239.75	40.869	121.10	1.0196	107	255
2	-1.9641	0.0595	10	0	240.18	41.153	120.52	1.2516	104	255
2	-1.9760	0.0595	11	0	240.42	41.285	120.76	1.1455	106	255
2	-1.9879	0.0595	10	0	239.74	41.330	121.28	1.0091	115	255
2	-1.9998	0.0595	10	0	240.34	40.751	120.70	1.2519	113	255
2	-2.0117	0.0595	11	0	240.54	41.137	120.71	0.8210	110	255
2	-2.0236	0.0595	9	0	241.27	41.030	119.76	0.8985	112	255
2	-2.0355	0.0595	10	0	240.29	40.904	120.42	0.9815	114	255
2	-2.0474	0.0595	10	0	240.29	40.872	120.95	0.9529	113	255
2	-2.0593	0.0595	10	0	239.89	40.639	121.68	1.4417	114	255
2	-2.0712	0.0595	9	0	239.90	41.162	121.37	0.9812	115	255
2	-2.0831	0.0595	10	0	240.32	40.388	120.78	1.0913	115	255
2	-2.0950	0.0595	10	0	240.58	40.447	120.58	1.2174	114	255
2	-2.1069	0.0595	11	0	240.64	40.773	120.13	0.9211	113	255
2	-2.1188	0.0595	11	0	240.27	40.998	120.23	1.0294	114	255
2	-2.1307	0.0595	12	0	240.18	40.855	120.64	1.2153	116	255
2	-2.1426	0.0595	12	0	239.84	40.904	120.88	0.9213	113	255
2	-2.1545	0.0595	11	0	240.07	40.597	121.02	1.2003	109	255
2	-2.1664	0.0595	11	0	240.57	40.985	120.01	1.1343	111	255
2	-2.1783	0.0595	9	0	239.95	41.253	120.57	0.7228	108	255
2	-2.1902	0.0595	9	0	239.82	41.171	120.81	0.6818	103	255
2	-2.2021	0.0595	11	0	241.27	40.099	119.92	1.4147	111	255
2	-2.2140	0.0595	11	0	239.85	40.325	121.00	1.2970	118	255
2	-2.2259	0.0595	11	0	240.04	40.160	120.39	1.0366	118	255
2	-2.2378	0.0595	10	0	240.49	40.930	120.40	0.8676	117	255
2	-2.2498	0.0595	11	0	240.22	40.020	120.19	0.9572	119	255
2	-2.2617	0.0595	10	0	239.93	40.520	120.35	0.9414	118	255
2	-2.2736	0.0595	10	0	240.08	40.168	120.18	0.7944	120	255
2	-2.2855	0.0595	10	0	239.93	40.472	120.19	0.9429	117	255
2	-2.2974	0.0595	12	0	239.94	40.466	120.40	0.9945	121	255
2	-2.3093	0.0595	11	0	240.38	39.556	120.16	1.2675	120	255
2	-2.3212	0.0595	11	0	241.57	40.002	119.23	1.2125	113	255
2	-2.3331	0.0595	11	0	240.07	40.519	119.93	0.9132	120	255
2	-2.3450	0.0595	11	0	240.55	40.024	119.69	1.1871	116	255
2	-2.3569	0.0595	12	0	240.91	39.903	120.08	1.1058	113	255
2	-2.3688	0.0595	11	0	241.05	39.727	119.63	1.2433	115	255
2	-2.3807	0.0595	11	0	241.08	39.958	119.43	1.1979	114	255
2	-2.3926	0.0595	10	0	240.54	40.736	119.11	0.9225	115	255
2	-2.4045	0.0595	12	0	240.64	39.645	119.15	1.3015	112	255
2	-2.4164	0.0595	11	0	240.26	40.197	119.85	1.4670	117	255
2	-2.4283	0.0595	11	0	241.03	39.789	119.22	1.2120	114	255
2	-2.4402	0.0595	11	0	241.59	39.574	118.36	1.2359	115	255
2	-2.4521	0.0595	12	0	240.91	39.909	119.13	1.2172	109	255
2	-2.4640	0.0595	12	0	240.57	39.905	119.50	1.1708	110	255
2	-2.4759	0.0595	10	0	240.44	39.942	119.92	0.7814	112	255
2	-2.4878	0.0595	10	0	240.93	39.907	119.20	1.3755	114	255
2	-2.4997	0.0595	10	0	240.56	40.094	119.21	1.0846	114	255
2	-2.5116	0.0595	10	0	240.28	39.958	119.95	1.0953	107	255
2	-2.5235	0.0595	10	0	240.93	40.348	118.85	1.0416	108	255
2	-2.5354	0.0595	9	0	242.12	39.075	117.76	1.1430	103	255
2	-2.5473	0.0595	11	0	241.57	39.139	119.40	1.2997	109	255
2	-2.5592	0.0595	9	0	241.47	39.121	118.66	0.9517	107	255
2	-2.5711	0.0595	10	0	241.22	39.419	119.20	1.1127	105	255
2	-2.5830	0.0595	10	0	241.56	39.306	118.88	1.1981	102	255
2	-2.5950	0.0595	11	0	240.93	39.509	119.45	1.2877	104	255
2	-2.6069	0.0595	10	0	240.60	38.540	120.56	1.2666	97	255
2	-2.6188	0.0595	10	0	240.99	38.836	119.57	1.1583	104	255
2	-2.6307	0.0595	11	0	241.03	39.215	119.24	1.1101	101	255
2	-2.6426	0.0595	9	0	241.65	38.924	118.08	1.4751	89	255
0	-2.6545	0.0595	0	3	0.0000	0.0000	0.0000	0.0000	71	255
2	-2.6664	0.0595	11	0	30.841	85.786	302.24	1.2718	103	255
2	-2.6783	0.0595	9	0	30.263	85.915	302.50	1.2067	107	255
2	-2.6902	0.0595	11	0	30.461	85.665	302.21	1.2622	110	255
2	-2.7021	0.0595	12	0	30.200	86.134	302.85	1.3667	113	255
2	-2.7140	0.0595	10	0	30.509	86.042	301.98	1.1679	115	255
2	-2.7259	0.0595	11	0	30.632	85.932	302.15	1.0359	113	255
2	-2.7378	0.0595	11	0	30.976	86.198	302.18	1.1846	112	255
2	-2.7497	0.0595	9	0	30.193	86.054	302.31	1.3292	115	255
2	-2.7616	0.0595	10	0	30.414	86.422	301.94	1.0955	116	255
2	-2.7735	0.0595	10	0	30.234	86.029	301.98	0.9079	115	255
2	-2.7854	0.0595	10	0	30.534	86.404	302.74	1.4807	115	255
2	-2.7973	0.0595	11	0	30.440	85.878	302.39	1.3257	115	255
2	-2.8092	0.0595	10	0	31.163	86.187	302.25	1.1842	117	255
2	-2.8211	0.0595	11	0	30.298	86.232	302.50	1.3773	116	255
2	-2.8330	0.0595	11	0	30.566	86.361	302.19	1.1474	113	255
2	-2.8449	0.0595	9	0	30.803	86.029	302.42	1.0556	117	255
2	-2.8568	0.0595	11	0	30.529	86.144	302.42	1.0230	113	255
2	-2.8687	0.0595	8	0	31.066	86.119	302.33	1.0402	96	255
2	-2.8806	0.0595	6	0	30.969	85.788	301.80	0.8118	76	255
1	-2.8925	0.0595	8	0	61.686	50.153	313.87	1.1749	94	255
1	-2.9044	0.0595	5	0	62.005	50.731	314.48	0.8252	87	255
2	-2.9163	0.0595	9	0	240.84	37.821	127.09	1.1778	88	255
2	-2.9282	0.0595	10	0	240.00	37.947	127.48	0.7109	94	255
2	-2.9402	0.0595	9	0	239.94	37.965	127.42	0.8186	101	255
2	-2.9521	0.0595	10	0	240.11	37.663	126.81	1.2261	97	255
2	-2.9640	0.0595	10	0	240.65	37.572	125.99	1.3475	102	255
2	-2.9759	0.0595	11	0	239.91	37.811	126.77	0.9917	104	255
2	-2.9878	0.0595	10	0	240.14	37.746	126.83	1.1425	104	255
2	-2.9997	0.0595	9	0	241.42	37.823	124.81	1.4575	103	255
2	-3.0116	0.0595	11	0	240.49	38.212	126.09	1.3033	106	255
2	-3.0235	0.0595	12	0	240.50	37.293	126.16	1.1703	103	255
2	-3.0354	0.0595	9	0	239.59	38.112	126.95	1.0662	102	255
2	0.0000	0.0714	10	0	94.172	84.538	289.66	1.2558	118	255
2	-0.0119	0.0714	8	0	93.980	84.468	289.82	1.2555	111	255
2	-0.0238	0.0714	7	0	94.595	84.057	289.67	1.0311	111	255
2	-0.0357	0.0714	9	0	94.269	84.242	289.87	1.3826	113	255
2	-0.0476	0.0714	8	0	93.519	83.860	290.01	1.2462	115	255
2	-0.0595	0.0714	8	0	93.761	84.172	289.97	1.3452	112	255
2	-0.0714	0.0714	9	0	93.569	84.031	289.79	1.1013	115	255
2	-0.0833	0.0714	9	0	93.776	83.728	290.07	1.3804	114	255
2	-0.0952	0.0714	8	0	93.686	84.008	289.78	1.0153	112	255
2	-0.1071	0.0714	8	0	93.657	84.451	290.22	1.0993	116	255
2	-0.1190	0.0714	8	0	94.104	83.945	290.16	1.2611	111	255
2	-0.1309	0.0714	9	0	93.819	84.361	290.11	1.2096	111	255
2	-0.1428	0.0714	9	0	93.478	84.162	289.72	1.1798	113	255
2	-0.1547	0.0714	10	0	94.402	84.547	290.31	1.4445	113	255
2	-0.1666	0.0714	9	0	93.736	84.522	289.61	0.9773	115	255
2	-0.1786	0.0714	9	0	93.504	84.163	290.09	1.1959	113	255
2	-0.1905	0.0714	9	0	94.089	84.172	290.06	1.0957	116	255
2	-0.2024	0.0714	9	0	93.626	84.350	289.97	1.0792	116	255
2	-0.2143	0.0714	11	0	94.176	84.679	289.79	1.2380	109	255
2	-0.2262	0.0714	10	0	93.699	84.002	289.56	0.8918	107	255
2	-0.2381	0.0714	9	0	94.125	83.996	289.90	1.1087	113	255
2	-0.2500	0.0714	7	0	93.442	83.341	289.92	1.1324	106	255
2	-0.2619	0.0714	9	0	94.032	84.114	289.88	1.3038	114	255
2	-0.2738	0.0714	9	0	93.520	84.162	289.87	1.0569	108	255
2	-0.2857	0.0714	10	0	93.990	83.586	290.18	1.1211	116	255
2	-0.2976	0.0714	9	0	93.924	84.476	289.84	1.4421	112	255
2	-0.3095	0.0714	7	0	94.891	84.941	289.77	0.9840	111	255
2	-0.3214	0.0714	11	0	94.072	84.244	289.98	1.2510	106	255
2	-0.3333	0.0714	8	0	94.246	84.260	289.81	1.1495	111	255
2	-0.3452	0.0714	9	0	93.852	84.193	289.65	0.9632	111	255
2	-0.3571	0.0714	8	0	94.959	84.603	289.87	1.3476	110	255
2	-0.3690	0.0714	9	0	93.557	84.355	290.09	1.2699	112	255
2	-0.3809	0.0714	10	0	94.755	84.743	289.85	1.2444	109	255
2	-0.3928	0.0714	8	0	93.608	84.012	289.91	1.0644	109	255
2	-0.4047	0.0714	9	0	93.863	83.917	290.16	1.2982	109	255
2	-0.4166	0.0714	9	0	93.537	84.208	290.05	1.2113	108	255
2	-0.4285	0.0714	9	0	93.605	84.018	289.61	1.1436	109	255
2	-0.4404	0.0714	9	0	93.423	83.964	290.43	1.2564	110	255
2	-0.4523	0.0714	10	0	93.664	84.740	289.97	1.3752	108	255
2	-0.4642	0.0714	9	0	93.206	84.010	289.90	1.2297	114	255
2	-0.4761	0.0714	10	0	93.595	84.358	290.00	1.2939	107	255
2	-0.4880	0.0714	9	0	93.809	84.506	290.92	1.4486	112	255
2	-0.4999	0.0714	9	0	93.430	84.164	290.17	1.2448	109	255
2	-0.5118	0.0714	10	0	93.629	84.342	289.95	1.3565	111	255
2	-0.5238	0.0714	9	0	93.727	84.176	290.36	1.3074	113	255
2	-0.5357	0.0714	7	0	93.548	83.667	290.31	1.3144	107	255
2	-0.5476	0.0714	65535	0	93.737	84.282	290.21	0.0000	108	255
2	-0.5595	0.0714	10	0	93.791	84.782	289.93	1.1322	101	255
2	-0.5714	0.0714	7	0	94.075	84.882	289.98	1.1886	109	255
2	-0.5833	0.0714	9	0	92.839	84.331	289.99	1.1336	102	255
2	-0.5952	0.0714	8	0	92.668	83.795	290.01	1.2593	109	255
2	-0.6071	0.0714	9	0	93.127	83.990	290.27	1.4497	106	255
2	-0.6190	0.0714	7	0	92.872	84.443	290.69	1.2704	113	255
2	-0.6309	0.0714	8	0	92.402	84.025	289.68	0.7700	112	255
2	-0.6428	0.0714	8	0	92.706	83.968	290.27	0.9993	109	255
2	-0.6547	0.0714	8	0	93.460	84.047	290.10	1.2977	109	255
2	-0.6666	0.0714	9	0	93.327	83.886	290.20	1.2129	115	255
2	-0.6785	0.0714	11	0	93.080	84.127	289.91	0.8714	110	255
2	-0.6904	0.0714	9	0	93.373	83.958	290.37	1.0407	116	255
2	-0.7023	0.0714	9	0	93.083	83.623	290.14	0.9901	113	255
2	-0.7142	0.0714	65535	0	93.168	84.055	290.22	0.0000	113	255
2	-0.7261	0.0714	9	0	93.529	84.309	290.18	1.3367	110	255
2	-0.7380	0.0714	10	0	92.909	84.473	290.03	1.1039	108	255
2	-0.7499	0.0714	8	0	93.123	83.947	290.61	1.2630	107	255
2	-0.7618	0.0714	9	0	93.373	84.178	290.38	1.1500	114	255
2	-0.7737	0.0714	9	0	93.271	84.140	290.47	1.2417	113	255
2	-0.7856	0.0714	10	0	93.580	83.938	290.15	1.2153	108	255
2	-0.7975	0.0714	9	0	93.621	84.607	290.63	0.9483	113	255
2	-0.8094	0.0714	9	0	93.811	84.677	290.58	1.4664	106	255
2	-0.8213	0.0714	9	0	93.543	84.645	290.09	0.8420	111	255
2	-0.8332	0.0714	10	0	93.884	84.644	290.26	1.2062	110	255
2	-0.8451	0.0714	7	0	94.306	84.579	290.78	1.2706	115	255
2	-0.8570	0.0714	9	0	94.420	84.575	290.56	1.0314	109	255
2	-0.8690	0.0714	9	0	94.133	84.911	290.59	1.1395	110	255
2	-0.8809	0.0714	10	0	93.538	84.382	290.49	1.0957	112	255
2	-0.8928	0.0714	10	0	94.241	85.272	290.29	1.0223	108	255
2	-0.9047	0.0714	10	0	94.684	84.676	290.45	1.0491	109	255
2	-0.9166	0.0714	9	0	93.969	84.937	290.63	1.2400	111	255
2	-0.9285	0.0714	10	0	94.593	84.565	290.40	1.2682	117	255
2	-0.9404	0.0714	9	0	94.756	84.589	290.59	1.1154	113	255
2	-0.9523	0.0714	8	0	94.429	83.986	290.83	1.1058	111	255
2	-0.9642	0.0714	8	0	94.817	84.422	290.70	1.2372	116	255
2	-0.9761	0.0714	8	0	94.268	84.211	290.60	1.1185	116	255
2	-0.9880	0.0714	11	0	94.723	84.693	290.68	1.1229	114	255
2	-0.9999	0.0714	8	0	94.423	84.688	290.56	1.2606	109	255
2	-1.0118	0.0714	8	0	94.399	84.720	290.63	1.3117	108	255
2	-1.0237	0.0714	10	0	94.489	84.929	291.26	1.4044	111	255
2	-1.0356	0.0714	8	0	94.396	85.104	291.69	1.4415	111	255
2	-1.0475	0.0714	65535	0	94.329	84.533	291.43	0.0000	113	255
2	-1.0594	0.0714	9	0	94.497	84.301	291.50	1.2872	109	255
2	-1.0713	0.0714	10	0	94.753	85.337	291.38	1.4423	112	255
2	-1.0832	0.0714	8	0	94.342	84.918	291.09	1.3159	114	255
2	-1.0951	0.0714	10	0	94.626	85.175	291.28	1.3941	111	255
2	-1.1070	0.0714	9	0	94.587	85.486	291.58	1.2929	112	255
2	-1.1189	0.0714	9	0	94.519	85.337	291.50	1.1753	115	255
2	-1.1308	0.0714	9	0	94.692	85.569	291.73	1.1229	113	255
2	-1.1427	0.0714	10	0	94.759	85.379	291.24	1.0464	111	255
2	-1.1546	0.0714	9	0	94.285	85.544	292.04	1.3634	109	255
2	-1.1665	0.0714	8	0	94.355	85.372	291.48	1.1031	110	255
2	-1.1784	0.0714	10	0	94.206	85.719	291.84	1.2117	106	255
2	-1.1903	0.0714	9	0	94.394	85.142	291.68	1.2235	110	255
2	-1.2022	0.0714	8	0	94.088	85.364	291.59	1.0464	109	255
2	-1.2142	0.0714	9	0	94.720	84.895	291.73	1.0553	112	255
2	-1.2261	0.0714	9	0	94.508	85.479	291.46	1.3345	108	255
2	-1.2380	0.0714	9	0	94.290	84.831	291.82	0.9588	106	255
2	-1.2499	0.0714	8	0	94.261	85.228	291.29	0.9091	113	255
2	-1.2618	0.0714	9	0	93.921	85.297	291.65	1.0183	107	255
2	-1.2737	0.0714	11	0	93.689	85.047	291.60	1.2751	113	255
2	-1.2856	0.0714	11	0	93.900	85.560	291.48	1.0071	114	255
2	-1.2975	0.0714	8	0	94.222	85.092	291.43	0.9200	110	255
2	-1.3094	0.0714	9	0	93.925	85.564	291.98	1.1024	112	255
2	-1.3213	0.0714	10	0	94.277	85.487	292.02	1.2409	112	255
2	-1.3332	0.0714	8	0	93.803	85.358	291.87	0.9735	113	255
2	-1.3451	0.0714	11	0	93.717	85.774	291.93	1.0772	111	255
2	-1.3570	0.0714	10	0	93.666	85.755	291.97	1.1370	112	255
2	-1.3689	0.0714	11	0	93.796	85.694	291.87	1.1733	110	255
2	-1.3808	0.0714	10	0	94.319	85.901	292.09	1.2435	110	255
2	-1.3927	0.0714	7	0	93.776	85.360	291.94	0.8966	106	255
2	-1.4046	0.0714	9	0	93.344	85.102	292.22	1.4128	103	255
2	-1.4165	0.0714	9	0	93.663	85.749	292.61	1.2962	110	255
2	-1.4284	0.0714	9	0	93.334	85.350	292.94	1.2009	109	255
2	-1.4403	0.0714	9	0	93.616	85.775	292.43	1.0077	107	255
2	-1.4522	0.0714	11	0	93.395	85.193	292.59	1.0879	107	255
2	-1.4641	0.0714	10	0	93.467	85.175	292.81	1.2628	109	255
2	-1.4760	0.0714	8	0	93.262	85.597	292.26	0.9669	108	255
2	-1.4879	0.0714	10	0	93.269	85.411	292.55	1.1684	110	255
2	-1.4998	0.0714	8	0	93.244	85.753	292.26	1.1884	101	255
2	-1.5117	0.0714	10	0	93.788	85.659	292.67	1.1132	104	255
2	-1.5236	0.0714	9	0	93.241	85.642	292.52	1.0571	97	255
2	-1.5355	0.0714	9	0	93.440	85.685	292.56	1.1115	94	255
2	-1.5474	0.0714	7	0	93.401	85.911	292.48	1.2224	86	255
2	-1.5594	0.0714	8	0	92.910	85.384	292.72	0.9730	84	255
2	-1.5713	0.0714	6	0	92.513	84.987	292.42	0.7131	85	255
1	-1.5832	0.0714	5	0	64.823	46.869	310.25	1.0157	92	255
2	-1.5951	0.0714	5	0	92.443	84.405	292.54	1.2557	84	255
1	-1.6070	0.0714	5	0	68.162	47.363	308.03	1.1420	86	255
2	-1.6189	0.0714	6	0	356.22	27.637	5.0576	1.3372	71	255
2	-1.6308	0.0714	7	0	355.27	27.685	4.5001	0.9582	78	255
2	-1.6427	0.0714	7	0	34.332	81.874	299.87	0.8328	89	255
2	-1.6546	0.0714	9	0	34.460	82.797	300.31	1.4472	96	255
2	-1.6665	0.0714	10	0	34.339	81.573	300.24	1.4762	108	255
2	-1.6784	0.0714	10	0	35.090	81.519	299.14	1.0644	109	255
2	-1.6903	0.0714	10	0	34.551	81.440	299.72	1.1832	110	255
2	-1.7022	0.0714	7	0	34.439	81.230	299.96	0.7735	109	255
2	-1.7141	0.0714	9	0	34.480	81.391	300.38	0.9782	112	255
2	-1.7260	0.0714	9	0	34.735	81.619	299.50	1.0221	110	255
2	-1.7379	0.0714	10	0	35.505	82.646	298.67	1.4518	112	255
2	-1.7498	0.0714	9	0	34.789	82.237	299.71	1.1736	109	255
2	-1.7617	0.0714	8	0	34.664	81.828	299.74	1.2261	109	255
2	-1.7736	0.0714	10	0	35.010	82.479	299.01	1.1813	114	255
2	-1.7855	0.0714	11	0	34.800	82.654	299.69	1.4508	105	255
2	-1.7974	0.0714	9	0	34.734	82.387	299.19	1.4854	106	255
2	-1.8093	0.0714	8	0	33.803	81.718	300.06	0.7975	81	255
0	-1.8212	0.0714	0	3	0.0000	0.0000	0.0000	0.0000	73	255
2	-1.8331	0.0714	7	0	239.38	41.561	122.36	1.0601	79	255
2	-1.8450	0.0714	8	0	240.08	41.942	120.49	1.2725	85	255
2	-1.8569	0.0714	10	0	240.02	41.486	121.35	0.8838	92	255
2	-1.8688	0.0714	11	0	240.03	41.017	120.94	1.2092	101	255
2	-1.8807	0.0714	10	0	239.91	41.036	121.21	1.0808	101	255
2	-1.8926	0.0714	11	0	240.09	41.428	120.51	1.0788	103	255
2	-1.9046	0.0714	10	0	239.88	41.025	121.26	1.1197	108	255
2	-1.9165	0.0714	10	0	239.62	41.232	121.17	1.0534	110	255
2	-1.9284	0.0714	12	0	240.26	41.134	120.91	1.3713	106	255
2	-1.9403	0.0714	11	0	239.74	40.884	121.42	0.9634	107	255
2	-1.9522	0.0714	9	0	239.89	40.823	121.33	0.9517	113	255
2	-1.9641	0.0714	12	0	240.20	40.784	120.93	1.2425	109	255
2	-1.9760	0.0714	10	0	239.74	41.557	121.22	0.7447	110	255
2	-1.9879	0.0714	11	0	240.44	41.219	120.28	1.1096	111	255
2	-1.9998	0.0714	12	0	239.68	41.044	121.37	0.9071	113	255
2	-2.0117	0.0714	11	0	240.76	41.054	120.57	0.9925	110	255
2	-2.0236	0.0714	11	0	240.24	41.289	120.33	1.0853	112	255
2	-2.0355	0.0714	12	0	240.70	40.861	120.16	1.0623	111	255
2	-2.0474	0.0714	12	0	240.38	40.536	120.49	1.3091	115	255
2	-2.0593	0.0714	10	0	239.95	40.955	121.12	1.2958	117	255
2	-2.0712	0.0714	10	0	240.61	40.985	120.14	0.9668	113	255
2	-2.0831	0.0714	11	0	240.08	40.421	120.62	1.1533	115	255
2	-2.0950	0.0714	11	0	240.02	40.691	120.93	1.1079	110	255
2	-2.1069	0.0714	11	0	240.81	40.945	119.75	1.0287	111	255
2	-2.1188	0.0714	10	0	239.82	41.002	120.41	1.1448	114	255
2	-2.1307	0.0714	10	0	239.78	40.860	120.57	1.0721	113	255
2	-2.1426	0.0714	12	0	240.53	40.918	120.22	1.0454	113	255
2	-2.1545	0.0714	11	0	240.37	40.974	120.02	1.0218	112	255
2	-2.1664	0.0714	12	0	240.67	40.954	120.14	1.0214	111	255
2	-2.1783	0.0714	12	0	240.86	40.883	120.04	1.2297	110	255
2	-2.1902	0.0714	12	0	240.51	40.670	120.23	1.2047	107	255
2	-2.2021	0.0714	11	0	240.03	40.669	120.62	0.9648	108	255
2	-2.2140	0.0714	12	0	240.33	40.009	120.93	1.3006	114	255
2	-2.2259	0.0714	9	0	240.22	40.594	119.87	0.9345	115	255
2	-2.2378	0.0714	10	0	240.07	40.133	120.67	1.1359	115	255
2	-2.2498	0.0714	10	0	239.86	40.295	120.60	0.9332	117	255
2	-2.2617	0.0714	10	0	240.11	41.039	120.29	0.9141	121	255
2	-2.2736	0.0714	10	0	240.47	40.681	119.68	1.0601	114	255
2	-2.2855	0.0714	10	0	239.65	40.521	120.33	0.9810	112	255
2	-2.2974	0.0714	11	0	240.24	40.280	120.09	1.0548	118	255
2	-2.3093	0.0714	12	0	239.90	40.329	120.30	0.9968	118	255
2	-2.3212	0.0714	11	0	239.85	40.582	120.66	0.6843	114	255
2	-2.3331	0.0714	11	0	240.11	40.332	120.42	0.9695	117	255
2	-2.3450	0.0714	10	0	240.15	40.438	120.21	1.1476	115	255
2	-2.3569	0.0714	11	0	240.62	39.977	120.07	1.2630	114	255
2	-2.3688	0.0714	11	0	241.74	39.660	119.14	1.2875	110	255
2	-2.3807	0.0714	11	0	240.57	39.480	120.27	1.3022	110	255
2	-2.3926	0.0714	10	0	240.61	39.964	119.74	1.1501	113	255
2	-2.4045	0.0714	9	0	240.47	39.074	120.08	1.2764	111	255
2	-2.4164	0.0714	9	0	240.82	40.131	119.18	1.4380	109	255
2	-2.4283	0.0714	12	0	240.63	40.037	119.40	1.2333	116	255
2	-2.4402	0.0714	9	0	240.84	40.176	119.06	1.4150	114	255
2	-2.4521	0.0714	11	0	240.53	40.438	119.67	1.1102	114	255
2	-2.4640	0.0714	10	0	240.54	40.084	119.91	1.0853	116	255
2	-2.4759	0.0714	9	0	240.97	39.893	119.28	0.8555	113	255
2	-2.4878	0.0714	11	0	241.09	39.919	119.01	1.1341	111	255
2	-2.4997	0.0714	11	0	240.10	39.927	119.93	0.8154	110	255
2	-2.5116	0.0714	9	0	240.33	40.062	119.88	0.8170	110	255
2	-2.5235	0.0714	11	0	240.50	39.250	120.55	1.1591	111	255
2	-2.5354	0.0714	11	0	240.36	40.114	119.95	1.0691	111	255
2	-2.5473	0.0714	11	0	240.64	39.199	119.87	1.0930	108	255
2	-2.5592	0.0714	9	0	240.82	39.779	119.43	1.0860	107	255
2	-2.5711	0.0714	10	0	241.12	39.256	119.68	0.9927	108	255
2	-2.5830	0.0714	11	0	241.22	39.480	119.32	1.0163	109	255
2	-2.5950	0.0714	11	0	241.28	39.230	119.69	1.2233	104	255
2	-2.6069	0.0714	65535	0	241.05	39.153	119.61	0.0000	103	255
2	-2.6188	0.0714	9	0	240.55	39.407	119.62	1.1172	102	255
2	-2.6307	0.0714	8	0	241.12	38.656	119.87	1.0402	105	255
0	-2.6426	0.0714	0	3	0.0000	0.0000	0.0000	0.0000	96	255
0	-2.6545	0.0714	0	3	0.0000	0.0000	0.0000	0.0000	72	255
2	-2.6664	0.0714	8	0	30.889	85.521	302.60	1.2077	87	255
2	-2.6783	0.0714	10	0	30.314	86.591	302.21	1.1339	106	255
2	-2.6902	0.0714	11	0	30.490	86.135	302.50	1.2468	106	255
2	-2.7021	0.0714	11	0	30.844	86.027	301.99	1.3233	108	255
2	-2.7140	0.0714	9	0	30.942	85.952	302.43	1.0732	110	255
2	-2.7259	0.0714	11	0	30.892	86.057	302.06	1.1246	118	255
2	-2.7378	0.0714	11	0	30.615	85.788	302.12	1.0612	111	255
2	-2.7497	0.0714	9	0	30.576	85.907	301.87	0.8115	120	255
2	-2.7616	0.0714	11	0	30.411	86.201	302.78	1.2625	115	255
2	-2.7735	0.0714	10	0	30.271	85.922	302.28	1.3761	109	255
2	-2.7854	0.0714	9	0	30.461	85.990	302.22	1.0842	113	255
2	-2.7973	0.0714	11	0	30.969	85.661	302.26	1.0721	116	255
2	-2.8092	0.0714	11	0	30.534	86.567	302.02	1.4096	114	255
2	-2.8211	0.0714	12	0	31.090	86.118	302.31	1.0687	116	255
2	-2.8330	0.0714	11	0	30.684	86.178	302.07	1.0933	116	255
2	-2.8449	0.0714	11	0	31.406	85.925	302.26	1.1596	116	255
2	-2.8568	0.0714	10	0	30.959	86.278	302.04	1.1595	119	255
2	-2.8687	0.0714	10	0	31.315	86.233	302.20	1.0196	110	255
2	-2.8806	0.0714	10	0	30.802	86.687	302.20	1.3009	92	255
0	-2.8925	0.0714	0	3	0.0000	0.0000	0.0000	0.0000	79	255
1	-2.9044	0.0714	7	0	62.495	50.804	313.95	1.1475	97	255
1	-2.9163	0.0714	6	0	62.010	51.758	314.25	1.1125	84	255
2	-2.9282	0.0714	10	0	240.00	38.546	126.79	1.3029	89	255
2	-2.9402	0.0714	12	0	240.15	38.501	126.43	1.0129	95	255
2	-2.9521	0.0714	10	0	240.02	37.748	126.88	0.9825	98	255
2	-2.9640	0.0714	11	0	240.59	37.888	126.12	1.4917	99	255
2	-2.9759	0.0714	10	0	239.84	38.375	126.82	1.2815	98	255
2	-2.9878	0.0714	11	0	239.76	37.993	126.45	1.1038	100	255
2	-2.9997	0.0714	9	0	240.09	37.593	126.37	1.3774	103	255
2	-3.0116	0.0714	10	0	240.47	37.685	126.50	1.1383	102	255
2	-3.0235	0.0714	10	0	240.36	37.535	126.14	1.3686	100	255
2	-3.0354	0.0714	11	0	240.77	36.693	126.66	1.3424	102	255
2	0.0000	0.0833	9	0	94.216	84.556	289.85	1.3847	110	255
2	-0.0119	0.0833	8	0	93.546	84.025	289.79	1.1234	112	255
2	-0.0238	0.0833	8	0	93.962	83.873	289.84	1.1760	112	255
2	-0.0357	0.0833	10	0	93.627	83.978	289.92	1.3725	113	255
2	-0.0476	0.0833	8	0	93.806	84.077	289.79	0.9986	108	255
2	-0.0595	0.0833	9	0	93.329	83.967	289.68	1.1668	112	255
2	-0.0714	0.0833	9	0	93.799	84.552	289.86	1.1871	114	255
2	-0.0833	0.0833	7	0	93.700	84.413	289.88	1.1532	111	255
2	-0.0952	0.0833	8	0	94.130	83.677	289.87	1.0916	115	255
2	-0.1071	0.0833	9	0	94.251	84.216	290.00	1.1313	111	255
2	-0.1190	0.0833	8	0	93.688	84.667	289.66	1.0554	117	255
2	-0.1309	0.0833	8	0	93.848	84.341	289.68	1.1494	119	255
2	-0.1428	0.0833	8	0	93.804	84.342	289.73	1.1709	116	255
2	-0.1547	0.0833	9	0	94.251	84.575	290.07	1.3123	114	255
2	-0.1666	0.0833	10	0	94.457	84.384	289.86	1.3367	118	255
2	-0.1786	0.0833	10	0	93.975	84.716	289.66	1.3060	112	255
2	-0.1905	0.0833	10	0	93.955	84.774	290.12	1.4509	110	255
2	-0.2024	0.0833	11	0	94.268	84.744	290.25	1.2867	112	255
2	-0.2143	0.0833	10	0	94.453	84.725	290.02	1.4257	114	255
2	-0.2262	0.0833	10	0	94.252	84.534	289.83	1.2381	114	255
2	-0.2381	0.0833	9	0	93.826	84.143	290.06	1.2889	107	255
2	-0.2500	0.0833	8	0	93.329	84.214	289.82	1.3270	106	255
2	-0.2619	0.0833	10	0	93.909	84.404	289.54	1.0495	113	255
2	-0.2738	0.0833	10	0	93.985	83.700	290.14	1.2244	111	255
2	-0.2857	0.0833	8	0	94.716	84.971	289.73	0.8529	111	255
2	-0.2976	0.0833	9	0	93.669	84.378	289.77	1.0821	107	255
2	-0.3095	0.0833	9	0	94.304	84.668	289.60	1.1435	110	255
2	-0.3214	0.0833	10	0	94.383	84.675	289.65	1.1326	116	255
2	-0.3333	0.0833	8	0	94.192	83.788	290.23	0.9885	108	255
2	-0.3452	0.0833	9	0	94.199	83.931	290.09	1.1562	113	255
2	-0.3571	0.0833	9	0	93.873	84.139	290.03	1.2296	107	255
2	-0.3690	0.0833	8	0	93.912	83.816	289.73	0.9823	115	255
2	-0.3809	0.0833	9	0	94.024	84.213	289.73	0.9695	115	255
2	-0.3928	0.0833	9	0	93.955	83.724	289.94	1.1551	113	255
2	-0.4047	0.0833	11	0	94.247	84.653	289.72	1.2101	113	255
2	-0.4166	0.0833	9	0	93.494	83.892	289.82	1.1101	111	255
2	-0.4285	0.0833	9	0	94.400	84.708	290.45	1.1481	104	255
2	-0.4404	0.0833	65535	0	93.789	84.335	290.19	0.0000	106	255
2	-0.4523	0.0833	9	0	93.525	84.013	290.35	1.3373	105	255
2	-0.4642	0.0833	10	0	93.273	84.315	289.84	1.2319	105	255
2	-0.4761	0.0833	8	0	94.460	84.516	289.83	1.2249	109	255
2	-0.4880	0.0833	10	0	93.317	84.040	290.47	1.1813	110	255
2	-0.4999	0.0833	9	0	93.055	84.008	290.12	1.4050	111	255
2	-0.5118	0.0833	9	0	93.248	84.219	290.21	1.2610	114	255
2	-0.5238	0.0833	9	0	93.885	83.908	290.82	1.2199	113	255
2	-0.5357	0.0833	10	0	94.081	84.545	290.42	1.3412	116	255
2	-0.5476	0.0833	10	0	93.846	84.332	290.12	1.2576	107	255
2	-0.5595	0.0833	9	0	93.708	84.179	290.06	1.0771	102	255
2	-0.5714	0.0833	9	0	92.753	84.357	289.96	1.2886	106	255
2	-0.5833	0.0833	10	0	93.307	84.273	289.92	1.0587	104	255
2	-0.5952	0.0833	9	0	93.208	84.213	290.12	1.2434	108	255
2	-0.6071	0.0833	9	0	93.413	84.105	290.16	1.3112	112	255
2	-0.6190	0.0833	8	0	92.594	84.236	290.02	1.1150	112	255
2	-0.6309	0.0833	10	0	93.328	83.987	290.42	1.2839	114	255
2	-0.6428	0.0833	9	0	93.077	84.246	290.27	1.3516	111	255
2	-0.6547	0.0833	9	0	92.551	83.312	290.41	1.1055	114	255
2	-0.6666	0.0833	9	0	93.135	84.047	290.04	1.0831	112	255
2	-0.6785	0.0833	9	0	92.873	84.100	290.07	1.0399	112	255
2	-0.6904	0.0833	10	0	92.975	84.058	290.12	0.9157	113	255
2	-0.7023	0.0833	9	0	93.311	83.857	290.21	1.1878	112	255
2	-0.7142	0.0833	10	0	92.954	84.236	290.22	1.1465	109	255
2	-0.7261	0.0833	9	0	93.417	83.936	290.01	1.0753	108	255
2	-0.7380	0.0833	8	0	93.575	84.372	290.18	1.2064	106	255
2	-0.7499	0.0833	9	0	92.798	83.843	290.34	1.1678	108	255
2	-0.7618	0.0833	7	0	93.017	83.486	290.46	0.9725	109	255
2	-0.7737	0.0833	10	0	93.028	84.161	290.23	0.9809	113	255
2	-0.7856	0.0833	11	0	93.624	84.855	290.45	1.3040	108	255
2	-0.7975	0.0833	10	0	94.019	85.066	290.36	0.8642	111	255
2	-0.8094	0.0833	9	0	94.095	84.998	290.13	1.1160	108	255
2	-0.8213	0.0833	8	0	93.646	84.760	290.28	0.9723	111	255
2	-0.8332	0.0833	10	0	93.863	84.436	290.31	1.4174	115	255
2	-0.8451	0.0833	7	0	94.563	85.297	290.68	1.3428	108	255
2	-0.8570	0.0833	8	0	93.730	83.902	290.50	1.0839	111	255
2	-0.8690	0.0833	8	0	94.630	85.112	290.73	1.4306	110	255
2	-0.8809	0.0833	10	0	93.625	84.097	290.45	1.0275	111	255
2	-0.8928	0.0833	9	0	93.766	84.162	290.27	1.0356	108	255
2	-0.9047	0.0833	9	0	94.232	83.833	290.99	1.0739	110	255
2	-0.9166	0.0833	10	0	94.476	84.422	290.74	1.2322	116	255
2	-0.9285	0.0833	9	0	94.261	84.713	290.43	1.0794	116	255
2	-0.9404	0.0833	8	0	94.071	84.164	290.73	1.0318	117	255
2	-0.9523	0.0833	9	0	94.569	85.052	290.40	0.9907	114	255
2	-0.9642	0.0833	9	0	94.190	84.018	290.74	1.0910	111	255
2	-0.9761	0.0833	8	0	94.098	84.161	290.55	0.9347	108	255
2	-0.9880	0.0833	8	0	93.789	84.413	290.59	1.0361	107	255
2	-0.9999	0.0833	10	0	94.592	85.080	291.03	1.3686	110	255
2	-1.0118	0.0833	9	0	94.287	84.659	291.00	1.4901	109	255
2	-1.0237	0.0833	9	0	94.091	84.693	291.29	1.3437	112	255
2	-1.0356	0.0833	9	0	94.426	84.734	291.42	1.4979	110	255
2	-1.0475	0.0833	65535	0	94.394	84.744	291.31	0.0000	111	255
2	-1.0594	0.0833	8	0	94.096	83.621	291.46	1.1057	104	255
2	-1.0713	0.0833	9	0	94.616	85.339	291.17	1.2179	109	255
2	-1.0832	0.0833	7	0	95.013	85.207	291.11	0.7912	109	255
2	-1.0951	0.0833	9	0	94.658	85.103	291.28	1.2224	116	255
2	-1.1070	0.0833	9	0	94.566	85.523	291.12	1.0556	118	255
2	-1.1189	0.0833	9	0	94.504	85.478	291.97	1.3788	112	255
2	-1.1308	0.0833	9	0	93.845	84.344	291.37	1.4305	110	255
2	-1.1427	0.0833	10	0	94.051	84.961	291.27	1.3542	109	255
2	-1.1546	0.0833	10	0	94.773	85.433	291.95	1.2433	109	255
2	-1.1665	0.0833	8	0	94.583	85.273	291.23	0.7376	106	255
2	-1.1784	0.0833	9	0	94.607	85.326	291.21	0.8544	106	255
2	-1.1903	0.0833	8	0	94.108	85.554	291.51	1.0402	106	255
2	-1.2022	0.0833	9	0	94.319	85.081	291.70	1.1295	102	255
2	-1.2142	0.0833	8	0	94.277	85.436	291.61	0.9366	105	255
2	-1.2261	0.0833	8	0	94.301	85.205	291.21	0.8688	109	255
2	-1.2380	0.0833	9	0	94.141	85.191	291.23	0.8601	105	255
2	-1.2499	0.0833	10	0	94.342	85.565	291.55	1.0028	108	255
2	-1.2618	0.0833	8	0	94.354	85.492	291.59	1.1872	108	255
2	-1.2737	0.0833	8	0	94.331	85.478	291.62	0.9915	106	255
2	-1.2856	0.0833	10	0	94.257	85.193	291.80	1.0813	99	255
2	-1.2975	0.0833	12	0	93.871	85.790	291.82	1.1202	109	255
2	-1.3094	0.0833	11	0	94.134	85.355	291.89	1.1063	104	255
2	-1.3213	0.0833	11	0	94.482	85.375	292.13	1.0690	104	255
2	-1.3332	0.0833	10	0	93.645	85.830	292.40	1.1354	104	255
2	-1.3451	0.0833	11	0	93.731	85.083	292.12	1.1942	106	255
2	-1.3570	0.0833	9	0	93.508	85.134	291.56	1.0944	106	255
2	-1.3689	0.0833	9	0	93.627	85.598	291.99	1.0900	105	255
2	-1.3808	0.0833	10	0	94.006	85.552	291.96	1.1923	98	255
2	-1.3927	0.0833	8	0	93.356	84.795	292.18	0.8577	88	255
2	-1.4046	0.0833	8	0	93.157	85.558	291.88	1.2847	87	255
2	-1.4165	0.0833	10	0	93.610	85.470	292.33	1.2608	88	255
2	-1.4284	0.0833	8	0	93.251	86.173	293.18	1.2234	81	255
2	-1.4403	0.0833	6	0	93.575	85.602	292.17	1.0557	86	255
2	-1.4522	0.0833	7	0	93.681	86.248	291.99	0.9414	84	255
1	-1.4641	0.0833	5	0	67.251	47.341	308.50	1.2894	85	255
1	-1.4760	0.0833	5	0	66.900	47.992	309.64	1.0573	84	255
1	-1.4879	0.0833	7	0	66.361	47.254	309.48	0.8260	87	255
1	-1.4998	0.0833	5	0	65.857	47.040	309.66	0.3826	90	255
1	-1.5117	0.0833	6	0	66.016	48.015	309.90	0.9796	91	255
1	-1.5236	0.0833	8	0	66.429	47.742	309.19	1.3069	96	255
1	-1.5355	0.0833	9	0	66.270	47.057	309.68	1.0096	98	255
1	-1.5474	0.0833	8	0	66.114	47.708	309.37	1.1956	107	255
1	-1.5594	0.0833	8	0	65.819	46.811	309.77	0.9963	106	255
1	-1.5713	0.0833	9	0	65.431	46.716	309.55	1.0553	105	255
1	-1.5832	0.0833	8	0	65.048	47.118	310.47	0.8804	98	255
1	-1.5951	0.0833	8	0	67.164	47.631	308.98	1.1644	89	255
1	-1.6070	0.0833	5	0	66.352	46.976	310.08	0.5273	76	255
1	-1.6189	0.0833	5	0	67.121	46.660	309.36	0.7213	77	255
0	-1.6308	0.0833	0	3	0.0000	0.0000	0.0000	0.0000	86	255
2	-1.6427	0.0833	7	0	357.86	27.484	2.3581	1.0513	84	255
0	-1.6546	0.0833	0	3	0.0000	0.0000	0.0000	0.0000	76	255
2	-1.6665	0.0833	8	0	34.217	81.469	299.88	1.0647	97	255
2	-1.6784	0.0833	10	0	35.248	81.928	299.17	1.3094	108	255
2	-1.6903	0.0833	10	0	34.965	82.129	298.92	1.2538	114	255
2	-1.7022	0.0833	9	0	34.229	81.510	300.37	1.1281	109	255
2	-1.7141	0.0833	9	0	34.657	81.632	300.02	0.8180	109	255
2	-1.7260	0.0833	65535	0	34.995	81.936	299.45	0.0000	104	255
2	-1.7379	0.0833	9	0	34.748	81.671	299.64	1.1442	105	255
2	-1.7498	0.0833	65535	0	35.017	82.144	299.32	0.0000	110	255
2	-1.7617	0.0833	11	0	35.209	82.076	299.35	1.3392	109	255
2	-1.7736	0.0833	9	0	35.280	82.455	299.01	1.4045	108	255
2	-1.7855	0.0833	9	0	34.843	82.292	299.22	1.4417	109	255
2	-1.7974	0.0833	10	0	34.447	82.046	299.36	1.1892	94	255
0	-1.8093	0.0833	0	3	0.0000	0.0000	0.0000	0.0000	79	255
2	-1.8212	0.0833	9	0	239.82	40.662	121.28	1.1133	94	255
2	-1.8331	0.0833	11	0	239.82	41.309	121.24	1.1642	103	255
2	-1.8450	0.0833	10	0	240.10	40.670	121.40	1.0635	104	255
2	-1.8569	0.0833	10	0	239.50	41.238	120.89	1.0415	107	255
2	-1.8688	0.0833	10	0	239.37	41.626	120.87	0.9835	107	255
2	-1.8807	0.0833	11	0	239.08	42.188	121.73	1.0194	108	255
2	-1.8926	0.0833	11	0	239.64	41.276	121.03	0.9752	106	255
2	-1.9046	0.0833	12	0	239.81	41.366	121.24	1.2951	109	255
2	-1.9165	0.0833	11	0	240.09	41.096	120.97	1.1273	108	255
2	-1.9284	0.0833	9	0	239.48	41.467	121.75	0.6441	111	255
2	-1.9403	0.0833	11	0	239.98	41.124	120.52	1.3674	111	255
2	-1.9522	0.0833	11	0	240.22	41.262	120.39	1.2951	114	255
2	-1.9641	0.0833	11	0	240.35	41.117	120.44	1.0448	114	255
2	-1.9760	0.0833	11	0	240.06	41.175	120.86	1.1527	115	255
2	-1.9879	0.0833	11	0	239.80	40.882	121.04	1.0924	113	255
2	-1.9998	0.0833	11	0	239.77	40.948	121.27	0.9780	115	255
2	-2.0117	0.0833	11	0	240.02	40.818	121.25	1.1695	114	255
2	-2.0236	0.0833	11	0	239.86	40.984	121.22	0.9931	114	255
2	-2.0355	0.0833	12	0	240.61	41.025	120.72	1.0416	112	255
2	-2.0474	0.0833	11	0	240.76	41.079	120.33	1.1149	117	255
2	-2.0593	0.0833	11	0	239.91	40.526	121.33	1.0845	114	255
2	-2.0712	0.0833	11	0	240.65	40.701	120.74	1.1188	115	255
2	-2.0831	0.0833	12	0	240.12	40.821	120.76	1.2092	111	255
2	-2.0950	0.0833	11	0	239.89	40.901	120.87	1.2586	115	255
2	-2.1069	0.0833	11	0	240.23	40.808	120.63	1.2349	113	255
2	-2.1188	0.0833	10	0	240.41	40.634	120.47	1.0801	111	255
2	-2.1307	0.0833	11	0	240.46	40.803	120.18	0.9380	113	255
2	-2.1426	0.0833	11	0	240.83	40.790	119.86	1.1514	112	255
2	-2.1545	0.0833	11	0	240.40	40.814	120.31	1.0115	112	255
2	-2.1664	0.0833	11	0	239.93	41.516	120.57	1.0755	108	255
2	-2.1783	0.0833	10	0	239.84	41.036	121.26	1.0221	107	255
2	-2.1902	0.0833	11	0	239.52	40.592	120.87	0.9563	110	255
2	-2.2021	0.0833	10	0	240.24	40.916	120.30	0.8855	109	255
2	-2.2140	0.0833	11	0	239.34	41.032	121.21	1.0586	114	255
2	-2.2259	0.0833	11	0	240.80	40.575	119.53	1.0581	119	255
2	-2.2378	0.0833	11	0	240.22	40.749	120.14	1.1328	114	255
2	-2.2498	0.0833	10	0	239.68	40.374	120.57	0.8848	122	255
2	-2.2617	0.0833	10	0	239.84	40.368	120.35	1.0847	117	255
2	-2.2736	0.0833	9	0	239.75	40.499	120.30	1.1093	118	255
2	-2.2855	0.0833	11	0	240.23	40.469	119.91	1.0815	119	255
2	-2.2974	0.0833	10	0	240.07	40.613	119.92	1.0508	118	255
2	-2.3093	0.0833	9	0	241.57	39.749	119.30	1.2937	114	255
2	-2.3212	0.0833	10	0	241.46	39.928	118.87	1.2892	114	255
2	-2.3331	0.0833	12	0	240.36	40.015	120.05	1.3610	114	255
2	-2.3450	0.0833	12	0	240.83	40.144	119.66	1.3428	117	255
2	-2.3569	0.0833	12	0	239.82	39.737	120.50	1.3377	113	255
2	-2.3688	0.0833	12	0	241.29	39.787	119.31	1.2481	112	255
2	-2.3807	0.0833	11	0	240.31	39.038	120.68	1.1679	112	255
2	-2.3926	0.0833	11	0	240.83	39.323	120.52	1.2676	108	255
2	-2.4045	0.0833	11	0	240.60	39.788	119.70	1.3016	115	255
2	-2.4164	0.0833	11	0	240.45	39.995	119.68	1.4851	113	255
2	-2.4283	0.0833	11	0	240.96	39.685	119.46	1.3380	112	255
2	-2.4402	0.0833	10	0	240.25	39.756	119.91	1.2202	109	255
2	-2.4521	0.0833	10	0	240.13	39.901	119.83	1.2950	117	255
2	-2.4640	0.0833	10	0	240.26	39.838	119.68	1.2443	113	255
2	-2.4759	0.0833	10	0	240.37	39.683	120.25	1.2136	110	255
2	-2.4878	0.0833	9	0	240.17	39.760	119.46	0.9607	109	255
2	-2.4997	0.0833	12	0	240.33	39.230	119.98	1.2113	109	255
2	-2.5116	0.0833	9	0	240.12	39.643	120.46	1.1155	107	255
2	-2.5235	0.0833	11	0	240.56	39.725	119.56	1.2905	111	255
2	-2.5354	0.0833	9	0	240.71	39.074	119.79	1.0625	112	255
2	-2.5473	0.0833	11	0	240.70	39.652	119.51	1.2422	106	255
2	-2.5592	0.0833	10	0	241.02	39.371	119.48	1.2029	111	255
2	-2.5711	0.0833	10	0	240.98	38.947	119.61	1.3332	110	255
2	-2.5830	0.0833	11	0	241.38	39.415	119.49	1.0737	105	255
2	-2.5950	0.0833	10	0	241.24	38.772	119.72	1.2314	99	255
2	-2.6069	0.0833	9	0	241.52	39.513	119.09	1.1813	107	255
2	-2.6188	0.0833	11	0	241.17	39.441	119.13	1.4191	106	255
2	-2.6307	0.0833	9	0	240.37	38.869	120.34	1.0015	102	255
2	-2.6426	0.0833	9	0	240.76	38.990	119.40	1.2884	85	255
0	-2.6545	0.0833	0	3	0.0000	0.0000	0.0000	0.0000	66	255
2	-2.6664	0.0833	11	0	30.829	85.681	302.44	1.1245	84	255
2	-2.6783	0.0833	12	0	30.285	85.444	302.16	1.3112	101	255
2	-2.6902	0.0833	11	0	30.390	85.893	302.62	1.1353	111	255
2	-2.7021	0.0833	9	0	31.041	85.651	302.41	1.1261	109	255
2	-2.7140	0.0833	11	0	30.228	85.627	302.51	1.2923	113	255
2	-2.7259	0.0833	12	0	30.864	86.296	302.53	1.3858	111	255
2	-2.7378	0.0833	11	0	30.502	86.325	302.78	1.3702	113	255
2	-2.7497	0.0833	12	0	30.625	86.040	302.71	1.2677	110	255
2	-2.7616	0.0833	9	0	30.974	85.777	302.58	1.1341	110	255
2	-2.7735	0.0833	11	0	31.173	85.963	302.47	1.1902	111	255
2	-2.7854	0.0833	10	0	31.203	85.810	301.94	1.0440	112	255
2	-2.7973	0.0833	11	0	30.732	85.837	302.20	1.0898	113	255
2	-2.8092	0.0833	11	0	30.785	85.962	302.27	1.0427	116	255
2	-2.8211	0.0833	11	0	30.643	85.822	301.99	0.9773	117	255
2	-2.8330	0.0833	10	0	31.143	85.891	302.46	0.8372	115	255
2	-2.8449	0.0833	11	0	30.894	86.035	301.88	0.8362	110	255
2	-2.8568	0.0833	11	0	31.230	86.059	302.38	0.9065	117	255
2	-2.8687	0.0833	11	0	31.282	86.395	301.69	0.9382	111	255
2	-2.8806	0.0833	9	0	31.315	86.315	302.14	0.9065	105	255
2	-2.8925	0.0833	10	0	30.896	86.966	301.20	1.1510	80	255
1	-2.9044	0.0833	8	0	63.212	51.224	313.40	1.3317	85	255
1	-2.9163	0.0833	6	0	62.408	51.237	313.55	1.0506	96	255
0	-2.9282	0.0833	0	3	0.0000	0.0000	0.0000	0.0000	81	255
2	-2.9402	0.0833	10	0	239.29	38.164	127.28	0.5907	90	255
2	-2.9521	0.0833	9	0	240.41	37.659	126.47	1.1735	98	255
2	-2.9640	0.0833	10	0	239.96	37.578	127.13	1.0133	103	255
2	-2.9759	0.0833	10	0	239.93	37.382	127.12	1.2786	97	255
2	-2.9878	0.0833	9	0	239.95	37.381	127.40	0.8858	99	255
2	-2.9997	0.0833	11	0	240.43	37.038	127.19	1.0307	101	255
2	-3.0116	0.0833	11	0	239.70	37.838	127.23	1.2657	98	255
2	-3.0235	0.0833	9	0	239.57	37.469	127.59	0.8777	101	255
2	-3.0354	0.0833	8	0	240.02	37.525	126.93	1.1002	95	255
2	0.0000	0.0952	10	0	93.934	84.078	290.02	1.3207	110	255
2	-0.0119	0.0952	8	0	93.537	84.456	289.81	1.1564	109	255
2	-0.0238	0.0952	9	0	93.923	85.055	290.08	1.2531	111	255
2	-0.0357	0.0952	9	0	93.722	84.322	289.93	1.3283	112	255
2	-0.0476	0.0952	9	0	94.330	84.518	290.19	1.3215	114	255
2	-0.0595	0.0952	8	0	94.445	84.072	289.99	1.0904	113	255
2	-0.0714	0.0952	9	0	93.806	84.128	289.81	1.0698	118	255
2	-0.0833	0.0952	9	0	94.063	84.256	289.46	0.9359	112	255
2	-0.0952	0.0952	9	0	93.343	84.136	289.85	1.0698	112	255
2	-0.1071	0.0952	9	0	94.223	83.847	290.04	1.1655	113	255
2	-0.1190	0.0952	9	0	94.477	85.033	289.53	1.2170	113	255
2	-0.1309	0.0952	9	0	93.928	84.346	289.78	1.0016	111	255
2	-0.1428	0.0952	8	0	94.148	84.522	289.58	1.0329	111	255
2	-0.1547	0.0952	8	0	94.115	83.812	290.01	1.1435	112	255
2	-0.1666	0.0952	9	0	94.470	84.054	289.64	0.9457	112	255
2	-0.1786	0.0952	9	0	93.900	84.280	289.80	0.9786	112	255
2	-0.1905	0.0952	10	0	93.940	84.468	290.41	1.4386	114	255
2	-0.2024	0.0952	9	0	94.374	84.628	289.77	1.1623	112	255
2	-0.2143	0.0952	8	0	94.037	84.048	290.08	1.2057	116	255
2	-0.2262	0.0952	10	0	94.388	84.247	290.39	1.2345	114	255
2	-0.2381	0.0952	65535	0	94.034	84.283	290.07	0.0000	105	255
2	-0.2500	0.0952	8	0	94.191	84.028	290.36	1.0982	104	255
2	-0.2619	0.0952	11	0	93.404	84.407	289.84	1.3859	110	255
2	-0.2738	0.0952	9	0	94.329	84.728	289.86	1.2916	105	255
2	-0.2857	0.0952	7	0	93.803	83.539	290.19	1.2155	110	255
2	-0.2976	0.0952	9	0	93.664	83.975	290.10	1.3740	109	255
2	-0.3095	0.0952	9	0	94.375	84.628	289.77	1.1623	115	255
2	-0.3214	0.0952	8	0	94.336	84.152	290.03	1.2053	108	255
2	-0.3333	0.0952	9	0	94.336	84.638	289.73	1.1818	113	255
2	-0.3452	0.0952	9	0	94.641	84.800	289.96	0.8525	109	255
2	-0.3571	0.0952	10	0	93.952	84.479	290.11	1.3656	112	255
2	-0.3690	0.0952	9	0	93.852	83.985	289.73	1.0130	109	255
2	-0.3809	0.0952	10	0	94.034	84.131	289.89	1.1442	115	255
2	-0.3928	0.0952	8	0	94.175	84.389	289.73	0.9103	113	255
2	-0.4047	0.0952	10	0	93.920	84.464	290.09	1.2934	117	255
2	-0.4166	0.0952	9	0	93.864	84.557	290.17	1.3182	111	255
2	-0.4285	0.0952	9	0	93.802	83.764	290.32	1.4141	105	255
2	-0.4404	0.0952	10	0	94.019	85.001	290.20	1.4549	109	255
2	-0.4523	0.0952	7	0	93.832	84.492	290.16	1.3183	115	255
2	-0.4642	0.0952	9	0	93.642	84.309	290.19	1.3371	108	255
2	-0.4761	0.0952	10	0	93.745	84.467	290.44	1.3930	111	255
2	-0.4880	0.0952	9	0	93.919	84.724	290.11	1.1579	112	255
2	-0.4999	0.0952	65535	0	93.636	84.354	290.40	0.0000	112	255
2	-0.5118	0.0952	9	0	93.966	84.348	290.44	1.4874	111	255
2	-0.5238	0.0952	9	0	93.640	83.972	290.01	1.1377	112	255
2	-0.5357	0.0952	10	0	93.885	84.479	290.39	1.4461	114	255
2	-0.5476	0.0952	11	0	93.884	84.735	290.18	1.3240	108	255
2	-0.5595	0.0952	8	0	93.171	83.973	290.38	0.9814	105	255
2	-0.5714	0.0952	8	0	93.483	84.402	290.15	1.2358	106	255
2	-0.5833	0.0952	9	0	93.608	85.101	290.23	1.0770	104	255
2	-0.5952	0.0952	10	0	92.934	83.619	290.61	1.3040	110	255
2	-0.6071	0.0952	10	0	92.947	84.157	290.18	1.2350	117	255
2	-0.6190	0.0952	10	0	92.880	84.128	290.38	1.1264	109	255
2	-0.6309	0.0952	8	0	93.271	83.903	290.28	1.3528	107	255
2	-0.6428	0.0952	9	0	93.433	84.025	290.09	1.1759	109	255
2	-0.6547	0.0952	9	0	93.324	83.923	290.51	1.2121	107	255
2	-0.6666	0.0952	10	0	92.862	84.294	290.39	1.4601	108	255
2	-0.6785	0.0952	8	0	93.341	83.917	290.28	1.2807	109	255
2	-0.6904	0.0952	9	0	93.226	83.910	290.26	1.1610	112	255
2	-0.7023	0.0952	7	0	92.914	84.002	290.38	1.1539	108	255
2	-0.7142	0.0952	9	0	93.274	83.988	290.23	1.1968	108	255
2	-0.7261	0.0952	8	0	93.523	83.980	290.26	1.3653	108	255
2	-0.7380	0.0952	8	0	93.488	83.956	290.36	1.2102	110	255
2	-0.7499	0.0952	9	0	92.766	84.505	290.32	1.1221	108	255
2	-0.7618	0.0952	9	0	93.060	84.283	290.63	1.2954	108	255
2	-0.7737	0.0952	8	0	93.499	84.251	290.40	1.2954	106	255
2	-0.7856	0.0952	8	0	93.441	84.498	290.23	1.2601	108	255
2	-0.7975	0.0952	12	0	93.447	85.132	290.27	1.2609	108	255
2	-0.8094	0.0952	11	0	93.811	84.864	290.28	1.2291	110	255
2	-0.8213	0.0952	9	0	93.661	84.181	290.42	1.1574	111	255
2	-0.8332	0.0952	9	0	93.752	84.315	290.46	0.9943	111	255
2	-0.8451	0.0952	9	0	93.864	83.860	290.90	1.0547	104	255
2	-0.8570	0.0952	10	0	93.872	84.247	290.80	1.1185	111	255
2	-0.8690	0.0952	10	0	94.027	84.315	290.57	1.2334	105	255
2	-0.8809	0.0952	10	0	93.555	83.939	290.42	1.0923	107	255
2	-0.8928	0.0952	9	0	94.513	84.751	290.98	1.0962	103	255
2	-0.9047	0.0952	9	0	94.190	84.014	290.29	1.2465	108	255
2	-0.9166	0.0952	10	0	94.583	84.563	290.28	1.1935	112	255
2	-0.9285	0.0952	10	0	94.437	84.670	290.39	1.2749	114	255
2	-0.9404	0.0952	65535	0	94.214	84.534	290.45	0.0000	109	255
2	-0.9523	0.0952	9	0	94.301	83.839	290.87	1.1900	112	255
2	-0.9642	0.0952	12	0	94.466	84.782	290.49	1.3083	108	255
2	-0.9761	0.0952	9	0	94.524	84.573	290.82	1.4591	107	255
2	-0.9880	0.0952	10	0	94.673	84.777	290.70	1.1004	109	255
2	-0.9999	0.0952	65535	0	94.272	84.885	290.81	0.0000	111	255
2	-1.0118	0.0952	9	0	94.253	84.899	290.86	0.9995	113	255
2	-1.0237	0.0952	10	0	94.445	84.494	291.12	1.2574	112	255
2	-1.0356	0.0952	9	0	94.421	85.082	290.96	1.4399	111	255
2	-1.0475	0.0952	8	0	94.608	85.339	291.03	1.2144	111	255
2	-1.0594	0.0952	8	0	94.336	85.257	291.00	1.2365	105	255
2	-1.0713	0.0952	8	0	94.736	85.256	291.38	1.2369	107	255
2	-1.0832	0.0952	7	0	94.387	85.542	291.43	1.0717	109	255
2	-1.0951	0.0952	10	0	94.511	85.257	291.36	1.3588	108	255
2	-1.1070	0.0952	10	0	94.203	85.482	290.87	1.0831	112	255
2	-1.1189	0.0952	11	0	94.299	85.288	291.10	1.1439	110	255
2	-1.1308	0.0952	10	0	94.487	85.698	291.34	1.2943	107	255
2	-1.1427	0.0952	9	0	94.440	85.242	291.10	0.9714	107	255
2	-1.1546	0.0952	11	0	94.671	85.349	291.48	1.1984	100	255
2	-1.1665	0.0952	9	0	94.779	85.015	291.30	1.0380	102	255
2	-1.1784	0.0952	9	0	94.532	85.189	290.99	0.7695	107	255
2	-1.1903	0.0952	9	0	94.105	85.198	291.62	1.0855	98	255
2	-1.2022	0.0952	10	0	94.779	85.354	291.56	1.1229	94	255
2	-1.2142	0.0952	9	0	94.452	85.037	291.58	1.1127	96	255
2	-1.2261	0.0952	8	0	93.957	84.875	290.80	0.9899	88	255
2	-1.2380	0.0952	8	0	93.922	85.584	291.61	1.0575	88	255
2	-1.2499	0.0952	7	0	93.725	85.122	291.47	1.3043	90	255
1	-1.2618	0.0952	5	0	67.112	47.199	308.91	0.7274	82	255
0	-1.2737	0.0952	0	3	0.0000	0.0000	0.0000	0.0000	85	255
1	-1.2856	0.0952	6	0	66.808	46.801	309.14	0.7950	82	255
1	-1.2975	0.0952	5	0	67.788	47.023	308.41	0.7639	89	255
2	-1.3094	0.0952	7	0	93.694	86.000	292.42	1.4432	85	255
0	-1.3213	0.0952	0	3	0.0000	0.0000	0.0000	0.0000	82	255
1	-1.3332	0.0952	9	0	67.748	46.658	308.51	1.0956	91	255
2	-1.3451	0.0952	7	0	93.445	86.035	291.58	1.3862	92	255
1	-1.3570	0.0952	7	0	66.619	46.854	309.81	1.0072	90	255
1	-1.3689	0.0952	8	0	66.801	47.368	308.95	0.8153	87	255
1	-1.3808	0.0952	7	0	66.962	46.775	308.68	0.4655	96	255
1	-1.3927	0.0952	6	0	66.905	46.758	308.66	0.4426	93	255
1	-1.4046	0.0952	6	0	66.643	46.848	309.13	0.3524	93	255
1	-1.4165	0.0952	7	0	67.769	47.239	308.40	1.2501	85	255
1	-1.4284	0.0952	10	0	66.801	47.034	309.13	1.1241	88	255
1	-1.4403	0.0952	8	0	67.195	46.982	308.65	0.8279	92	255
1	-1.4522	0.0952	9	0	66.518	47.628	308.97	1.0139	84	255
1	-1.4641	0.0952	7	0	66.398	47.599	309.14	1.2710	83	255
1	-1.4760	0.0952	8	0	66.221	47.565	309.41	1.0496	83	255
1	-1.4879	0.0952	5	0	67.340	48.568	308.91	1.1287	84	255
1	-1.4998	0.0952	7	0	64.774	47.961	310.29	1.4314	82	255
1	-1.5117	0.0952	7	0	66.163	47.920	309.48	0.9140	82	255
1	-1.5236	0.0952	8	0	66.135	48.141	309.94	1.1514	81	255
1	-1.5355	0.0952	8	0	66.195	48.145	310.14	1.3355	83	255
1	-1.5474	0.0952	8	0	66.290	47.312	309.28	0.9511	87	255
1	-1.5594	0.0952	9	0	66.430	47.847	309.15	1.3048	90	255
1	-1.5713	0.0952	8	0	66.078	48.223	309.43	1.2415	84	255
1	-1.5832	0.0952	6	0	65.685	47.618	308.92	1.0805	79	255
0	-1.5951	0.0952	0	3	0.0000	0.0000	0.0000	0.0000	78	255
2	-1.6070	0.0952	8	0	92.369	85.427	293.17	0.4724	74	255
2	-1.6189	0.0952	7	0	93.151	86.788	292.87	1.1954	68	255
1	-1.6308	0.0952	6	0	67.648	46.948	308.64	1.1172	76	255
0	-1.6427	0.0952	0	3	0.0000	0.0000	0.0000	0.0000	79	255
2	-1.6546	0.0952	8	0	356.99	28.246	2.7114	1.2515	78	255
2	-1.6665	0.0952	5	0	34.776	82.221	299.45	1.2542	74	255
2	-1.6784	0.0952	8	0	34.673	81.862	300.04	1.2172	88	255
2	-1.6903	0.0952	9	0	35.013	81.789	299.36	1.1126	105	255
2	-1.7022	0.0952	8	0	34.423	81.759	299.58	1.2387	111	255
2	-1.7141	0.0952	9	0	34.864	82.175	299.47	1.3851	111	255
2	-1.7260	0.0952	10	0	35.692	82.181	298.75	1.4633	113	255
2	-1.7379	0.0952	9	0	35.229	82.216	299.11	1.4894	113	255
2	-1.7498	0.0952	11	0	35.242	82.393	299.09	1.3867	106	255
2	-1.7617	0.0952	6	0	34.714	82.115	299.24	0.9829	110	255
2	-1.7736	0.0952	8	0	34.295	81.966	299.44	1.1196	106	255
2	-1.7855	0.0952	9	0	33.954	81.918	299.89	0.7383	102	255
2	-1.7974	0.0952	7	0	33.912	82.449	299.68	0.6986	77	255
2	-1.8093	0.0952	9	0	240.15	41.084	120.89	1.1975	96	255
2	-1.8212	0.0952	11	0	239.51	41.573	121.25	1.1766	107	255
2	-1.8331	0.0952	10	0	240.14	41.451	121.01	1.2133	109	255
2	-1.8450	0.0952	10	0	239.81	41.600	120.90	1.1828	110	255
2	-1.8569	0.0952	11	0	239.77	41.498	120.78	1.0456	113	255
2	-1.8688	0.0952	10	0	239.40	41.667	121.38	1.0829	106	255
2	-1.8807	0.0952	11	0	239.40	41.399	121.20	1.2521	108	255
2	-1.8926	0.0952	11	0	239.77	41.699	120.82	1.0744	108	255
2	-1.9046	0.0952	12	0	240.17	41.374	120.59	1.1517	108	255
2	-1.9165	0.0952	10	0	239.09	41.634	121.54	0.9254	105	255
2	-1.9284	0.0952	12	0	240.03	41.242	120.78	1.2258	112	255
2	-1.9403	0.0952	12	0	239.51	40.876	121.70	1.3342	112	255
2	-1.9522	0.0952	11	0	239.56	41.142	121.49	1.0161	116	255
2	-1.9641	0.0952	12	0	240.17	40.822	121.03	1.1542	112	255
2	-1.9760	0.0952	10	0	240.33	41.130	120.69	1.1322	113	255
2	-1.9879	0.0952	10	0	239.51	40.685	121.54	1.1643	110	255
2	-1.9998	0.0952	9	0	240.46	40.867	120.29	1.3066	116	255
2	-2.0117	0.0952	10	0	240.27	41.073	120.93	1.0014	114	255
2	-2.0236	0.0952	12	0	239.81	40.872	121.45	1.2057	114	255
2	-2.0355	0.0952	11	0	239.63	40.978	121.24	0.9423	112	255
2	-2.0474	0.0952	10	0	240.35	40.466	120.72	1.0964	113	255
2	-2.0593	0.0952	10	0	240.06	40.778	121.08	0.8800	108	255
2	-2.0712	0.0952	9	0	239.65	41.258	121.02	0.9580	112	255
2	-2.0831	0.0952	11	0	239.83	40.955	121.27	0.7007	111	255
2	-2.0950	0.0952	11	0	239.82	40.698	120.68	0.9574	115	255
2	-2.1069	0.0952	12	0	240.39	40.841	120.31	0.9361	115	255
2	-2.1188	0.0952	12	0	240.08	40.964	120.81	1.0670	115	255
2	-2.1307	0.0952	11	0	239.70	40.941	121.07	0.9331	114	255
2	-2.1426	0.0952	10	0	240.29	40.643	120.47	1.0936	113	255
2	-2.1545	0.0952	11	0	240.18	40.688	120.58	0.9982	112	255
2	-2.1664	0.0952	11	0	239.95	40.421	120.96	1.0745	109	255
2	-2.1783	0.0952	11	0	240.60	40.518	120.15	1.2257	112	255
2	-2.1902	0.0952	12	0	239.97	40.614	120.59	1.3753	109	255
2	-2.2021	0.0952	10	0	240.02	40.777	120.82	0.9388	112	255
2	-2.2140	0.0952	11	0	240.39	39.803	120.14	1.4145	113	255
2	-2.2259	0.0952	10	0	240.02	40.163	120.40	1.0985	116	255
2	-2.2378	0.0952	10	0	240.30	40.629	120.10	1.0051	112	255
2	-2.2498	0.0952	12	0	240.50	40.463	120.19	1.0632	117	255
2	-2.2617	0.0952	12	0	239.64	40.418	120.77	1.1387	112	255
2	-2.2736	0.0952	10	0	240.77	39.681	120.20	1.3827	114	255
2	-2.2855	0.0952	11	0	239.71	40.227	120.76	1.2476	114	255
2	-2.2974	0.0952	11	0	240.14	40.524	120.30	0.9870	118	255
2	-2.3093	0.0952	11	0	240.32	39.913	119.78	1.1514	111	255
2	-2.3212	0.0952	9	0	241.48	40.472	118.98	1.4929	116	255
2	-2.3331	0.0952	11	0	240.58	39.861	119.96	1.2768	112	255
2	-2.3450	0.0952	11	0	239.97	39.970	120.14	1.3347	112	255
2	-2.3569	0.0952	10	0	240.29	39.721	120.04	1.3691	117	255
2	-2.3688	0.0952	12	0	240.40	39.382	119.84	1.2779	114	255
2	-2.3807	0.0952	11	0	240.25	39.319	121.09	1.3044	112	255
2	-2.3926	0.0952	11	0	240.01	40.054	119.97	1.4861	112	255
2	-2.4045	0.0952	10	0	239.52	39.903	121.16	1.2644	112	255
2	-2.4164	0.0952	11	0	240.59	39.928	119.57	1.2146	113	255
2	-2.4283	0.0952	11	0	240.19	39.657	120.24	1.4642	112	255
2	-2.4402	0.0952	9	0	240.35	40.225	119.45	1.3124	112	255
2	-2.4521	0.0952	11	0	239.97	39.627	120.27	1.1498	113	255
2	-2.4640	0.0952	10	0	240.36	39.712	119.74	1.2281	114	255
2	-2.4759	0.0952	10	0	240.40	39.215	120.21	1.1561	112	255
2	-2.4878	0.0952	10	0	240.38	39.144	120.15	1.2310	108	255
2	-2.4997	0.0952	11	0	240.84	39.248	119.60	1.3097	110	255
2	-2.5116	0.0952	11	0	240.49	39.392	120.05	0.9857	108	255
2	-2.5235	0.0952	11	0	240.15	39.627	120.09	1.2322	110	255
2	-2.5354	0.0952	10	0	240.83	38.537	120.63	1.3629	109	255
2	-2.5473	0.0952	10	0	240.61	39.657	119.43	1.3121	109	255
2	-2.5592	0.0952	11	0	241.07	39.475	119.59	1.3448	108	255
2	-2.5711	0.0952	10	0	240.63	39.194	119.97	1.2971	106	255
2	-2.5830	0.0952	10	0	240.71	39.330	120.03	1.0184	105	255
2	-2.5950	0.0952	8	0	241.00	39.365	119.99	1.0345	105	255
2	-2.6069	0.0952	10	0	241.62	39.299	118.72	1.3021	106	255
2	-2.6188	0.0952	12	0	241.01	39.139	119.33	1.2377	105	255
2	-2.6307	0.0952	11	0	240.58	39.319	119.74	1.1313	103	255
2	-2.6426	0.0952	10	0	240.66	38.263	119.81	1.2255	89	255
0	-2.6545	0.0952	0	3	0.0000	0.0000	0.0000	0.0000	69	255
2	-2.6664	0.0952	9	0	30.552	86.174	301.56	1.0424	93	255
2	-2.6783	0.0952	11	0	30.813	85.846	301.84	1.1172	103	255
2	-2.6902	0.0952	9	0	30.368	85.329	301.73	1.1679	107	255
2	-2.7021	0.0952	11	0	30.658	85.615	301.76	1.0288	109	255
2	-2.7140	0.0952	65535	0	30.662	85.743	302.39	0.0000	109	255
2	-2.7259	0.0952	9	0	30.939	86.059	302.05	0.8996	112	255
2	-2.7378	0.0952	10	0	30.696	86.033	302.37	1.0126	109	255
2	-2.7497	0.0952	9	0	30.567	86.637	302.15	0.9926	108	255
2	-2.7616	0.0952	9	0	31.304	86.364	301.72	1.1424	108	255
2	-2.7735	0.0952	9	0	31.280	86.249	301.82	1.0162	106	255
2	-2.7854	0.0952	10	0	31.364	85.861	302.03	0.9372	106	255
2	-2.7973	0.0952	10	0	30.770	85.834	302.59	1.0828	106	255
2	-2.8092	0.0952	11	0	31.255	86.252	301.80	1.2370	105	255
2	-2.8211	0.0952	10	0	30.940	85.828	302.30	0.8027	103	255
2	-2.8330	0.0952	9	0	30.991	85.890	302.27	0.8385	113	255
2	-2.8449	0.0952	10	0	30.980	85.788	302.03	0.9622	110	255
2	-2.8568	0.0952	10	0	31.445	86.408	301.72	1.2228	114	255
2	-2.8687	0.0952	10	0	31.117	86.520	302.01	1.3129	111	255
2	-2.8806	0.0952	12	0	31.446	86.578	301.54	1.2747	112	255
2	-2.8925	0.0952	9	0	30.950	86.164	302.10	0.8475	93	255
0	-2.9044	0.0952	0	3	0.0000	0.0000	0.0000	0.0000	70	255
1	-2.9163	0.0952	8	0	62.214	50.653	313.84	1.1130	85	255
1	-2.9282	0.0952	7	0	60.830	50.980	314.80	1.4864	80	255
2	-2.9402	0.0952	11	0	238.66	37.819	128.24	0.7990	82	255
2	-2.9521	0.0952	9	0	239.70	37.845	127.24	1.1660	88	255
2	-2.9640	0.0952	10	0	239.42	38.343	126.89	0.9110	96	255
2	-2.9759	0.0952	11	0	240.74	37.236	126.48	1.3832	104	255
2	-2.9878	0.0952	9	0	239.59	38.200	127.03	1.1785	102	255
2	-2.9997	0.0952	10	0	240.03	37.776	126.57	1.3691	98	255
2	-3.0116	0.0952	9	0	240.56	38.268	125.57	1.3391	95	255
2	-3.0235	0.0952	8	0	240.12	37.981	126.91	0.5817	100	255
2	-3.0354	0.0952	7	0	240.62	36.909	125.79	1.0686	99	255
2	0.0000	0.1071	9	0	93.617	84.309	289.86	1.1295	115	255
2	-0.0119	0.1071	8	0	93.633	84.193	289.88	1.4577	115	255
2	-0.0238	0.1071	9	0	94.552	84.639	289.84	1.2373	114	255
2	-0.0357	0.1071	9	0	93.864	84.876	290.00	1.4604	114	255
2	-0.0476	0.1071	9	0	93.762	84.395	289.88	1.2082	110	255
2	-0.0595	0.1071	8	0	93.579	84.556	289.88	1.2380	115	255
2	-0.0714	0.1071	9	0	94.091	85.018	289.94	1.4560	114	255
2	-0.0833	0.1071	8	0	93.968	83.879	289.64	0.8844	117	255
2	-0.0952	0.1071	9	0	94.214	83.969	289.86	1.0940	113	255
2	-0.1071	0.1071	10	0	94.054	85.082	289.82	1.3119	111	255
2	-0.1190	0.1071	8	0	93.990	84.179	289.73	0.9349	115	255
2	-0.1309	0.1071	9	0	93.885	84.184	289.76	0.9761	111	255
2	-0.1428	0.1071	8	0	93.952	84.190	289.76	0.9874	108	255
2	-0.1547	0.1071	7	0	94.157	84.286	289.68	0.8834	113	255
2	-0.1666	0.1071	9	0	94.400	84.744	290.02	1.3823	110	255
2	-0.1786	0.1071	10	0	94.492	84.436	289.93	1.3952	112	255
2	-0.1905	0.1071	10	0	94.002	84.996	290.03	1.3515	113	255
2	-0.2024	0.1071	10	0	93.894	84.007	289.97	1.1951	114	255
2	-0.2143	0.1071	10	0	93.792	84.561	290.15	1.0512	117	255
2	-0.2262	0.1071	8	0	93.990	84.055	290.14	1.1834	114	255
2	-0.2381	0.1071	9	0	93.657	84.379	290.21	1.0892	107	255
2	-0.2500	0.1071	11	0	94.598	84.699	289.72	1.1938	108	255
2	-0.2619	0.1071	7	0	94.257	85.005	289.95	1.2763	106	255
2	-0.2738	0.1071	10	0	93.681	84.165	290.19	1.3820	109	255
2	-0.2857	0.1071	9	0	94.408	84.466	290.00	1.2074	109	255
2	-0.2976	0.1071	11	0	94.757	84.520	290.18	1.2001	113	255
2	-0.3095	0.1071	8	0	94.226	83.786	290.16	0.9497	113	255
2	-0.3214	0.1071	9	0	94.101	84.570	289.77	0.9999	108	255
2	-0.3333	0.1071	11	0	94.009	84.597	289.59	1.2389	107	255
2	-0.3452	0.1071	9	0	93.854	83.990	289.69	1.0137	113	255
2	-0.3571	0.1071	10	0	94.173	84.679	289.69	1.2755	114	255
2	-0.3690	0.1071	10	0	93.693	84.683	289.94	1.0782	112	255
2	-0.3809	0.1071	10	0	94.170	84.352	290.00	1.4296	116	255
2	-0.3928	0.1071	8	0	93.970	84.821	290.19	1.1804	110	255
2	-0.4047	0.1071	7	0	94.030	84.101	290.87	1.1793	113	255
2	-0.4166	0.1071	10	0	94.150	84.371	290.47	1.2212	116	255
2	-0.4285	0.1071	10	0	93.973	84.817	290.20	1.2705	110	255
2	-0.4404	0.1071	10	0	94.145	84.693	289.76	1.2772	106	255
2	-0.4523	0.1071	8	0	93.681	83.910	290.84	1.3011	115	255
2	-0.4642	0.1071	10	0	93.710	84.191	290.22	1.2223	112	255
2	-0.4761	0.1071	7	0	94.162	85.279	290.15	1.2427	112	255
2	-0.4880	0.1071	9	0	93.614	84.034	290.48	1.1979	111	255
2	-0.4999	0.1071	9	0	93.884	84.792	290.62	1.3799	113	255
2	-0.5118	0.1071	11	0	94.054	84.684	290.70	1.2506	113	255
2	-0.5238	0.1071	9	0	93.571	83.979	290.31	1.2544	109	255
2	-0.5357	0.1071	10	0	94.161	84.897	290.22	1.1451	112	255
2	-0.5476	0.1071	10	0	93.998	84.934	290.16	1.2476	114	255
2	-0.5595	0.1071	9	0	93.827	84.981	289.97	1.0458	107	255
2	-0.5714	0.1071	9	0	93.694	84.159	290.29	1.1107	104	255
2	-0.5833	0.1071	6	0	92.951	83.991	289.99	0.8899	104	255
2	-0.5952	0.1071	10	0	92.986	84.362	289.83	1.0607	111	255
2	-0.6071	0.1071	9	0	93.204	84.847	290.26	1.1061	107	255
2	-0.6190	0.1071	8	0	92.853	84.770	290.20	1.1696	102	255
2	-0.6309	0.1071	10	0	92.817	83.802	290.19	0.8311	106	255
2	-0.6428	0.1071	9	0	93.054	84.353	290.03	1.0825	109	255
2	-0.6547	0.1071	65535	0	93.306	84.221	290.26	0.0000	110	255
2	-0.6666	0.1071	9	0	93.023	84.394	290.12	1.0803	105	255
2	-0.6785	0.1071	10	0	92.943	84.166	290.02	1.0700	102	255
2	-0.6904	0.1071	8	0	93.765	84.504	290.28	1.3704	106	255
2	-0.7023	0.1071	8	0	93.230	84.426	289.99	1.1577	106	255
2	-0.7142	0.1071	11	0	93.079	84.043	290.15	1.3725	112	255
2	-0.7261	0.1071	10	0	93.059	84.499	289.90	1.0473	106	255
2	-0.7380	0.1071	11	0	93.313	84.416	290.15	1.3105	106	255
2	-0.7499	0.1071	11	0	93.296	84.797	290.40	1.4478	107	255
2	-0.7618	0.1071	65535	0	93.169	84.302	290.53	0.0000	106	255
2	-0.7737	0.1071	10	0	93.112	84.048	290.10	1.0818	105	255
2	-0.7856	0.1071	10	0	94.015	84.725	290.48	1.2675	110	255
2	-0.7975	0.1071	10	0	93.829	84.642	290.46	1.3319	109	255
2	-0.8094	0.1071	7	0	94.068	85.163	290.38	0.9780	109	255
2	-0.8213	0.1071	8	0	93.644	84.798	290.41	1.3340	106	255
2	-0.8332	0.1071	10	0	93.902	85.075	290.00	0.8167	107	255
2	-0.8451	0.1071	8	0	93.154	84.209	290.21	1.0349	104	255
2	-0.8570	0.1071	10	0	94.130	84.559	290.41	1.3333	111	255
2	-0.8690	0.1071	9	0	93.956	84.200	290.71	1.1530	102	255
2	-0.8809	0.1071	10	0	94.267	84.784	290.70	1.3904	99	255
0	-0.8928	0.1071	0	3	0.0000	0.0000	0.0000	0.0000	90	255
2	-0.9047	0.1071	7	0	94.279	84.633	290.67	1.2294	101	255
2	-0.9166	0.1071	9	0	94.280	84.747	290.41	0.9959	97	255
2	-0.9285	0.1071	9	0	94.314	85.187	290.15	0.9266	108	255
2	-0.9404	0.1071	9	0	93.491	84.525	290.07	1.1298	106	255
2	-0.9523	0.1071	10	0	94.233	84.143	290.55	1.1240	102	255
2	-0.9642	0.1071	10	0	94.495	84.462	290.98	1.4600	104	255
2	-0.9761	0.1071	8	0	93.528	83.934	290.57	1.3646	104	255
2	-0.9880	0.1071	8	0	94.128	84.842	290.56	1.2965	101	255
2	-0.9999	0.1071	8	0	93.929	84.977	290.84	1.3560	94	255
2	-1.0118	0.1071	11	0	94.487	85.453	290.88	1.4281	100	255
2	-1.0237	0.1071	9	0	94.089	84.747	291.11	1.3824	95	255
2	-1.0356	0.1071	8	0	94.550	85.040	290.84	1.1077	94	255
2	-1.0475	0.1071	9	0	94.745	85.475	291.14	1.3059	89	255
0	-1.0594	0.1071	0	3	0.0000	0.0000	0.0000	0.0000	96	255
0	-1.0713	0.1071	0	3	0.0000	0.0000	0.0000	0.0000	90	255
2	-1.0832	0.1071	8	0	94.399	85.039	290.36	1.3202	95	255
0	-1.0951	0.1071	0	3	0.0000	0.0000	0.0000	0.0000	86	255
2	-1.1070	0.1071	9	0	94.105	85.512	291.70	1.2933	92	255
2	-1.1189	0.1071	6	0	94.204	84.428	291.20	0.9717	86	255
2	-1.1308	0.1071	7	0	94.605	85.244	291.34	1.2684	82	255
2	-1.1427	0.1071	6	0	94.426	85.028	291.01	0.5028	87	255
1	-1.1546	0.1071	7	0	66.641	46.222	309.33	1.2511	92	255
1	-1.1665	0.1071	8	0	67.553	46.845	308.76	0.6207	94	255
1	-1.1784	0.1071	7	0	67.345	47.059	308.45	0.6859	90	255
1	-1.1903	0.1071	8	0	67.847	46.653	308.53	0.7358	94	255
1	-1.2022	0.1071	8	0	67.956	47.399	308.33	1.1256	88	255
1	-1.2142	0.1071	9	0	67.344	46.981	308.66	0.8750	95	255
1	-1.2261	0.1071	6	0	67.234	46.817	308.60	0.4405	91	255
1	-1.2380	0.1071	8	0	67.631	47.005	308.61	0.9700	95	255
1	-1.2499	0.1071	7	0	67.278	46.651	308.31	0.4615	96	255
1	-1.2618	0.1071	9	0	66.775	45.972	308.88	1.1802	87	255
1	-1.2737	0.1071	6	0	67.195	46.511	309.06	0.7749	93	255
1	-1.2856	0.1071	7	0	67.590	46.819	309.03	1.0049	94	255
1	-1.2975	0.1071	7	0	67.291	46.283	308.72	1.3763	86	255
1	-1.3094	0.1071	8	0	66.681	47.023	309.96	0.9987	89	255
1	-1.3213	0.1071	8	0	66.976	46.624	309.12	0.9092	91	255
1	-1.3332	0.1071	8	0	66.284	46.652	309.03	0.6973	91	255
1	-1.3451	0.1071	6	0	67.068	48.322	308.95	1.4775	83	255
0	-1.3570	0.1071	0	3	0.0000	0.0000	0.0000	0.0000	80	255
2	-1.3689	0.1071	7	0	93.128	85.675	292.07	1.2527	80	255
2	-1.3808	0.1071	7	0	93.451	84.311	292.63	1.3803	78	255
2	-1.3927	0.1071	5	0	92.940	84.860	291.96	0.8189	80	255
2	-1.4046	0.1071	8	0	93.198	85.014	292.16	0.9779	87	255
2	-1.4165	0.1071	8	0	93.280	85.694	292.23	0.9763	88	255
2	-1.4284	0.1071	8	0	93.522	85.569	292.43	1.0793	96	255
2	-1.4403	0.1071	8	0	93.895	85.647	292.29	1.3036	99	255
2	-1.4522	0.1071	10	0	93.067	85.537	292.34	0.9874	99	255
2	-1.4641	0.1071	10	0	93.096	85.904	292.15	0.9746	94	255
2	-1.4760	0.1071	10	0	92.906	85.443	292.65	1.1583	92	255
2	-1.4879	0.1071	9	0	92.548	85.428	292.94	0.7698	93	255
2	-1.4998	0.1071	9	0	92.842	85.376	293.04	0.9773	98	255
2	-1.5117	0.1071	10	0	92.994	86.133	292.99	1.2333	97	255
2	-1.5236	0.1071	10	0	92.581	85.517	292.97	1.1533	94	255
2	-1.5355	0.1071	10	0	93.298	85.869	292.97	1.2463	92	255
2	-1.5474	0.1071	11	0	92.774	86.391	293.07	1.2279	90	255
2	-1.5594	0.1071	9	0	92.675	85.466	293.27	1.2894	97	255
2	-1.5713	0.1071	10	0	93.117	85.743	292.93	1.2398	97	255
2	-1.5832	0.1071	7	0	92.776	86.641	293.34	1.2847	99	255
2	-1.5951	0.1071	10	0	92.952	86.028	293.58	1.3069	101	255
2	-1.6070	0.1071	10	0	92.665	86.239	293.19	1.0398	95	255
2	-1.6189	0.1071	9	0	92.599	86.442	292.92	1.3364	93	255
2	-1.6308	0.1071	9	0	92.746	86.502	292.71	1.2773	91	255
2	-1.6427	0.1071	6	0	91.620	85.776	292.84	1.2647	73	255
0	-1.6546	0.1071	0	3	0.0000	0.0000	0.0000	0.0000	69	255
2	-1.6665	0.1071	10	0	356.33	27.817	3.2249	0.8934	85	255
2	-1.6784	0.1071	8	0	358.05	27.799	2.2941	0.9190	89	255
2	-1.6903	0.1071	6	0	35.286	81.688	299.32	0.8818	95	255
2	-1.7022	0.1071	7	0	34.785	81.619	299.52	1.0652	106	255
2	-1.7141	0.1071	8	0	34.994	81.694	299.35	1.1675	112	255
2	-1.7260	0.1071	9	0	34.526	81.772	299.53	1.2430	105	255
2	-1.7379	0.1071	9	0	35.107	82.227	299.02	1.2981	111	255
2	-1.7498	0.1071	10	0	34.777	82.073	299.22	1.1602	107	255
2	-1.7617	0.1071	9	0	34.336	82.024	299.27	1.0697	109	255
2	-1.7736	0.1071	8	0	34.099	81.931	299.49	0.8527	103	255
2	-1.7855	0.1071	8	0	33.928	82.301	299.69	0.9317	87	255
2	-1.7974	0.1071	9	0	240.81	41.742	120.67	0.9825	93	255
2	-1.8093	0.1071	11	0	240.05	41.509	120.48	1.0257	110	255
2	-1.8212	0.1071	9	0	239.66	40.937	121.05	1.1952	109	255
2	-1.8331	0.1071	10	0	240.12	41.335	120.62	1.1316	109	255
2	-1.8450	0.1071	11	0	240.02	41.047	120.45	1.0279	115	255
2	-1.8569	0.1071	11	0	240.00	41.766	120.87	1.2039	111	255
2	-1.8688	0.1071	10	0	240.11	41.497	120.22	1.0568	110	255
2	-1.8807	0.1071	11	0	239.43	41.200	121.71	1.2717	116	255
2	-1.8926	0.1071	11	0	240.03	41.421	120.93	1.0674	113	255
2	-1.9046	0.1071	11	0	240.00	41.195	120.79	1.1572	113	255
2	-1.9165	0.1071	11	0	239.52	41.536	121.23	0.9768	112	255
2	-1.9284	0.1071	12	0	239.71	41.211	121.13	1.3018	112	255
2	-1.9403	0.1071	11	0	240.13	41.252	121.15	1.1714	116	255
2	-1.9522	0.1071	10	0	240.31	41.058	120.60	1.2477	115	255
2	-1.9641	0.1071	11	0	239.67	41.262	121.19	1.1626	111	255
2	-1.9760	0.1071	11	0	240.18	40.991	120.58	1.0683	114	255
2	-1.9879	0.1071	10	0	239.48	40.872	121.39	1.1489	110	255
2	-1.9998	0.1071	11	0	240.41	41.090	120.37	1.1256	114	255
2	-2.0117	0.1071	10	0	240.04	40.908	120.93	1.0803	114	255
2	-2.0236	0.1071	11	0	240.05	40.262	121.19	1.1276	117	255
2	-2.0355	0.1071	10	0	240.12	40.801	121.04	1.2331	114	255
2	-2.0474	0.1071	10	0	239.94	40.991	120.95	1.0683	114	255
2	-2.0593	0.1071	10	0	239.95	40.517	120.80	0.9369	111	255
2	-2.0712	0.1071	9	0	239.66	40.633	121.66	1.0920	111	255
2	-2.0831	0.1071	11	0	239.93	41.076	120.66	1.0439	111	255
2	-2.0950	0.1071	12	0	239.81	40.692	121.04	0.9050	110	255
2	-2.1069	0.1071	9	0	239.73	41.271	121.25	0.6692	112	255
2	-2.1188	0.1071	11	0	239.80	40.573	121.14	1.1205	111	255
2	-2.1307	0.1071	9	0	239.36	40.940	121.67	1.1280	112	255
2	-2.1426	0.1071	12	0	239.88	40.620	120.91	1.1281	113	255
2	-2.1545	0.1071	10	0	240.05	40.940	120.57	1.1555	109	255
2	-2.1664	0.1071	11	0	240.35	40.257	120.33	1.1709	112	255
2	-2.1783	0.1071	11	0	240.33	40.685	120.40	1.2615	112	255
2	-2.1902	0.1071	12	0	240.54	40.425	120.16	1.1584	111	255
2	-2.2021	0.1071	12	0	239.68	40.485	120.62	1.3530	114	255
2	-2.2140	0.1071	12	0	239.70	40.483	120.29	1.0880	112	255
2	-2.2259	0.1071	12	0	240.29	40.638	120.06	1.1099	114	255
2	-2.2378	0.1071	11	0	239.86	40.091	120.77	1.1175	111	255
2	-2.2498	0.1071	11	0	239.71	40.307	120.63	1.0128	114	255
2	-2.2617	0.1071	11	0	239.84	40.154	120.76	1.1050	112	255
2	-2.2736	0.1071	10	0	240.75	40.182	119.96	1.1125	112	255
2	-2.2855	0.1071	9	0	239.59	40.601	120.70	1.3057	118	255
2	-2.2974	0.1071	11	0	240.55	40.112	120.31	1.2583	117	255
2	-2.3093	0.1071	11	0	239.95	40.479	120.78	1.3022	111	255
2	-2.3212	0.1071	11	0	240.77	40.285	119.62	1.2599	112	255
2	-2.3331	0.1071	11	0	240.44	39.690	119.85	1.3031	112	255
2	-2.3450	0.1071	11	0	240.37	40.084	120.22	1.2619	112	255
2	-2.3569	0.1071	11	0	240.21	39.598	120.92	1.2798	111	255
2	-2.3688	0.1071	11	0	239.90	39.880	120.33	1.2704	114	255
2	-2.3807	0.1071	11	0	240.37	39.812	119.88	1.2852	112	255
2	-2.3926	0.1071	11	0	240.56	39.694	119.83	1.3022	118	255
2	-2.4045	0.1071	11	0	240.65	39.591	119.73	1.2290	114	255
2	-2.4164	0.1071	11	0	240.82	39.256	119.87	1.1640	113	255
2	-2.4283	0.1071	11	0	240.83	39.268	119.92	1.1927	111	255
2	-2.4402	0.1071	10	0	240.31	39.027	120.12	1.3420	111	255
2	-2.4521	0.1071	9	0	239.84	39.801	120.58	1.0910	114	255
2	-2.4640	0.1071	8	0	240.50	39.379	120.67	0.9354	111	255
2	-2.4759	0.1071	12	0	240.89	39.379	120.11	1.2269	108	255
2	-2.4878	0.1071	10	0	240.68	39.056	119.83	1.1955	109	255
2	-2.4997	0.1071	10	0	240.55	38.699	120.36	1.4649	110	255
2	-2.5116	0.1071	10	0	240.76	39.479	119.51	1.3150	111	255
2	-2.5235	0.1071	11	0	240.67	39.336	120.25	1.2579	111	255
2	-2.5354	0.1071	10	0	240.61	39.395	120.05	0.9653	109	255
2	-2.5473	0.1071	9	0	240.74	38.897	119.55	1.4691	107	255
2	-2.5592	0.1071	10	0	240.34	39.212	119.79	1.2540	106	255
2	-2.5711	0.1071	10	0	240.47	39.285	119.94	0.9681	105	255
2	-2.5830	0.1071	8	0	240.46	38.771	120.28	0.9884	106	255
2	-2.5950	0.1071	9	0	241.70	39.222	119.09	1.0123	105	255
2	-2.6069	0.1071	11	0	240.54	39.275	119.61	1.0856	103	255
2	-2.6188	0.1071	10	0	240.70	39.244	119.44	1.0440	105	255
2	-2.6307	0.1071	8	0	240.70	38.275	120.28	1.1450	93	255
2	-2.6426	0.1071	8	0	240.24	39.176	119.95	1.2816	84	255
0	-2.6545	0.1071	0	3	0.0000	0.0000	0.0000	0.0000	76	255
2	-2.6664	0.1071	10	0	30.943	85.939	301.74	1.0621	95	255
2	-2.6783	0.1071	11	0	31.190	85.705	302.56	1.1828	102	255
2	-2.6902	0.1071	10	0	30.501	86.310	301.72	0.9925	103	255
2	-2.7021	0.1071	10	0	30.939	85.494	302.12	1.0179	106	255
2	-2.7140	0.1071	10	0	30.415	85.577	302.78	1.3081	106	255
2	-2.7259	0.1071	10	0	30.156	85.660	302.92	1.2269	109	255
2	-2.7378	0.1071	10	0	31.141	86.109	301.89	1.3029	108	255
2	-2.7497	0.1071	10	0	31.431	86.088	302.13	1.2302	110	255
2	-2.7616	0.1071	10	0	31.507	85.893	302.16	0.9007	105	255
2	-2.7735	0.1071	9	0	31.442	86.109	302.06	1.1991	106	255
2	-2.7854	0.1071	11	0	31.710	85.953	301.94	1.0342	106	255
2	-2.7973	0.1071	9	0	31.525	86.158	301.73	1.1565	110	255
2	-2.8092	0.1071	11	0	31.417	85.808	302.22	1.3134	103	255
2	-2.8211	0.1071	11	0	31.419	85.764	301.25	1.0137	109	255
2	-2.8330	0.1071	11	0	31.494	86.338	302.12	1.2042	109	255
2	-2.8449	0.1071	11	0	31.568	86.395	301.55	1.2024	114	255
2	-2.8568	0.1071	10	0	31.559	86.491	301.70	1.2137	113	255
2	-2.8687	0.1071	12	0	31.283	86.571	302.11	1.1714	116	255
2	-2.8806	0.1071	10	0	31.203	86.295	301.92	1.1216	113	255
2	-2.8925	0.1071	12	0	31.234	86.322	302.02	1.0550	108	255
2	-2.9044	0.1071	11	0	30.898	85.899	301.32	1.0181	89	255
0	-2.9163	0.1071	0	3	0.0000	0.0000	0.0000	0.0000	68	255
1	-2.9282	0.1071	7	0	62.054	50.829	313.52	1.0220	95	255
0	-2.9402	0.1071	0	3	0.0000	0.0000	0.0000	0.0000	80	255
2	-2.9521	0.1071	11	0	239.66	37.940	127.36	0.9699	84	255
2	-2.9640	0.1071	9	0	239.55	38.149	127.12	1.1721	97	255
2	-2.9759	0.1071	11	0	239.81	37.992	126.84	1.1126	98	255
2	-2.9878	0.1071	10	0	239.85	37.407	127.44	1.1253	100	255
2	-2.9997	0.1071	11	0	239.41	37.725	127.51	0.9569	96	255
2	-3.0116	0.1071	10	0	239.59	37.643	127.43	0.7110	100	255
2	-3.0235	0.1071	10	0	239.74	37.781	127.30	0.7794	104	255
2	-3.0354	0.1071	11	0	240.40	37.389	126.87	1.1132	103	255
2	0.0000	0.1190	9	0	93.463	84.270	289.99	1.1560	113	255
2	-0.0119	0.1190	8	0	93.716	84.562	289.74	1.2011	111	255
2	-0.0238	0.1190	65535	0	93.917	84.392	289.92	0.0000	114	255
2	-0.0357	0.1190	8	0	93.513	84.527	290.10	1.1313	109	255
2	-0.0476	0.1190	9	0	94.407	84.936	290.12	1.3031	112	255
2	-0.0595	0.1190	9	0	94.057	84.289	289.77	1.4196	109	255
2	-0.0714	0.1190	9	0	93.944	83.671	289.75	1.2702	113	255
2	-0.0833	0.1190	9	0	93.923	84.309	289.63	0.8301	113	255
2	-0.0952	0.1190	10	0	94.121	84.787	290.49	1.4505	112	255
2	-0.1071	0.1190	8	0	94.478	84.779	289.70	1.2228	110	255
2	-0.1190	0.1190	10	0	93.771	84.417	290.56	1.2295	109	255
2	-0.1309	0.1190	10	0	93.752	84.257	289.78	0.9042	115	255
2	-0.1428	0.1190	10	0	94.183	84.454	290.39	1.4243	111	255
2	-0.1547	0.1190	10	0	94.454	84.787	290.10	1.2376	115	255
2	-0.1666	0.1190	9	0	93.852	83.964	290.07	1.0961	110	255
2	-0.1786	0.1190	8	0	94.021	84.041	289.91	0.9916	114	255
2	-0.1905	0.1190	10	0	94.129	84.095	289.96	1.1129	110	255
2	-0.2024	0.1190	11	0	94.375	84.468	290.60	1.3177	117	255
2	-0.2143	0.1190	9	0	93.811	84.149	290.13	1.1117	109	255
2	-0.2262	0.1190	9	0	93.824	84.568	290.13	1.3361	112	255
2	-0.2381	0.1190	10	0	94.018	84.644	290.42	1.3955	110	255
2	-0.2500	0.1190	9	0	93.887	84.360	290.34	1.1192	107	255
2	-0.2619	0.1190	8	0	93.746	84.204	290.46	1.3230	107	255
2	-0.2738	0.1190	9	0	93.995	84.206	289.96	1.2149	117	255
2	-0.2857	0.1190	10	0	94.172	84.679	289.69	1.2754	113	255
2	-0.2976	0.1190	11	0	94.117	84.717	289.66	1.1802	118	255
2	-0.3095	0.1190	65535	0	94.170	84.256	289.88	0.0000	114	255
2	-0.3214	0.1190	11	0	94.343	84.458	289.77	0.9723	109	255
2	-0.3333	0.1190	10	0	93.927	84.228	289.73	0.9843	116	255
2	-0.3452	0.1190	11	0	93.864	84.649	290.14	1.3273	113	255
2	-0.3571	0.1190	9	0	93.993	83.763	290.07	1.1507	112	255
2	-0.3690	0.1190	9	0	94.148	85.171	290.67	1.4970	114	255
2	-0.3809	0.1190	10	0	93.678	84.441	289.96	1.1355	112	255
2	-0.3928	0.1190	9	0	94.015	84.650	290.37	1.1774	113	255
2	-0.4047	0.1190	9	0	93.604	84.240	290.50	1.2966	108	255
2	-0.4166	0.1190	8	0	93.914	84.669	290.47	1.3735	112	255
2	-0.4285	0.1190	9	0	94.302	84.482	290.47	1.0829	109	255
2	-0.4404	0.1190	7	0	93.673	84.476	289.75	1.1411	109	255
2	-0.4523	0.1190	9	0	93.684	83.918	289.79	1.0094	108	255
2	-0.4642	0.1190	10	0	93.965	84.452	290.39	1.4422	107	255
2	-0.4761	0.1190	11	0	93.433	84.610	290.08	1.0968	108	255
2	-0.4880	0.1190	65535	0	93.722	84.630	290.34	0.0000	112	255
2	-0.4999	0.1190	10	0	93.776	85.002	290.78	1.3961	113	255
2	-0.5118	0.1190	11	0	93.055	84.517	290.87	1.2533	114	255
2	-0.5238	0.1190	10	0	94.177	84.861	290.00	1.0647	114	255
2	-0.5357	0.1190	9	0	93.849	84.844	290.01	1.1149	109	255
2	-0.5476	0.1190	7	0	93.439	83.905	290.30	1.1471	106	255
2	-0.5595	0.1190	11	0	93.330	84.261	290.11	0.9376	109	255
2	-0.5714	0.1190	11	0	93.843	84.643	290.43	1.3545	106	255
2	-0.5833	0.1190	9	0	93.088	84.584	289.98	1.0813	104	255
2	-0.5952	0.1190	8	0	92.780	83.651	290.17	1.1794	104	255
2	-0.6071	0.1190	6	0	92.987	83.819	290.46	1.1232	107	255
2	-0.6190	0.1190	9	0	93.197	85.084	289.98	1.1919	109	255
2	-0.6309	0.1190	10	0	92.669	84.301	290.07	1.0908	103	255
2	-0.6428	0.1190	8	0	93.467	84.225	290.20	1.3432	99	255
2	-0.6547	0.1190	9	0	93.360	84.259	290.29	1.1553	107	255
2	-0.6666	0.1190	10	0	93.867	84.321	290.42	1.1135	105	255
2	-0.6785	0.1190	8	0	93.339	84.128	290.21	1.1726	99	255
2	-0.6904	0.1190	8	0	93.295	85.013	290.45	1.3967	98	255
2	-0.7023	0.1190	11	0	93.037	84.525	290.05	1.0733	100	255
2	-0.7142	0.1190	11	0	93.238	84.583	290.36	1.3139	98	255
2	-0.7261	0.1190	7	0	93.091	84.084	289.92	0.9466	93	255
2	-0.7380	0.1190	9	0	92.994	83.883	290.10	1.2675	91	255
2	-0.7499	0.1190	8	0	92.722	84.032	290.96	1.1916	94	255
2	-0.7618	0.1190	9	0	93.302	83.832	290.92	1.1409	92	255
2	-0.7737	0.1190	9	0	93.555	84.691	290.45	1.4698	90	255
2	-0.7856	0.1190	10	0	93.114	84.425	290.25	1.1204	95	255
2	-0.7975	0.1190	10	0	93.158	84.626	289.85	0.9411	94	255
2	-0.8094	0.1190	10	0	93.118	84.898	290.69	1.3470	92	255
2	-0.8213	0.1190	7	0	93.834	84.663	290.28	0.8087	86	255
1	-0.8332	0.1190	6	0	68.953	47.035	307.57	0.7443	88	255
2	-0.8451	0.1190	5	0	93.168	84.254	290.10	0.9653	86	255
2	-0.8570	0.1190	6	0	94.126	85.204	289.61	1.2879	86	255
2	-0.8690	0.1190	7	0	93.524	84.170	289.84	0.7940	91	255
2	-0.8809	0.1190	6	0	93.871	83.882	290.70	0.9910	85	255
1	-0.8928	0.1190	7	0	67.353	45.600	308.40	0.9790	74	255
2	-0.9047	0.1190	6	0	93.842	85.271	290.21	0.7191	80	255
2	-0.9166	0.1190	8	0	93.088	84.980	290.74	1.1191	89	255
1	-0.9285	0.1190	6	0	67.920	46.737	308.31	1.0635	86	255
1	-0.9404	0.1190	6	0	68.207	45.760	307.36	1.1460	87	255
1	-0.9523	0.1190	6	0	68.311	46.741	307.79	0.7282	89	255
0	-0.9642	0.1190	0	3	0.0000	0.0000	0.0000	0.0000	79	255
2	-0.9761	0.1190	5	0	94.679	85.451	290.08	1.1547	86	255
1	-0.9880	0.1190	5	0	67.646	45.582	307.55	0.7687	86	255
1	-0.9999	0.1190	6	0	67.296	45.806	308.49	0.9632	88	255
1	-1.0118	0.1190	6	0	68.217	45.949	307.42	1.2299	86	255
1	-1.0237	0.1190	6	0	68.146	45.909	305.53	1.4828	85	255
1	-1.0356	0.1190	6	0	67.586	45.670	307.84	0.8010	87	255
1	-1.0475	0.1190	6	0	68.706	46.263	307.59	1.1194	94	255
1	-1.0594	0.1190	7	0	68.734	46.499	307.75	0.7359	95	255
1	-1.0713	0.1190	9	0	68.467	46.625	307.88	0.7865	96	255
1	-1.0832	0.1190	6	0	67.313	46.752	309.21	1.0421	88	255
1	-1.0951	0.1190	7	0	68.961	46.359	306.60	1.3937	87	255
1	-1.1070	0.1190	8	0	68.388	46.469	308.00	0.5288	85	255
1	-1.1189	0.1190	6	0	67.177	46.175	309.11	0.5194	84	255
1	-1.1308	0.1190	7	0	67.470	46.592	308.60	0.3827	85	255
1	-1.1427	0.1190	9	0	66.908	46.711	308.94	1.1066	84	255
0	-1.1546	0.1190	0	3	0.0000	0.0000	0.0000	0.0000	82	255
1	-1.1665	0.1190	5	0	67.668	46.416	309.53	1.1564	83	255
0	-1.1784	0.1190	0	3	0.0000	0.0000	0.0000	0.0000	79	255
0	-1.1903	0.1190	0	3	0.0000	0.0000	0.0000	0.0000	82	255
2	-1.2022	0.1190	7	0	94.315	85.724	292.02	1.1046	85	255
2	-1.2142	0.1190	7	0	94.603	86.018	291.74	1.1786	85	255
2	-1.2261	0.1190	8	0	94.026	85.973	291.94	1.1790	85	255
2	-1.2380	0.1190	9	0	93.795	85.860	291.92	1.0707	87	255
2	-1.2499	0.1190	11	0	94.003	85.685	291.78	1.1703	93	255
2	-1.2618	0.1190	9	0	93.905	85.239	292.07	1.1855	92	255
2	-1.2737	0.1190	7	0	93.187	85.188	291.39	0.9740	87	255
2	-1.2856	0.1190	10	0	94.127	85.402	291.79	1.4292	91	255
2	-1.2975	0.1190	8	0	93.647	85.861	291.84	1.1615	95	255
2	-1.3094	0.1190	10	0	93.459	85.117	292.17	0.9627	87	255
2	-1.3213	0.1190	9	0	93.478	85.378	291.61	0.9547	90	255
2	-1.3332	0.1190	7	0	93.951	85.441	292.44	1.3143	93	255
2	-1.3451	0.1190	10	0	93.634	85.481	292.24	1.4334	101	255
2	-1.3570	0.1190	9	0	93.345	86.060	291.79	1.0561	100	255
2	-1.3689	0.1190	9	0	93.478	85.961	292.41	1.1373	102	255
2	-1.3808	0.1190	9	0	92.875	85.671	292.30	1.1608	103	255
2	-1.3927	0.1190	8	0	93.351	85.084	292.75	0.9927	103	255
2	-1.4046	0.1190	8	0	93.231	85.652	292.17	1.2677	104	255
2	-1.4165	0.1190	9	0	93.229	85.474	292.39	1.2336	107	255
2	-1.4284	0.1190	9	0	93.735	85.585	292.46	1.2134	112	255
2	-1.4403	0.1190	8	0	93.209	85.624	292.36	0.9764	107	255
2	-1.4522	0.1190	10	0	93.582	85.704	292.33	1.1661	109	255
2	-1.4641	0.1190	8	0	92.817	84.784	292.31	1.0725	106	255
2	-1.4760	0.1190	12	0	93.158	85.531	292.47	1.0694	104	255
2	-1.4879	0.1190	8	0	93.227	86.048	292.76	1.2542	102	255
2	-1.4998	0.1190	9	0	92.940	85.940	292.81	0.9444	110	255
2	-1.5117	0.1190	9	0	93.041	85.860	293.14	1.3753	104	255
2	-1.5236	0.1190	10	0	93.219	85.855	292.89	1.2706	109	255
2	-1.5355	0.1190	11	0	93.234	85.913	293.01	1.4369	109	255
2	-1.5474	0.1190	10	0	93.206	85.970	293.00	1.2023	113	255
2	-1.5594	0.1190	9	0	93.003	85.148	292.99	1.3112	109	255
2	-1.5713	0.1190	11	0	92.907	86.153	292.94	1.3174	111	255
2	-1.5832	0.1190	10	0	92.684	86.264	293.22	1.0653	105	255
2	-1.5951	0.1190	10	0	92.638	86.201	293.21	1.2852	111	255
2	-1.6070	0.1190	9	0	93.217	86.272	293.11	1.3657	106	255
2	-1.6189	0.1190	8	0	92.736	86.372	292.98	1.3126	103	255
2	-1.6308	0.1190	10	0	92.924	85.967	293.24	1.4240	104	255
2	-1.6427	0.1190	9	0	92.354	86.145	292.86	1.3527	101	255
2	-1.6546	0.1190	8	0	92.703	86.234	292.82	1.0912	93	255
2	-1.6665	0.1190	6	0	93.626	85.877	292.81	1.2043	87	255
2	-1.6784	0.1190	9	0	356.98	27.729	2.6935	0.5936	88	255
0	-1.6903	0.1190	0	3	0.0000	0.0000	0.0000	0.0000	87	255
1	-1.7022	0.1190	5	0	66.444	47.165	310.27	0.7709	80	255
2	-1.7141	0.1190	6	0	34.120	81.427	299.71	0.6982	85	255
2	-1.7260	0.1190	8	0	34.523	81.721	299.28	1.1594	92	255
0	-1.7379	0.1190	0	3	0.0000	0.0000	0.0000	0.0000	100	255
2	-1.7498	0.1190	10	0	34.979	82.173	299.19	1.2249	109	255
2	-1.7617	0.1190	10	0	33.888	81.874	299.38	0.8734	108	255
2	-1.7736	0.1190	8	0	34.129	81.926	299.61	0.9204	102	255
2	-1.7855	0.1190	7	0	240.46	41.534	120.93	1.0522	83	255
2	-1.7974	0.1190	11	0	240.07	41.097	121.20	1.1835	98	255
2	-1.8093	0.1190	10	0	239.46	42.043	121.46	0.8935	106	255
2	-1.8212	0.1190	11	0	240.31	41.478	120.93	1.0839	105	255
2	-1.8331	0.1190	11	0	239.74	41.512	120.68	1.0639	111	255
2	-1.8450	0.1190	11	0	239.31	41.458	121.52	1.1644	112	255
2	-1.8569	0.1190	12	0	240.03	41.163	121.28	1.1426	115	255
2	-1.8688	0.1190	11	0	239.22	41.347	121.54	0.9862	114	255
2	-1.8807	0.1190	9	0	239.87	41.381	120.52	1.3000	114	255
2	-1.8926	0.1190	11	0	239.93	41.409	120.88	1.2167	114	255
2	-1.9046	0.1190	11	0	240.06	41.069	120.90	1.1722	110	255
2	-1.9165	0.1190	11	0	239.36	41.056	121.64	1.1859	116	255
2	-1.9284	0.1190	11	0	239.58	40.640	121.31	1.0047	114	255
2	-1.9403	0.1190	12	0	239.88	41.123	121.09	1.1339	112	255
2	-1.9522	0.1190	11	0	239.85	41.187	121.07	1.1584	113	255
2	-1.9641	0.1190	11	0	240.13	41.217	120.80	1.1003	113	255
2	-1.9760	0.1190	12	0	240.20	40.782	120.90	1.2996	113	255
2	-1.9879	0.1190	12	0	239.89	41.131	121.04	1.0561	112	255
2	-1.9998	0.1190	11	0	239.20	40.620	121.75	0.9553	109	255
2	-2.0117	0.1190	10	0	239.59	40.712	121.44	1.1654	116	255
2	-2.0236	0.1190	12	0	240.10	40.765	121.12	1.3162	118	255
2	-2.0355	0.1190	9	0	239.99	41.270	120.91	0.9787	111	255
2	-2.0474	0.1190	10	0	239.79	40.739	121.17	0.9378	112	255
2	-2.0593	0.1190	11	0	239.51	40.650	121.28	1.1075	113	255
2	-2.0712	0.1190	11	0	239.77	40.693	121.16	0.9820	113	255
2	-2.0831	0.1190	12	0	239.31	40.603	121.40	1.0286	114	255
2	-2.0950	0.1190	11	0	239.63	40.774	121.13	1.1766	110	255
2	-2.1069	0.1190	10	0	239.16	40.784	121.37	1.1226	111	255
2	-2.1188	0.1190	10	0	239.71	40.695	121.14	1.0455	111	255
2	-2.1307	0.1190	12	0	240.18	40.767	120.67	0.9985	111	255
2	-2.1426	0.1190	10	0	239.70	40.413	121.21	1.0807	114	255
2	-2.1545	0.1190	11	0	239.51	40.412	121.08	0.9827	108	255
2	-2.1664	0.1190	10	0	239.85	40.468	120.89	0.9895	113	255
2	-2.1783	0.1190	12	0	240.48	40.256	120.22	1.3388	116	255
2	-2.1902	0.1190	11	0	239.76	40.679	121.08	1.1578	112	255
2	-2.2021	0.1190	11	0	239.89	40.642	120.50	1.1402	111	255
2	-2.2140	0.1190	12	0	239.93	40.484	120.09	1.0571	109	255
2	-2.2259	0.1190	12	0	239.89	40.494	120.63	1.0514	115	255
2	-2.2378	0.1190	11	0	240.32	40.414	120.13	1.2352	107	255
2	-2.2498	0.1190	11	0	240.31	40.243	120.40	1.1396	110	255
2	-2.2617	0.1190	12	0	239.95	40.237	120.27	1.4042	115	255
2	-2.2736	0.1190	12	0	239.75	40.407	120.66	1.2939	114	255
2	-2.2855	0.1190	11	0	240.11	40.487	120.16	1.2147	108	255
2	-2.2974	0.1190	9	0	240.59	39.934	119.97	1.1780	114	255
2	-2.3093	0.1190	11	0	240.05	40.478	120.71	1.1763	108	255
2	-2.3212	0.1190	11	0	240.46	40.000	119.63	1.3620	111	255
2	-2.3331	0.1190	12	0	240.61	40.053	119.93	1.2643	110	255
2	-2.3450	0.1190	11	0	239.87	40.040	120.83	1.1383	112	255
2	-2.3569	0.1190	12	0	240.69	40.021	119.73	1.2050	109	255
2	-2.3688	0.1190	11	0	240.19	39.852	119.97	1.2539	118	255
2	-2.3807	0.1190	65535	0	240.22	39.731	120.11	0.0000	110	255
2	-2.3926	0.1190	12	0	240.27	39.634	120.18	1.4322	116	255
2	-2.4045	0.1190	10	0	239.72	39.300	120.32	1.3997	110	255
2	-2.4164	0.1190	10	0	240.41	39.243	120.11	1.2210	111	255
2	-2.4283	0.1190	11	0	240.07	39.710	119.99	1.2281	116	255
2	-2.4402	0.1190	11	0	240.01	39.606	120.41	1.2110	105	255
2	-2.4521	0.1190	11	0	239.96	39.462	120.57	1.2060	109	255
2	-2.4640	0.1190	9	0	240.15	39.996	120.16	1.3169	107	255
2	-2.4759	0.1190	11	0	241.35	39.256	119.13	1.1034	109	255
2	-2.4878	0.1190	11	0	239.93	38.999	120.78	1.2666	109	255
2	-2.4997	0.1190	11	0	240.82	39.410	119.75	1.2141	111	255
2	-2.5116	0.1190	11	0	240.67	39.593	119.55	1.2279	112	255
2	-2.5235	0.1190	10	0	240.88	39.181	119.80	1.2569	110	255
2	-2.5354	0.1190	10	0	240.46	39.304	120.02	0.8954	109	255
2	-2.5473	0.1190	11	0	240.53	39.404	119.90	1.1783	110	255
2	-2.5592	0.1190	10	0	240.60	39.400	119.60	1.2044	107	255
2	-2.5711	0.1190	11	0	240.89	38.545	119.40	1.1508	107	255
2	-2.5830	0.1190	11	0	240.43	38.754	119.80	1.1238	106	255
2	-2.5950	0.1190	11	0	241.38	38.801	119.28	1.2624	102	255
2	-2.6069	0.1190	9	0	240.48	39.783	118.94	0.7662	97	255
2	-2.6188	0.1190	8	0	240.29	38.334	120.05	1.2883	89	255
2	-2.6307	0.1190	8	0	241.16	37.834	119.11	1.2065	77	255
2	-2.6426	0.1190	6	0	240.45	38.656	119.54	1.1799	72	255
2	-2.6545	0.1190	7	0	31.518	85.065	301.24	1.0729	76	255
2	-2.6664	0.1190	8	0	30.593	84.998	301.72	1.2790	101	255
2	-2.6783	0.1190	10	0	30.918	85.629	301.80	0.9008	106	255
2	-2.6902	0.1190	11	0	31.191	85.665	301.57	1.1436	108	255
2	-2.7021	0.1190	10	0	30.292	85.012	302.07	1.3013	108	255
2	-2.7140	0.1190	10	0	31.028	85.582	302.35	1.0826	111	255
2	-2.7259	0.1190	9	0	31.226	85.885	302.12	1.0152	107	255
2	-2.7378	0.1190	9	0	31.181	85.934	301.79	1.1627	108	255
2	-2.7497	0.1190	12	0	31.355	85.971	301.95	1.2037	108	255
2	-2.7616	0.1190	11	0	31.584	85.974	301.72	1.1900	106	255
2	-2.7735	0.1190	11	0	31.396	86.238	302.01	1.1968	113	255
2	-2.7854	0.1190	11	0	31.541	86.101	302.08	1.1503	107	255
2	-2.7973	0.1190	12	0	31.889	85.687	301.93	1.1520	112	255
2	-2.8092	0.1190	11	0	31.542	85.640	302.14	0.8607	106	255
2	-2.8211	0.1190	11	0	31.488	86.366	301.90	1.2907	109	255
2	-2.8330	0.1190	11	0	31.518	86.034	302.16	1.1709	113	255
2	-2.8449	0.1190	10	0	31.519	86.021	301.86	1.2490	112	255
2	-2.8568	0.1190	12	0	31.164	86.265	302.33	0.8964	115	255
2	-2.8687	0.1190	11	0	31.445	86.343	301.65	1.1624	111	255
2	-2.8806	0.1190	11	0	31.232	86.095	301.29	1.1577	112	255
2	-2.8925	0.1190	10	0	30.957	86.218	301.70	1.1741	109	255
2	-2.9044	0.1190	10	0	30.976	86.691	301.19	1.1978	101	255
2	-2.9163	0.1190	10	0	32.201	86.594	300.69	1.1885	89	255
1	-2.9282	0.1190	7	0	61.428	50.652	314.20	1.2520	78	255
1	-2.9402	0.1190	7	0	61.254	50.593	313.92	0.9232	80	255
2	-2.9521	0.1190	8	0	239.84	37.940	127.62	0.8024	81	255
2	-2.9640	0.1190	10	0	239.38	37.752	127.99	0.9744	87	255
2	-2.9759	0.1190	8	0	239.59	38.675	126.40	1.2883	94	255
2	-2.9878	0.1190	9	0	239.50	36.850	127.20	1.2725	96	255
2	-2.9997	0.1190	10	0	239.69	37.755	127.25	1.0266	96	255
2	-3.0116	0.1190	12	0	239.77	37.976	126.44	1.2195	99	255
2	-3.0235	0.1190	9	0	240.08	37.637	127.35	1.1805	102	255
2	-3.0354	0.1190	10	0	239.43	37.449	127.93	1.1029	103	255
2	0.0000	0.1309	8	0	93.766	84.288	289.93	1.2831	119	255
2	-0.0119	0.1309	9	0	94.068	84.074	290.05	1.2935	108	255
2	-0.0238	0.1309	8	0	94.001	84.480	289.66	1.0831	109	255
2	-0.0357	0.1309	9	0	93.944	83.807	290.00	1.1874	109	255
2	-0.0476	0.1309	9	0	93.815	84.342	289.36	1.0681	111	255
2	-0.0595	0.1309	8	0	93.530	84.589	289.87	1.0080	109	255
2	-0.0714	0.1309	10	0	94.485	84.350	289.94	1.3436	111	255
2	-0.0833	0.1309	8	0	93.704	84.445	290.27	1.1234	110	255
2	-0.0952	0.1309	9	0	94.018	84.421	289.55	1.0720	110	255
2	-0.1071	0.1309	9	0	94.109	84.422	290.12	1.3176	117	255
2	-0.1190	0.1309	8	0	94.305	84.108	290.17	1.1280	110	255
2	-0.1309	0.1309	9	0	94.043	83.741	289.86	1.0190	111	255
2	-0.1428	0.1309	9	0	94.483	83.975	289.94	1.0354	112	255
2	-0.1547	0.1309	11	0	94.456	85.072	290.43	1.4435	111	255
2	-0.1666	0.1309	9	0	93.842	84.100	290.32	1.2985	108	255
2	-0.1786	0.1309	8	0	94.051	84.022	289.85	0.9335	110	255
2	-0.1905	0.1309	10	0	94.356	84.597	289.83	1.0365	113	255
2	-0.2024	0.1309	10	0	93.984	84.973	290.07	1.2450	114	255
2	-0.2143	0.1309	9	0	94.089	84.976	289.91	1.1131	112	255
2	-0.2262	0.1309	10	0	93.793	84.056	290.65	1.2712	112	255
2	-0.2381	0.1309	9	0	93.978	84.829	290.01	1.2252	111	255
2	-0.2500	0.1309	9	0	94.762	84.689	289.88	1.1404	105	255
2	-0.2619	0.1309	9	0	94.254	84.817	289.60	1.1390	113	255
2	-0.2738	0.1309	10	0	94.313	84.265	290.31	1.3582	106	255
2	-0.2857	0.1309	9	0	94.309	84.584	289.93	1.2743	108	255
2	-0.2976	0.1309	9	0	94.101	83.970	290.03	1.1509	112	255
2	-0.3095	0.1309	9	0	93.747	83.903	289.73	1.0381	109	255
2	-0.3214	0.1309	9	0	93.921	84.140	289.75	0.9844	113	255
2	-0.3333	0.1309	10	0	94.376	84.620	290.08	1.2809	110	255
2	-0.3452	0.1309	12	0	93.793	84.836	290.09	1.2364	109	255
2	-0.3571	0.1309	10	0	93.958	84.621	290.23	1.3579	105	255
2	-0.3690	0.1309	10	0	93.851	84.221	290.46	1.2524	112	255
2	-0.3809	0.1309	10	0	94.254	84.494	290.40	1.3414	110	255
2	-0.3928	0.1309	11	0	93.939	84.792	290.21	1.1571	109	255
2	-0.4047	0.1309	65535	0	93.839	84.302	290.23	0.0000	114	255
2	-0.4166	0.1309	9	0	93.835	84.120	290.55	1.2670	109	255
2	-0.4285	0.1309	9	0	93.959	84.404	290.40	1.3038	109	255
2	-0.4404	0.1309	10	0	93.592	84.458	290.05	1.1940	108	255
2	-0.4523	0.1309	9	0	93.986	84.386	290.31	1.2599	107	255
2	-0.4642	0.1309	9	0	93.893	84.283	290.51	1.4081	110	255
2	-0.4761	0.1309	8	0	93.334	84.500	290.31	1.2214	107	255
2	-0.4880	0.1309	10	0	93.854	84.697	290.14	1.3523	108	255
2	-0.4999	0.1309	9	0	93.689	84.155	290.15	1.2256	108	255
2	-0.5118	0.1309	10	0	94.437	85.471	290.18	1.2917	111	255
2	-0.5238	0.1309	9	0	93.295	84.335	290.49	1.3366	104	255
2	-0.5357	0.1309	9	0	94.064	85.331	290.31	1.0796	100	255
2	-0.5476	0.1309	9	0	93.145	84.398	289.94	0.9623	92	255
2	-0.5595	0.1309	8	0	93.487	84.696	290.67	1.4412	86	255
2	-0.5714	0.1309	8	0	93.137	84.644	290.12	1.1041	84	255
2	-0.5833	0.1309	7	0	94.090	84.963	290.04	0.9859	82	255
2	-0.5952	0.1309	7	0	92.982	84.176	290.57	1.1297	87	255
2	-0.6071	0.1309	5	0	93.922	84.959	289.64	1.0749	82	255
2	-0.6190	0.1309	6	0	93.585	83.832	290.91	1.2513	84	255
2	-0.6309	0.1309	8	0	93.051	83.824	290.85	1.2036	80	255
2	-0.6428	0.1309	6	0	93.481	84.455	289.63	1.0909	86	255
2	-0.6547	0.1309	5	0	92.864	84.643	290.14	1.0471	83	255
1	-0.6666	0.1309	6	0	66.877	45.228	307.79	0.6290	86	255
1	-0.6785	0.1309	7	0	67.801	46.843	308.00	1.0449	86	255
1	-0.6904	0.1309	9	0	68.639	45.516	307.13	1.0414	84	255
1	-0.7023	0.1309	5	0	66.840	45.024	308.50	0.9887	89	255
1	-0.7142	0.1309	6	0	67.029	44.930	308.15	0.9374	77	255
1	-0.7261	0.1309	5	0	67.516	45.101	307.51	0.8566	80	255
0	-0.7380	0.1309	0	3	0.0000	0.0000	0.0000	0.0000	77	255
0	-0.7499	0.1309	0	3	0.0000	0.0000	0.0000	0.0000	83	255
1	-0.7618	0.1309	6	0	68.427	45.715	307.34	0.8855	82	255
1	-0.7737	0.1309	8	0	68.524	46.734	307.87	1.0516	88	255
1	-0.7856	0.1309	7	0	68.165	45.981	307.14	0.8926	89	255
1	-0.7975	0.1309	8	0	68.279	45.295	307.02	1.0566	89	255
1	-0.8094	0.1309	9	0	67.867	45.685	307.62	0.9381	98	255
1	-0.8213	0.1309	9	0	68.066	46.236	307.39	1.0088	92	255
1	-0.8332	0.1309	9	0	67.759	46.111	308.21	1.1443	93	255
1	-0.8451	0.1309	7	0	68.026	45.849	307.61	0.9051	92	255
1	-0.8570	0.1309	8	0	67.514	45.917	307.92	1.0868	92	255
1	-0.8690	0.1309	8	0	67.392	45.830	308.01	1.2185	94	255
1	-0.8809	0.1309	8	0	67.544	45.525	307.83	0.8841	91	255
1	-0.8928	0.1309	7	0	68.650	45.985	307.61	0.9569	90	255
1	-0.9047	0.1309	9	0	67.946	46.143	307.62	1.4241	89	255
1	-0.9166	0.1309	8	0	68.555	45.827	307.28	1.1936	90	255
1	-0.9285	0.1309	9	0	67.376	46.196	308.68	1.2151	90	255
1	-0.9404	0.1309	10	0	68.069	46.804	308.26	1.2391	92	255
1	-0.9523	0.1309	8	0	71.105	45.350	304.77	1.4029	94	255
1	-0.9642	0.1309	8	0	67.764	45.549	308.31	1.1920	84	255
1	-0.9761	0.1309	8	0	68.933	46.298	307.36	0.9354	77	255
1	-0.9880	0.1309	7	0	68.009	45.488	307.99	1.0589	78	255
2	-0.9999	0.1309	5	0	93.726	84.621	290.90	0.8607	85	255
2	-1.0118	0.1309	6	0	94.875	85.623	293.13	1.3867	78	255
2	-1.0237	0.1309	9	0	94.144	85.358	291.24	1.0166	84	255
2	-1.0356	0.1309	10	0	93.410	84.717	290.92	0.8315	93	255
2	-1.0475	0.1309	10	0	94.287	85.533	291.88	1.3836	88	255
2	-1.0594	0.1309	7	0	93.519	85.281	292.05	1.2599	92	255
0	-1.0713	0.1309	0	3	0.0000	0.0000	0.0000	0.0000	82	255
0	-1.0832	0.1309	0	3	0.0000	0.0000	0.0000	0.0000	84	255
2	-1.0951	0.1309	8	0	93.630	85.080	291.40	0.8143	88	255
2	-1.1070	0.1309	11	0	94.394	85.334	292.42	1.2058	93	255
2	-1.1189	0.1309	9	0	93.982	85.428	291.53	1.2154	95	255
2	-1.1308	0.1309	9	0	94.298	85.517	292.16	1.1253	105	255
2	-1.1427	0.1309	9	0	93.650	85.367	291.39	1.2311	101	255
2	-1.1546	0.1309	6	0	94.610	85.632	291.55	1.0913	102	255
2	-1.1665	0.1309	8	0	93.863	85.343	291.96	1.2113	105	255
2	-1.1784	0.1309	9	0	93.938	85.730	291.79	1.0688	107	255
2	-1.1903	0.1309	8	0	94.333	84.661	291.08	0.9333	109	255
2	-1.2022	0.1309	8	0	93.844	85.888	291.58	1.0047	112	255
2	-1.2142	0.1309	11	0	94.605	85.525	291.49	1.2360	107	255
2	-1.2261	0.1309	9	0	94.205	84.936	291.51	0.8808	107	255
2	-1.2380	0.1309	10	0	94.128	85.244	291.94	1.2755	107	255
2	-1.2499	0.1309	8	0	93.773	85.525	291.32	1.0137	107	255
2	-1.2618	0.1309	9	0	93.733	85.481	291.52	1.2087	109	255
2	-1.2737	0.1309	8	0	94.089	85.296	291.63	1.0131	115	255
2	-1.2856	0.1309	8	0	94.040	85.554	292.07	1.0943	108	255
2	-1.2975	0.1309	10	0	93.851	85.703	291.98	1.0636	107	255
2	-1.3094	0.1309	9	0	93.526	84.657	292.32	0.8730	104	255
2	-1.3213	0.1309	7	0	93.755	85.674	291.68	0.8922	105	255
2	-1.3332	0.1309	7	0	93.026	85.692	291.83	0.9952	108	255
2	-1.3451	0.1309	7	0	93.460	86.054	292.18	1.0267	108	255
2	-1.3570	0.1309	11	0	93.229	85.988	292.26	1.0013	108	255
2	-1.3689	0.1309	10	0	93.313	85.869	292.08	1.0697	106	255
2	-1.3808	0.1309	9	0	93.322	85.958	292.54	1.2543	109	255
2	-1.3927	0.1309	10	0	93.618	85.546	292.58	1.2072	108	255
2	-1.4046	0.1309	10	0	93.077	85.513	291.96	1.1480	110	255
2	-1.4165	0.1309	8	0	93.283	85.704	292.14	0.9530	113	255
2	-1.4284	0.1309	10	0	93.193	85.554	292.18	0.9062	114	255
2	-1.4403	0.1309	9	0	93.296	85.470	292.03	0.6890	112	255
2	-1.4522	0.1309	8	0	93.054	85.686	292.55	0.9575	116	255
2	-1.4641	0.1309	10	0	93.076	84.700	292.63	0.7510	108	255
2	-1.4760	0.1309	7	0	93.395	85.786	292.54	1.0759	105	255
2	-1.4879	0.1309	9	0	92.917	85.693	292.32	0.9323	105	255
2	-1.4998	0.1309	11	0	92.960	86.064	292.85	1.3187	107	255
2	-1.5117	0.1309	8	0	93.013	85.946	292.69	1.0166	110	255
2	-1.5236	0.1309	10	0	92.977	85.796	292.68	1.2077	112	255
2	-1.5355	0.1309	10	0	92.897	85.962	292.88	1.1159	110	255
2	-1.5474	0.1309	9	0	92.916	86.010	292.90	1.3073	116	255
2	-1.5594	0.1309	10	0	92.702	86.042	292.90	1.1722	114	255
2	-1.5713	0.1309	10	0	92.994	85.698	292.76	1.1287	115	255
2	-1.5832	0.1309	9	0	93.042	85.511	293.13	1.4466	108	255
2	-1.5951	0.1309	10	0	92.835	86.005	292.97	1.2904	114	255
2	-1.6070	0.1309	7	0	92.862	86.169	292.89	1.1129	113	255
2	-1.6189	0.1309	9	0	92.750	86.072	292.87	1.1164	111	255
2	-1.6308	0.1309	9	0	92.178	85.916	293.10	1.2287	109	255
2	-1.6427	0.1309	9	0	92.534	85.499	293.12	0.9765	104	255
2	-1.6546	0.1309	8	0	92.584	86.128	293.67	1.3510	99	255
2	-1.6665	0.1309	11	0	92.876	86.141	292.99	1.3269	92	255
2	-1.6784	0.1309	8	0	92.400	86.515	292.77	1.2455	78	255
2	-1.6903	0.1309	6	0	357.62	27.743	2.2284	0.8616	78	255
1	-1.7022	0.1309	7	0	65.944	48.052	309.26	1.0931	82	255
1	-1.7141	0.1309	8	0	66.106	47.469	309.15	0.9734	96	255
1	-1.7260	0.1309	9	0	65.610	47.891	309.37	1.0588	98	255
1	-1.7379	0.1309	9	0	65.590	46.480	309.41	1.4070	87	255
0	-1.7498	0.1309	0	3	0.0000	0.0000	0.0000	0.0000	71	255
2	-1.7617	0.1309	7	0	33.220	81.628	300.30	1.0534	77	255
2	-1.7736	0.1309	7	0	34.263	82.674	298.86	1.1153	79	255
2	-1.7855	0.1309	9	0	239.76	41.470	121.17	1.0879	87	255
2	-1.7974	0.1309	11	0	239.66	41.464	121.10	1.0288	106	255
2	-1.8093	0.1309	11	0	239.64	41.358	120.79	1.0759	108	255
2	-1.8212	0.1309	11	0	239.26	41.258	121.12	1.0136	111	255
2	-1.8331	0.1309	11	0	239.84	41.496	120.28	1.1006	111	255
2	-1.8450	0.1309	11	0	240.04	41.295	120.86	1.2527	109	255
2	-1.8569	0.1309	9	0	239.73	41.894	120.73	0.9554	117	255
2	-1.8688	0.1309	10	0	239.75	41.858	121.09	0.8960	116	255
2	-1.8807	0.1309	11	0	240.06	41.582	120.64	1.0422	118	255
2	-1.8926	0.1309	11	0	239.97	41.246	120.73	1.2343	112	255
2	-1.9046	0.1309	9	0	239.37	41.691	121.72	0.6955	116	255
2	-1.9165	0.1309	11	0	239.87	41.082	121.11	1.1442	113	255
2	-1.9284	0.1309	11	0	239.89	41.309	120.72	1.2874	111	255
2	-1.9403	0.1309	11	0	239.37	40.831	121.82	1.2686	114	255
2	-1.9522	0.1309	10	0	239.58	41.214	121.40	1.2335	117	255
2	-1.9641	0.1309	10	0	239.81	41.467	120.95	0.8507	114	255
2	-1.9760	0.1309	11	0	239.75	40.932	121.24	1.0178	113	255
2	-1.9879	0.1309	11	0	239.92	40.985	120.66	0.9781	109	255
2	-1.9998	0.1309	11	0	239.19	41.293	121.51	1.0788	109	255
2	-2.0117	0.1309	10	0	239.68	40.672	121.07	0.8516	109	255
2	-2.0236	0.1309	11	0	239.77	40.864	121.21	1.3573	112	255
2	-2.0355	0.1309	11	0	239.92	41.113	120.91	1.0572	111	255
2	-2.0474	0.1309	12	0	239.39	40.393	121.65	1.2139	108	255
2	-2.0593	0.1309	12	0	239.53	40.675	121.34	1.1837	110	255
2	-2.0712	0.1309	12	0	239.72	40.864	121.17	0.9582	114	255
2	-2.0831	0.1309	11	0	239.64	41.246	120.60	0.9699	116	255
2	-2.0950	0.1309	11	0	240.39	41.113	120.28	0.9842	114	255
2	-2.1069	0.1309	11	0	240.36	40.762	120.70	1.2731	111	255
2	-2.1188	0.1309	11	0	239.88	40.757	121.13	0.9756	113	255
2	-2.1307	0.1309	10	0	239.39	40.596	121.70	1.0609	110	255
2	-2.1426	0.1309	10	0	240.22	39.841	121.20	1.2539	111	255
2	-2.1545	0.1309	10	0	240.12	40.889	120.20	1.3143	109	255
2	-2.1664	0.1309	11	0	239.97	40.758	120.41	1.1497	110	255
2	-2.1783	0.1309	12	0	239.77	39.945	120.86	1.2407	112	255
2	-2.1902	0.1309	11	0	239.90	40.109	121.06	1.2228	112	255
2	-2.2021	0.1309	12	0	239.79	40.357	120.87	1.1580	113	255
2	-2.2140	0.1309	11	0	239.73	40.248	120.92	1.1158	112	255
2	-2.2259	0.1309	65535	0	239.97	40.427	120.44	0.0000	112	255
2	-2.2378	0.1309	10	0	240.49	40.351	120.21	1.3402	114	255
2	-2.2498	0.1309	11	0	240.11	40.094	120.50	1.2715	113	255
2	-2.2617	0.1309	9	0	239.36	40.564	121.02	1.0048	115	255
2	-2.2736	0.1309	11	0	240.88	40.222	119.83	1.3459	113	255
2	-2.2855	0.1309	11	0	239.56	39.909	120.80	1.3045	113	255
2	-2.2974	0.1309	11	0	239.88	40.037	120.81	1.2192	114	255
2	-2.3093	0.1309	11	0	240.23	39.711	120.68	1.2663	111	255
2	-2.3212	0.1309	10	0	239.55	40.499	121.13	1.1515	112	255
2	-2.3331	0.1309	11	0	240.53	40.348	119.95	1.2026	113	255
2	-2.3450	0.1309	9	0	239.84	39.775	120.87	1.3089	111	255
2	-2.3569	0.1309	11	0	240.53	39.679	120.22	1.1776	114	255
2	-2.3688	0.1309	11	0	240.09	39.509	120.49	0.9999	112	255
2	-2.3807	0.1309	10	0	240.18	40.012	119.81	1.4186	114	255
2	-2.3926	0.1309	11	0	240.16	39.483	120.32	1.3193	112	255
2	-2.4045	0.1309	11	0	240.47	39.520	119.97	1.2114	106	255
2	-2.4164	0.1309	12	0	240.01	39.787	120.08	1.2190	114	255
2	-2.4283	0.1309	11	0	240.04	39.887	120.07	1.2759	117	255
2	-2.4402	0.1309	10	0	240.03	39.996	119.94	1.4615	109	255
2	-2.4521	0.1309	11	0	241.01	39.231	119.69	1.2984	113	255
2	-2.4640	0.1309	10	0	240.50	38.812	120.48	1.1604	107	255
2	-2.4759	0.1309	9	0	240.35	40.220	119.55	1.2324	109	255
2	-2.4878	0.1309	10	0	240.85	39.115	120.06	0.9202	109	255
2	-2.4997	0.1309	12	0	240.33	39.301	120.27	1.1400	106	255
2	-2.5116	0.1309	11	0	240.29	39.595	120.00	1.2461	115	255
2	-2.5235	0.1309	9	0	240.20	38.914	120.65	0.7126	113	255
2	-2.5354	0.1309	10	0	240.82	39.030	119.83	1.3113	114	255
2	-2.5473	0.1309	10	0	240.32	39.238	120.58	1.3248	115	255
2	-2.5592	0.1309	9	0	240.29	39.403	120.04	1.2260	110	255
2	-2.5711	0.1309	9	0	240.67	39.358	119.67	1.2215	107	255
2	-2.5830	0.1309	11	0	239.85	38.905	120.54	0.7996	107	255
2	-2.5950	0.1309	10	0	240.95	38.196	119.49	1.0847	106	255
2	-2.6069	0.1309	10	0	240.30	38.275	120.18	1.0580	101	255
2	-2.6188	0.1309	10	0	240.56	38.678	120.39	1.3284	90	255
2	-2.6307	0.1309	7	0	240.08	38.900	119.56	0.9050	75	255
1	-2.6426	0.1309	5	0	63.697	49.712	312.79	1.0666	78	255
2	-2.6545	0.1309	8	0	31.369	84.772	301.56	1.3502	79	255
2	-2.6664	0.1309	11	0	31.187	85.769	301.45	1.3402	101	255
2	-2.6783	0.1309	11	0	31.323	85.624	301.60	1.2593	110	255
2	-2.6902	0.1309	11	0	31.147	85.203	302.08	1.0361	109	255
2	-2.7021	0.1309	9	0	31.563	85.504	301.09	1.3139	111	255
2	-2.7140	0.1309	10	0	31.183	85.853	301.73	1.1223	105	255
2	-2.7259	0.1309	11	0	31.165	85.911	301.56	1.2367	105	255
2	-2.7378	0.1309	10	0	31.961	86.115	301.36	1.2009	112	255
2	-2.7497	0.1309	9	0	31.216	86.249	301.87	1.1452	113	255
2	-2.7616	0.1309	11	0	31.741	85.924	301.95	1.1056	111	255
2	-2.7735	0.1309	11	0	31.507	85.648	302.06	1.0823	113	255
2	-2.7854	0.1309	11	0	31.393	85.954	301.92	1.3027	114	255
2	-2.7973	0.1309	11	0	31.385	85.831	302.00	1.1337	112	255
2	-2.8092	0.1309	10	0	31.360	86.233	301.64	1.1741	110	255
2	-2.8211	0.1309	12	0	31.417	86.161	301.66	1.3375	108	255
2	-2.8330	0.1309	11	0	31.596	86.121	301.75	1.2071	114	255
2	-2.8449	0.1309	12	0	31.513	86.128	301.62	1.1435	113	255
2	-2.8568	0.1309	11	0	31.582	86.393	301.99	1.1894	116	255
2	-2.8687	0.1309	10	0	31.599	86.041	301.78	1.0430	114	255
2	-2.8806	0.1309	12	0	31.738	86.158	301.61	1.2082	109	255
2	-2.8925	0.1309	65535	0	31.242	86.102	301.40	0.0000	112	255
2	-2.9044	0.1309	12	0	31.433	85.915	301.15	1.2212	109	255
2	-2.9163	0.1309	11	0	31.571	85.678	301.23	1.1288	98	255
2	-2.9282	0.1309	10	0	31.359	85.978	300.88	1.2852	88	255
1	-2.9402	0.1309	7	0	62.081	50.825	313.47	0.8227	76	255
0	-2.9521	0.1309	0	3	0.0000	0.0000	0.0000	0.0000	73	255
2	-2.9640	0.1309	10	0	239.15	38.233	127.85	1.0818	86	255
2	-2.9759	0.1309	9	0	239.62	38.257	127.18	1.0864	91	255
2	-2.9878	0.1309	12	0	239.53	37.550	127.67	0.9303	93	255
2	-2.9997	0.1309	11	0	239.54	38.407	126.64	1.3021	94	255
2	-3.0116	0.1309	9	0	239.30	37.675	127.74	1.1018	98	255
2	-3.0235	0.1309	8	0	239.34	37.957	127.79	1.0788	91	255
2	-3.0354	0.1309	9	0	239.59	37.496	127.79	1.1455	100	255
2	0.0000	0.1428	9	0	94.138	84.745	289.74	1.3930	106	255
2	-0.0119	0.1428	8	0	93.843	84.520	290.13	1.2343	108	255
2	-0.0238	0.1428	8	0	93.941	84.482	289.81	1.1807	110	255
2	-0.0357	0.1428	9	0	94.380	84.228	289.89	1.2595	108	255
2	-0.0476	0.1428	9	0	93.814	83.853	290.17	1.1821	106	255
2	-0.0595	0.1428	10	0	94.201	84.653	289.62	1.3165	113	255
2	-0.0714	0.1428	8	0	93.906	84.308	289.74	1.1546	105	255
2	-0.0833	0.1428	7	0	93.837	84.118	289.80	1.0357	115	255
2	-0.0952	0.1428	9	0	94.108	84.423	289.65	1.0776	109	255
2	-0.1071	0.1428	9	0	93.915	84.791	290.15	0.9520	108	255
2	-0.1190	0.1428	9	0	94.063	84.218	290.04	1.0050	115	255
2	-0.1309	0.1428	9	0	93.930	84.262	289.60	0.8864	109	255
2	-0.1428	0.1428	8	0	94.148	84.522	289.58	1.0329	112	255
2	-0.1547	0.1428	10	0	94.430	84.633	290.24	1.3079	111	255
2	-0.1666	0.1428	9	0	94.152	83.945	289.92	1.1295	113	255
2	-0.1786	0.1428	9	0	93.835	84.644	290.09	1.1134	115	255
2	-0.1905	0.1428	11	0	94.168	84.708	289.91	1.2009	113	255
2	-0.2024	0.1428	8	0	94.231	85.146	290.18	1.2636	111	255
2	-0.2143	0.1428	9	0	93.954	84.242	289.88	0.9352	116	255
2	-0.2262	0.1428	10	0	93.823	83.979	290.20	1.2855	111	255
2	-0.2381	0.1428	10	0	94.252	84.534	289.70	1.1825	107	255
2	-0.2500	0.1428	8	0	93.690	84.224	290.10	1.2337	104	255
2	-0.2619	0.1428	9	0	94.424	84.661	289.89	1.1510	107	255
2	-0.2738	0.1428	8	0	93.838	84.619	289.91	1.1021	117	255
2	-0.2857	0.1428	10	0	94.232	84.829	290.16	1.2428	106	255
2	-0.2976	0.1428	11	0	94.746	84.638	289.96	1.3010	106	255
2	-0.3095	0.1428	9	0	94.350	84.696	289.76	1.0987	102	255
2	-0.3214	0.1428	9	0	94.966	84.698	289.79	1.0571	102	255
2	-0.3333	0.1428	9	0	93.603	84.298	289.54	1.1076	94	255
2	-0.3452	0.1428	9	0	93.793	83.845	290.09	1.0764	89	255
2	-0.3571	0.1428	6	0	94.173	85.366	290.18	1.3972	93	255
2	-0.3690	0.1428	8	0	93.929	84.832	290.15	1.2022	104	255
2	-0.3809	0.1428	9	0	93.893	84.449	290.59	1.2986	105	255
2	-0.3928	0.1428	8	0	94.132	83.659	290.00	1.2714	101	255
2	-0.4047	0.1428	10	0	93.759	84.148	289.74	1.0025	95	255
2	-0.4166	0.1428	9	0	93.452	84.162	289.97	1.2048	87	255
2	-0.4285	0.1428	7	0	93.807	84.010	289.79	0.8820	84	255
2	-0.4404	0.1428	7	0	94.381	85.500	291.07	1.2094	87	255
2	-0.4523	0.1428	7	0	93.338	84.524	290.02	1.0667	87	255
2	-0.4642	0.1428	9	0	94.117	84.846	289.65	1.2850	86	255
2	-0.4761	0.1428	8	0	93.768	83.681	290.37	1.3969	85	255
2	-0.4880	0.1428	10	0	94.295	85.214	289.72	0.9122	85	255
2	-0.4999	0.1428	9	0	92.939	84.372	289.93	1.2473	83	255
2	-0.5118	0.1428	6	0	94.025	84.306	290.19	0.9494	84	255
1	-0.5238	0.1428	5	0	68.821	46.501	307.18	0.9568	82	255
1	-0.5357	0.1428	6	0	67.317	45.927	307.88	0.9974	85	255
1	-0.5476	0.1428	5	0	67.504	45.423	308.00	1.0222	81	255
0	-0.5595	0.1428	0	3	0.0000	0.0000	0.0000	0.0000	84	255
1	-0.5714	0.1428	7	0	67.823	45.421	307.36	1.1967	89	255
1	-0.5833	0.1428	8	0	67.385	45.226	307.65	1.3374	88	255
1	-0.5952	0.1428	8	0	67.956	45.198	308.14	1.0544	90	255
1	-0.6071	0.1428	8	0	68.285	44.768	307.75	1.2051	87	255
1	-0.6190	0.1428	7	0	68.662	45.690	307.71	0.9963	89	255
1	-0.6309	0.1428	5	0	68.808	45.165	307.24	0.8904	84	255
1	-0.6428	0.1428	6	0	68.222	45.591	307.25	1.1015	81	255
1	-0.6547	0.1428	7	0	68.020	46.240	307.57	1.4111	78	255
1	-0.6666	0.1428	6	0	67.797	45.274	307.55	1.2097	85	255
2	-0.6785	0.1428	6	0	93.201	84.885	290.63	1.2593	80	255
2	-0.6904	0.1428	5	0	93.731	84.129	290.01	0.7207	83	255
2	-0.7023	0.1428	8	0	93.711	84.589	290.60	0.9367	91	255
2	-0.7142	0.1428	6	0	93.706	85.067	290.50	0.5572	84	255
2	-0.7261	0.1428	6	0	94.155	84.945	290.51	1.1631	89	255
2	-0.7380	0.1428	7	0	93.501	85.004	290.48	0.4892	83	255
2	-0.7499	0.1428	11	0	94.033	85.255	291.44	1.4602	87	255
2	-0.7618	0.1428	8	0	93.612	85.265	291.31	1.3218	91	255
2	-0.7737	0.1428	8	0	93.904	84.330	290.64	1.0722	89	255
2	-0.7856	0.1428	8	0	93.404	84.273	290.35	0.9461	88	255
2	-0.7975	0.1428	6	0	93.766	85.016	290.23	0.5372	81	255
2	-0.8094	0.1428	7	0	93.459	84.262	290.19	0.9043	84	255
2	-0.8213	0.1428	7	0	93.173	84.714	291.03	1.3644	78	255
2	-0.8332	0.1428	8	0	94.266	85.052	290.83	1.2081	79	255
2	-0.8451	0.1428	6	0	94.082	84.998	290.89	1.0370	85	255
2	-0.8570	0.1428	7	0	93.632	84.226	290.58	1.0881	90	255
2	-0.8690	0.1428	8	0	93.730	84.747	290.24	0.7845	95	255
2	-0.8809	0.1428	8	0	93.602	84.619	290.29	0.7237	90	255
2	-0.8928	0.1428	11	0	93.893	85.084	291.80	1.4240	85	255
2	-0.9047	0.1428	8	0	93.849	84.695	290.62	0.7545	93	255
2	-0.9166	0.1428	9	0	94.627	84.550	290.89	1.2406	89	255
2	-0.9285	0.1428	9	0	94.504	84.894	290.91	1.1472	100	255
2	-0.9404	0.1428	9	0	94.249	85.531	291.03	1.2687	95	255
2	-0.9523	0.1428	11	0	93.462	84.276	290.53	1.0345	95	255
2	-0.9642	0.1428	9	0	94.196	85.577	291.25	1.3946	97	255
2	-0.9761	0.1428	10	0	94.222	85.084	290.80	1.1249	103	255
2	-0.9880	0.1428	8	0	93.787	85.178	290.88	1.0426	105	255
2	-0.9999	0.1428	9	0	94.506	84.973	291.36	1.4775	103	255
2	-1.0118	0.1428	9	0	93.923	85.080	291.06	1.2082	111	255
2	-1.0237	0.1428	8	0	93.974	85.460	291.07	1.2176	109	255
2	-1.0356	0.1428	9	0	94.388	85.320	291.83	1.1281	110	255
2	-1.0475	0.1428	10	0	94.385	85.580	291.50	1.3969	109	255
2	-1.0594	0.1428	9	0	94.604	85.339	291.21	1.2960	108	255
2	-1.0713	0.1428	10	0	93.844	85.646	291.53	1.3334	110	255
2	-1.0832	0.1428	9	0	94.296	85.199	291.76	1.2984	111	255
2	-1.0951	0.1428	9	0	94.448	85.493	291.55	1.0799	110	255
2	-1.1070	0.1428	11	0	93.908	85.205	291.53	1.3668	108	255
2	-1.1189	0.1428	9	0	93.874	85.227	291.35	1.0228	111	255
2	-1.1308	0.1428	8	0	94.320	85.554	291.68	1.1184	109	255
2	-1.1427	0.1428	8	0	94.360	85.240	291.29	0.8883	111	255
2	-1.1546	0.1428	11	0	94.195	85.399	291.37	1.1242	113	255
2	-1.1665	0.1428	8	0	93.806	85.348	291.55	0.9872	119	255
2	-1.1784	0.1428	9	0	93.867	85.301	291.36	1.0456	113	255
2	-1.1903	0.1428	9	0	93.592	85.725	291.58	1.1176	116	255
2	-1.2022	0.1428	7	0	93.431	85.535	291.25	0.8630	111	255
2	-1.2142	0.1428	12	0	93.739	85.727	291.82	1.2765	116	255
2	-1.2261	0.1428	8	0	93.670	85.782	291.28	1.0120	111	255
2	-1.2380	0.1428	10	0	93.878	85.784	291.80	1.1734	114	255
2	-1.2499	0.1428	10	0	93.967	85.123	291.32	1.1131	112	255
2	-1.2618	0.1428	10	0	93.554	85.414	291.84	1.1161	114	255
2	-1.2737	0.1428	8	0	93.834	85.775	291.92	1.0725	108	255
2	-1.2856	0.1428	7	0	93.488	85.326	291.58	0.5381	112	255
2	-1.2975	0.1428	8	0	93.560	85.716	291.56	0.7894	109	255
2	-1.3094	0.1428	10	0	93.692	85.696	291.70	1.0154	109	255
2	-1.3213	0.1428	8	0	93.756	85.807	291.91	0.9935	109	255
2	-1.3332	0.1428	9	0	92.859	85.321	291.99	1.1027	111	255
2	-1.3451	0.1428	9	0	93.431	85.732	291.80	0.9334	112	255
2	-1.3570	0.1428	10	0	93.633	85.853	291.89	1.1157	114	255
2	-1.3689	0.1428	10	0	93.637	85.605	292.08	1.2019	106	255
2	-1.3808	0.1428	10	0	93.137	85.637	292.67	1.1963	112	255
2	-1.3927	0.1428	7	0	93.464	85.463	292.82	1.1772	109	255
2	-1.4046	0.1428	8	0	93.453	85.902	292.14	0.9838	109	255
2	-1.4165	0.1428	10	0	93.215	85.272	292.48	1.1401	113	255
2	-1.4284	0.1428	8	0	93.487	85.254	292.52	1.0504	113	255
2	-1.4403	0.1428	9	0	93.551	85.701	292.53	1.2005	114	255
2	-1.4522	0.1428	9	0	93.267	85.477	292.91	1.1765	112	255
2	-1.4641	0.1428	8	0	93.532	85.148	292.43	1.0793	110	255
2	-1.4760	0.1428	10	0	92.843	85.627	292.40	1.0613	110	255
2	-1.4879	0.1428	9	0	93.335	85.915	292.38	1.0601	109	255
2	-1.4998	0.1428	8	0	93.368	85.821	293.02	1.2602	107	255
2	-1.5117	0.1428	10	0	93.077	85.732	292.79	1.2371	108	255
2	-1.5236	0.1428	10	0	93.236	85.941	292.74	1.3616	112	255
2	-1.5355	0.1428	10	0	92.808	85.766	292.97	1.1460	109	255
2	-1.5474	0.1428	9	0	92.949	86.084	292.84	1.1631	113	255
2	-1.5594	0.1428	9	0	93.018	86.135	292.74	1.1098	117	255
2	-1.5713	0.1428	9	0	92.855	85.886	292.83	1.1511	115	255
2	-1.5832	0.1428	9	0	93.068	85.725	293.00	1.2492	114	255
2	-1.5951	0.1428	10	0	93.031	85.839	293.00	1.2643	109	255
2	-1.6070	0.1428	11	0	92.954	85.971	293.04	1.3136	115	255
2	-1.6189	0.1428	10	0	92.830	86.278	292.93	1.1963	107	255
2	-1.6308	0.1428	9	0	92.482	85.899	292.62	1.1030	105	255
2	-1.6427	0.1428	8	0	92.627	85.441	293.24	1.0867	95	255
2	-1.6546	0.1428	10	0	92.425	86.077	292.93	1.2290	92	255
2	-1.6665	0.1428	6	0	92.575	85.146	294.20	0.8849	80	255
2	-1.6784	0.1428	8	0	239.05	41.183	120.05	1.1813	82	255
2	-1.6903	0.1428	9	0	239.03	41.228	120.57	1.1760	87	255
2	-1.7022	0.1428	9	0	239.37	41.137	120.49	1.0697	87	255
0	-1.7141	0.1428	0	3	0.0000	0.0000	0.0000	0.0000	92	255
2	-1.7260	0.1428	10	0	238.47	41.526	120.01	1.1570	92	255
2	-1.7379	0.1428	11	0	238.63	41.952	119.58	1.3116	108	255
2	-1.7498	0.1428	11	0	238.85	42.059	119.19	0.9865	106	255
2	-1.7617	0.1428	10	0	238.83	42.347	119.00	1.1671	98	255
2	-1.7736	0.1428	11	0	238.55	41.245	119.79	1.1185	89	255
2	-1.7855	0.1428	9	0	239.16	41.338	120.80	1.1829	78	255
2	-1.7974	0.1428	8	0	240.43	42.044	119.78	1.4195	102	255
2	-1.8093	0.1428	11	0	240.02	41.133	121.28	1.2207	108	255
2	-1.8212	0.1428	11	0	239.29	41.496	121.34	1.2508	108	255
2	-1.8331	0.1428	12	0	240.08	41.364	120.64	1.0872	112	255
2	-1.8450	0.1428	11	0	239.37	40.907	121.73	0.9789	111	255
2	-1.8569	0.1428	12	0	239.82	41.540	120.78	1.0339	112	255
2	-1.8688	0.1428	12	0	240.10	41.576	120.34	1.1002	111	255
2	-1.8807	0.1428	12	0	239.72	41.239	121.25	1.0290	115	255
2	-1.8926	0.1428	11	0	239.15	41.309	121.60	1.1703	114	255
2	-1.9046	0.1428	11	0	239.60	41.006	121.59	1.0135	113	255
2	-1.9165	0.1428	11	0	239.78	41.372	121.25	0.9323	109	255
2	-1.9284	0.1428	12	0	239.91	41.232	121.13	1.1532	115	255
2	-1.9403	0.1428	12	0	240.06	41.352	120.49	1.3485	112	255
2	-1.9522	0.1428	10	0	240.00	41.246	120.83	0.9906	112	255
2	-1.9641	0.1428	11	0	239.41	40.923	121.46	1.0559	120	255
2	-1.9760	0.1428	12	0	239.77	40.709	121.25	1.3283	117	255
2	-1.9879	0.1428	11	0	239.21	40.634	121.75	1.0891	109	255
2	-1.9998	0.1428	10	0	238.87	40.980	121.53	0.8291	110	255
2	-2.0117	0.1428	10	0	239.40	40.508	121.49	1.1348	113	255
2	-2.0236	0.1428	10	0	239.54	40.696	121.38	0.9706	117	255
2	-2.0355	0.1428	11	0	240.23	40.865	120.48	1.1289	114	255
2	-2.0474	0.1428	10	0	239.75	40.919	121.01	1.0416	110	255
2	-2.0593	0.1428	12	0	239.91	40.879	120.69	1.2009	113	255
2	-2.0712	0.1428	10	0	239.82	41.015	120.97	0.9400	116	255
2	-2.0831	0.1428	11	0	239.71	40.712	120.91	1.1302	115	255
2	-2.0950	0.1428	9	0	239.13	40.949	121.62	0.7229	114	255
2	-2.1069	0.1428	11	0	239.66	40.638	121.11	0.9653	111	255
2	-2.1188	0.1428	10	0	239.83	40.487	120.94	1.1423	109	255
2	-2.1307	0.1428	11	0	239.69	40.523	121.20	1.3187	112	255
2	-2.1426	0.1428	11	0	239.57	39.743	121.43	1.1590	108	255
2	-2.1545	0.1428	12	0	239.79	40.520	121.11	1.1766	109	255
2	-2.1664	0.1428	11	0	240.20	39.423	120.88	1.2370	111	255
2	-2.1783	0.1428	10	0	239.83	40.141	120.78	1.0639	116	255
2	-2.1902	0.1428	11	0	239.99	40.441	120.45	1.1136	113	255
2	-2.2021	0.1428	10	0	239.78	40.500	121.22	1.1562	116	255
2	-2.2140	0.1428	10	0	239.36	40.997	120.91	0.8976	110	255
2	-2.2259	0.1428	10	0	239.93	40.448	120.46	1.1605	110	255
2	-2.2378	0.1428	11	0	240.07	40.001	120.13	1.3310	112	255
2	-2.2498	0.1428	11	0	240.43	40.274	119.59	1.2472	113	255
2	-2.2617	0.1428	10	0	239.55	41.006	120.62	1.0443	114	255
2	-2.2736	0.1428	11	0	239.83	39.910	120.48	1.2772	113	255
2	-2.2855	0.1428	12	0	239.79	40.188	120.86	1.1202	113	255
2	-2.2974	0.1428	10	0	240.36	39.912	120.13	1.3688	114	255
2	-2.3093	0.1428	10	0	240.33	39.636	120.34	1.4314	117	255
2	-2.3212	0.1428	11	0	240.15	40.294	120.40	1.0605	110	255
2	-2.3331	0.1428	11	0	239.73	40.172	120.82	1.1912	111	255
2	-2.3450	0.1428	11	0	240.56	39.204	120.33	1.2256	107	255
2	-2.3569	0.1428	12	0	240.19	39.626	120.25	1.2189	108	255
2	-2.3688	0.1428	9	0	239.88	39.428	120.52	1.3109	107	255
2	-2.3807	0.1428	12	0	240.37	39.703	119.97	1.1422	112	255
2	-2.3926	0.1428	11	0	239.76	39.656	120.50	1.4142	112	255
2	-2.4045	0.1428	10	0	240.00	39.706	120.29	1.2454	116	255
2	-2.4164	0.1428	11	0	240.05	39.732	119.85	1.3438	110	255
2	-2.4283	0.1428	11	0	240.37	39.373	119.77	1.3446	111	255
2	-2.4402	0.1428	12	0	240.43	39.894	119.70	1.1135	110	255
2	-2.4521	0.1428	65535	0	240.38	39.472	120.01	0.0000	110	255
2	-2.4640	0.1428	9	0	240.80	39.147	119.36	1.3201	104	255
2	-2.4759	0.1428	9	0	240.36	39.745	120.22	1.1612	108	255
2	-2.4878	0.1428	10	0	241.80	39.245	118.58	1.2427	115	255
2	-2.4997	0.1428	11	0	240.01	39.368	120.53	1.1187	111	255
2	-2.5116	0.1428	9	0	240.12	39.684	120.12	1.0358	113	255
2	-2.5235	0.1428	10	0	240.85	39.255	119.90	1.2406	108	255
2	-2.5354	0.1428	10	0	240.74	39.051	119.94	1.0135	111	255
2	-2.5473	0.1428	10	0	241.09	39.118	119.33	1.2648	110	255
2	-2.5592	0.1428	10	0	240.24	39.098	120.38	1.0889	109	255
2	-2.5711	0.1428	10	0	239.96	39.193	120.34	1.1033	108	255
2	-2.5830	0.1428	10	0	239.87	38.844	120.52	1.0776	111	255
2	-2.5950	0.1428	10	0	239.65	38.746	120.73	0.9478	101	255
2	-2.6069	0.1428	9	0	240.68	38.357	119.74	1.1271	102	255
2	-2.6188	0.1428	8	0	239.98	38.987	119.95	0.9501	92	255
2	-2.6307	0.1428	5	0	240.32	38.416	119.58	1.3134	68	255
1	-2.6426	0.1428	6	0	66.259	50.638	312.33	1.3835	82	255
0	-2.6545	0.1428	0	3	0.0000	0.0000	0.0000	0.0000	77	255
2	-2.6664	0.1428	9	0	31.212	85.626	301.95	1.3022	95	255
2	-2.6783	0.1428	11	0	31.029	85.662	302.11	0.9390	107	255
2	-2.6902	0.1428	11	0	31.043	85.406	301.64	0.8052	112	255
2	-2.7021	0.1428	10	0	31.233	85.822	302.15	1.2244	114	255
2	-2.7140	0.1428	12	0	31.112	85.992	301.68	1.2920	113	255
2	-2.7259	0.1428	11	0	31.447	85.664	301.96	1.1373	106	255
2	-2.7378	0.1428	11	0	31.513	85.606	302.05	1.1003	107	255
2	-2.7497	0.1428	10	0	31.792	85.810	302.02	1.1363	106	255
2	-2.7616	0.1428	11	0	31.148	85.929	301.57	1.0534	109	255
2	-2.7735	0.1428	10	0	31.627	85.621	301.58	0.9070	110	255
2	-2.7854	0.1428	11	0	31.718	85.893	301.75	1.1147	108	255
2	-2.7973	0.1428	11	0	31.520	86.235	301.99	1.1715	113	255
2	-2.8092	0.1428	11	0	31.492	85.953	301.81	1.1000	116	255
2	-2.8211	0.1428	12	0	31.453	86.114	301.43	1.2357	111	255
2	-2.8330	0.1428	12	0	31.356	86.365	301.63	1.2724	113	255
2	-2.8449	0.1428	10	0	31.543	85.954	301.87	1.2376	113	255
2	-2.8568	0.1428	11	0	31.425	86.193	301.68	1.1850	118	255
2	-2.8687	0.1428	10	0	31.467	86.388	301.52	1.1579	114	255
2	-2.8806	0.1428	11	0	31.597	85.974	301.66	1.0463	111	255
2	-2.8925	0.1428	11	0	31.043	85.849	301.35	1.0713	112	255
2	-2.9044	0.1428	11	0	30.924	85.931	301.18	1.1032	113	255
2	-2.9163	0.1428	9	0	30.861	86.112	301.15	1.0602	105	255
2	-2.9282	0.1428	11	0	31.068	86.128	301.26	1.3154	98	255
0	-2.9402	0.1428	0	3	0.0000	0.0000	0.0000	0.0000	75	255
1	-2.9521	0.1428	8	0	62.468	50.815	313.74	1.0013	77	255
0	-2.9640	0.1428	0	3	0.0000	0.0000	0.0000	0.0000	83	255
2	-2.9759	0.1428	9	0	239.33	37.899	128.15	1.1923	94	255
2	-2.9878	0.1428	8	0	239.64	38.455	126.96	1.0008	91	255
2	-2.9997	0.1428	10	0	239.41	38.349	127.68	1.0586	92	255
2	-3.0116	0.1428	9	0	238.85	38.099	128.00	1.1891	89	255
2	-3.0235	0.1428	9	0	240.18	37.934	126.64	1.1564	87	255
2	-3.0354	0.1428	12	0	239.75	37.551	127.50	0.8665	92	255
2	0.0000	0.1547	10	0	93.548	84.207	289.76	1.1633	114	255
2	-0.0119	0.1547	9	0	94.156	84.592	289.95	1.1761	108	255
2	-0.0238	0.1547	9	0	93.948	84.143	289.79	0.9627	110	255
2	-0.0357	0.1547	8	0	93.640	84.260	290.14	1.0840	108	255
2	-0.0476	0.1547	9	0	93.582	84.513	290.02	1.1130	112	255
2	-0.0595	0.1547	10	0	94.108	84.619	289.96	1.1917	110	255
2	-0.0714	0.1547	8	0	94.175	84.082	289.62	0.9145	109	255
2	-0.0833	0.1547	9	0	93.983	84.293	289.65	0.8392	110	255
2	-0.0952	0.1547	10	0	94.360	84.769	289.78	1.2991	113	255
2	-0.1071	0.1547	9	0	94.909	84.407	289.82	1.1148	109	255
2	-0.1190	0.1547	9	0	94.078	85.162	289.92	1.1310	111	255
2	-0.1309	0.1547	10	0	94.627	84.638	289.93	1.2782	107	255
2	-0.1428	0.1547	9	0	94.675	84.570	289.88	1.2453	107	255
2	-0.1547	0.1547	9	0	94.706	84.321	290.36	1.3043	106	255
2	-0.1666	0.1547	11	0	94.302	84.934	289.95	1.4163	98	255
2	-0.1786	0.1547	8	0	94.413	84.724	290.05	1.0482	103	255
2	-0.1905	0.1547	9	0	94.393	84.880	289.85	1.1937	102	255
2	-0.2024	0.1547	9	0	94.460	84.609	289.78	1.1819	103	255
2	-0.2143	0.1547	8	0	94.576	84.800	289.84	0.9925	101	255
2	-0.2262	0.1547	9	0	94.308	84.891	289.91	1.1557	99	255
2	-0.2381	0.1547	7	0	93.514	83.558	290.72	1.1908	91	255
2	-0.2500	0.1547	9	0	94.478	85.314	290.20	1.2577	88	255
2	-0.2619	0.1547	6	0	93.893	84.255	289.63	1.2233	82	255
1	-0.2738	0.1547	5	0	68.033	44.785	307.44	0.9897	86	255
1	-0.2857	0.1547	6	0	68.588	45.169	307.35	0.9600	90	255
1	-0.2976	0.1547	6	0	68.048	45.169	307.85	1.0029	85	255
1	-0.3095	0.1547	7	0	69.226	46.168	306.76	1.1326	86	255
1	-0.3214	0.1547	8	0	68.684	45.647	307.10	0.7790	94	255
1	-0.3333	0.1547	8	0	68.814	45.434	306.97	0.8370	86	255
1	-0.3452	0.1547	9	0	69.389	45.322	306.50	0.7874	94	255
1	-0.3571	0.1547	9	0	69.786	45.741	306.51	1.2044	88	255
1	-0.3690	0.1547	10	0	69.685	45.374	306.51	1.1561	85	255
1	-0.3809	0.1547	9	0	68.664	45.783	307.91	1.2753	90	255
1	-0.3928	0.1547	9	0	68.750	45.655	307.54	1.1813	92	255
1	-0.4047	0.1547	9	0	67.894	45.200	308.23	0.9914	89	255
1	-0.4166	0.1547	7	0	68.867	46.721	307.94	1.3577	92	255
1	-0.4285	0.1547	8	0	68.003	45.872	307.59	1.3446	84	255
1	-0.4404	0.1547	9	0	68.771	45.686	307.13	0.8591	83	255
1	-0.4523	0.1547	7	0	68.916	45.523	307.48	1.2060	79	255
1	-0.4642	0.1547	8	0	69.223	45.206	306.83	1.4878	78	255
1	-0.4761	0.1547	5	0	69.789	45.578	305.26	0.8793	80	255
2	-0.4880	0.1547	6	0	93.600	84.310	289.80	1.1460	74	255
2	-0.4999	0.1547	65535	0	93.821	84.595	289.89	0.0000	84	255
2	-0.5118	0.1547	7	0	94.125	84.247	289.59	0.8988	79	255
2	-0.5238	0.1547	7	0	93.665	83.432	290.54	1.2700	80	255
2	-0.5357	0.1547	9	0	93.137	84.742	290.37	1.2220	91	255
2	-0.5476	0.1547	8	0	94.148	83.879	290.72	0.8290	90	255
2	-0.5595	0.1547	7	0	94.166	85.284	290.21	0.8739	92	255
2	-0.5714	0.1547	8	0	93.627	84.691	290.06	1.1925	91	255
2	-0.5833	0.1547	11	0	94.407	84.667	290.06	1.1410	103	255
2	-0.5952	0.1547	8	0	93.656	83.790	290.33	1.2411	100	255
2	-0.6071	0.1547	8	0	93.994	84.084	290.00	1.1461	96	255
2	-0.6190	0.1547	8	0	93.809	83.858	290.24	1.0431	94	255
2	-0.6309	0.1547	8	0	93.715	84.375	290.40	1.3872	96	255
2	-0.6428	0.1547	10	0	93.748	84.547	290.28	1.0259	99	255
2	-0.6547	0.1547	9	0	93.744	84.047	290.30	0.9853	102	255
2	-0.6666	0.1547	8	0	93.769	84.965	290.13	0.8840	108	255
2	-0.6785	0.1547	10	0	93.638	84.512	290.30	1.0053	103	255
2	-0.6904	0.1547	10	0	94.040	84.435	290.90	1.2536	107	255
2	-0.7023	0.1547	9	0	93.714	83.960	290.97	1.1476	109	255
2	-0.7142	0.1547	9	0	93.676	85.023	290.29	1.2963	110	255
2	-0.7261	0.1547	10	0	93.593	84.138	290.98	1.0948	111	255
2	-0.7380	0.1547	11	0	93.729	84.481	290.44	1.3630	106	255
2	-0.7499	0.1547	9	0	93.530	85.186	290.86	1.3132	110	255
2	-0.7618	0.1547	9	0	93.744	84.131	290.47	1.1051	106	255
2	-0.7737	0.1547	9	0	93.847	84.426	290.47	1.1607	110	255
2	-0.7856	0.1547	9	0	93.605	84.618	290.23	0.7876	109	255
2	-0.7975	0.1547	9	0	93.678	84.153	290.50	1.1469	105	255
2	-0.8094	0.1547	9	0	93.493	84.996	290.67	1.2610	106	255
2	-0.8213	0.1547	8	0	94.353	85.348	290.59	1.2229	108	255
2	-0.8332	0.1547	8	0	93.629	84.239	290.23	0.9773	113	255
2	-0.8451	0.1547	9	0	94.209	84.234	291.01	1.1278	111	255
2	-0.8570	0.1547	10	0	94.489	84.654	290.93	1.1406	110	255
2	-0.8690	0.1547	7	0	94.069	84.926	290.55	1.3181	113	255
2	-0.8809	0.1547	8	0	93.780	84.290	290.48	1.0943	109	255
2	-0.8928	0.1547	9	0	93.934	84.194	290.87	1.1245	112	255
2	-0.9047	0.1547	10	0	94.016	84.647	290.74	1.4467	109	255
2	-0.9166	0.1547	8	0	94.143	85.435	290.95	1.4232	102	255
2	-0.9285	0.1547	8	0	94.419	85.028	290.86	1.0896	105	255
2	-0.9404	0.1547	9	0	94.443	85.110	291.30	1.2845	109	255
2	-0.9523	0.1547	9	0	93.839	85.012	290.92	1.4882	105	255
2	-0.9642	0.1547	9	0	93.644	84.738	290.85	0.9892	105	255
2	-0.9761	0.1547	11	0	94.415	84.993	290.85	1.0326	109	255
2	-0.9880	0.1547	10	0	94.234	84.748	291.02	1.3669	109	255
2	-0.9999	0.1547	8	0	94.395	85.536	291.23	1.2316	115	255
2	-1.0118	0.1547	10	0	94.288	84.982	291.21	1.2398	115	255
2	-1.0237	0.1547	9	0	93.882	85.130	290.94	1.0522	112	255
2	-1.0356	0.1547	9	0	93.862	85.091	291.00	1.2067	111	255
2	-1.0475	0.1547	7	0	93.676	85.298	291.06	1.3538	116	255
2	-1.0594	0.1547	9	0	93.947	85.241	291.13	1.4221	113	255
2	-1.0713	0.1547	7	0	94.086	85.670	291.24	1.1057	116	255
2	-1.0832	0.1547	9	0	94.509	85.100	291.31	1.1029	110	255
2	-1.0951	0.1547	10	0	94.246	85.666	291.65	1.3387	113	255
2	-1.1070	0.1547	8	0	93.961	85.111	291.22	1.0798	112	255
2	-1.1189	0.1547	7	0	93.937	85.346	291.45	0.9558	112	255
2	-1.1308	0.1547	9	0	94.078	85.071	291.48	1.1703	113	255
2	-1.1427	0.1547	8	0	93.987	84.892	291.51	0.8116	113	255
2	-1.1546	0.1547	9	0	93.766	85.094	292.29	1.2236	113	255
2	-1.1665	0.1547	10	0	93.872	85.649	291.70	1.1490	115	255
2	-1.1784	0.1547	9	0	94.030	85.393	291.64	1.1150	109	255
2	-1.1903	0.1547	10	0	94.308	85.442	291.88	1.1839	112	255
2	-1.2022	0.1547	8	0	93.687	85.360	291.48	0.7339	108	255
2	-1.2142	0.1547	10	0	94.238	85.549	291.48	1.0191	113	255
2	-1.2261	0.1547	9	0	93.933	85.224	291.85	0.9979	113	255
2	-1.2380	0.1547	9	0	93.829	85.788	291.48	0.9885	112	255
2	-1.2499	0.1547	8	0	94.013	86.092	291.56	0.8831	112	255
2	-1.2618	0.1547	9	0	93.934	85.333	291.72	0.9079	108	255
2	-1.2737	0.1547	9	0	93.627	85.814	292.08	1.1055	111	255
2	-1.2856	0.1547	9	0	93.742	85.480	291.40	0.8297	116	255
2	-1.2975	0.1547	11	0	93.556	85.546	291.90	1.1964	111	255
2	-1.3094	0.1547	8	0	93.282	85.715	291.92	0.8976	113	255
2	-1.3213	0.1547	9	0	93.392	86.159	291.76	0.9991	116	255
2	-1.3332	0.1547	9	0	93.202	85.755	291.76	0.8682	114	255
2	-1.3451	0.1547	9	0	93.619	85.713	291.59	0.9354	112	255
2	-1.3570	0.1547	10	0	93.521	85.596	291.70	0.7563	107	255
2	-1.3689	0.1547	9	0	93.450	85.461	291.65	0.8107	110	255
2	-1.3808	0.1547	8	0	93.570	86.150	292.06	1.1866	106	255
2	-1.3927	0.1547	9	0	93.126	85.071	292.20	0.9328	110	255
2	-1.4046	0.1547	9	0	93.379	85.426	292.19	1.0471	115	255
2	-1.4165	0.1547	9	0	93.337	85.577	291.94	0.8140	111	255
2	-1.4284	0.1547	11	0	93.121	85.581	292.11	1.0381	113	255
2	-1.4403	0.1547	9	0	93.251	85.511	292.77	1.1768	115	255
2	-1.4522	0.1547	9	0	93.087	85.782	292.39	0.9457	112	255
2	-1.4641	0.1547	9	0	93.283	85.513	292.69	1.3134	112	255
2	-1.4760	0.1547	9	0	92.849	84.914	292.60	0.8058	111	255
2	-1.4879	0.1547	9	0	93.356	85.590	292.66	1.2161	108	255
2	-1.4998	0.1547	9	0	93.286	85.734	292.62	1.1911	108	255
2	-1.5117	0.1547	9	0	92.976	86.145	292.56	1.1251	105	255
2	-1.5236	0.1547	9	0	93.046	86.068	292.35	0.9016	109	255
2	-1.5355	0.1547	11	0	93.159	85.954	292.62	1.3020	109	255
2	-1.5474	0.1547	11	0	92.961	85.472	292.64	1.2017	103	255
2	-1.5594	0.1547	10	0	92.982	86.018	292.65	1.0941	102	255
2	-1.5713	0.1547	8	0	92.831	84.892	292.85	1.0751	98	255
2	-1.5832	0.1547	9	0	93.597	86.048	292.93	1.4287	91	255
2	-1.5951	0.1547	6	0	92.914	86.238	292.34	0.9600	91	255
2	-1.6070	0.1547	5	0	238.64	41.886	120.22	0.7155	89	255
2	-1.6189	0.1547	8	0	238.98	41.559	119.71	1.2572	90	255
2	-1.6308	0.1547	9	0	238.54	41.548	120.01	1.3949	94	255
2	-1.6427	0.1547	10	0	238.34	41.742	119.90	1.1530	99	255
2	-1.6546	0.1547	9	0	238.47	42.413	119.13	1.1493	102	255
2	-1.6665	0.1547	8	0	238.25	42.400	119.61	0.8484	102	255
2	-1.6784	0.1547	10	0	238.41	42.443	119.91	0.6811	98	255
2	-1.6903	0.1547	10	0	238.52	41.761	119.90	1.3053	103	255
2	-1.7022	0.1547	11	0	238.22	41.966	120.56	1.2112	104	255
2	-1.7141	0.1547	11	0	237.94	41.813	120.32	1.0552	99	255
2	-1.7260	0.1547	12	0	238.17	41.734	120.26	1.1691	105	255
2	-1.7379	0.1547	11	0	238.26	41.977	119.78	1.2958	109	255
2	-1.7498	0.1547	12	0	238.33	41.577	120.14	1.2112	111	255
2	-1.7617	0.1547	11	0	238.68	41.206	120.40	1.4115	104	255
2	-1.7736	0.1547	9	0	238.74	40.501	119.98	1.2748	105	255
2	-1.7855	0.1547	11	0	239.08	41.187	118.77	1.2042	102	255
2	-1.7974	0.1547	9	0	238.65	41.613	121.23	1.2236	89	255
2	-1.8093	0.1547	11	0	239.44	41.390	121.02	1.2159	97	255
2	-1.8212	0.1547	11	0	239.94	41.214	120.42	1.0725	106	255
2	-1.8331	0.1547	10	0	239.25	41.946	121.39	0.7939	114	255
2	-1.8450	0.1547	9	0	239.37	41.297	121.34	0.8995	112	255
2	-1.8569	0.1547	10	0	240.11	40.964	120.46	1.3248	110	255
2	-1.8688	0.1547	9	0	240.07	41.435	120.31	1.2343	120	255
2	-1.8807	0.1547	10	0	239.57	41.637	121.02	0.9247	113	255
2	-1.8926	0.1547	11	0	240.14	40.407	120.82	1.1654	114	255
2	-1.9046	0.1547	11	0	239.28	40.797	121.68	1.2665	112	255
2	-1.9165	0.1547	11	0	239.28	41.608	121.33	1.1535	113	255
2	-1.9284	0.1547	10	0	239.99	41.126	120.68	1.0656	112	255
2	-1.9403	0.1547	10	0	239.32	40.981	121.27	1.1601	111	255
2	-1.9522	0.1547	11	0	239.52	40.748	121.22	1.1822	114	255
2	-1.9641	0.1547	11	0	239.36	41.030	121.39	1.2253	113	255
2	-1.9760	0.1547	12	0	239.54	40.843	121.51	1.1768	110	255
2	-1.9879	0.1547	11	0	238.51	41.341	122.16	1.0235	113	255
2	-1.9998	0.1547	9	0	239.06	40.885	121.73	1.0307	107	255
2	-2.0117	0.1547	10	0	240.17	41.007	119.97	1.2869	100	255
2	-2.0236	0.1547	10	0	239.65	40.847	120.76	1.1088	110	255
2	-2.0355	0.1547	10	0	239.78	40.906	120.46	1.1233	118	255
2	-2.0474	0.1547	10	0	240.00	40.951	120.52	1.1497	112	255
2	-2.0593	0.1547	12	0	239.74	41.015	120.85	1.2677	113	255
2	-2.0712	0.1547	11	0	239.71	40.640	120.99	1.1898	110	255
2	-2.0831	0.1547	11	0	239.62	41.007	121.07	0.8669	114	255
2	-2.0950	0.1547	12	0	239.61	40.474	121.20	1.2397	112	255
2	-2.1069	0.1547	12	0	239.26	40.352	121.37	1.2263	112	255
2	-2.1188	0.1547	12	0	239.99	40.112	120.49	1.2983	107	255
2	-2.1307	0.1547	12	0	239.34	40.666	121.35	1.1726	107	255
2	-2.1426	0.1547	11	0	239.39	40.570	121.19	1.0735	109	255
2	-2.1545	0.1547	10	0	239.30	40.490	121.22	1.1593	109	255
2	-2.1664	0.1547	11	0	240.30	40.572	120.10	1.1032	110	255
2	-2.1783	0.1547	10	0	239.90	40.364	120.79	1.0007	110	255
2	-2.1902	0.1547	10	0	239.71	40.228	121.04	1.1221	113	255
2	-2.2021	0.1547	12	0	239.54	40.506	120.81	1.3642	111	255
2	-2.2140	0.1547	10	0	239.72	40.487	120.62	1.1432	111	255
2	-2.2259	0.1547	12	0	240.21	40.362	120.14	1.4591	113	255
2	-2.2378	0.1547	11	0	240.41	40.105	119.52	1.2034	114	255
2	-2.2498	0.1547	10	0	239.81	40.301	120.51	1.2721	120	255
2	-2.2617	0.1547	11	0	239.96	40.265	120.29	1.3813	111	255
2	-2.2736	0.1547	11	0	239.64	40.425	120.81	1.2281	111	255
2	-2.2855	0.1547	11	0	239.98	40.071	120.23	1.3125	110	255
2	-2.2974	0.1547	11	0	240.21	39.869	120.50	1.3456	111	255
2	-2.3093	0.1547	10	0	240.01	39.689	120.18	1.2884	106	255
2	-2.3212	0.1547	10	0	240.08	39.654	120.85	1.2132	107	255
2	-2.3331	0.1547	11	0	239.95	39.478	121.06	1.1127	107	255
2	-2.3450	0.1547	11	0	240.14	39.663	120.80	1.2131	104	255
2	-2.3569	0.1547	10	0	240.02	39.839	120.51	1.2427	109	255
2	-2.3688	0.1547	11	0	240.66	39.333	119.90	1.1996	111	255
2	-2.3807	0.1547	9	0	240.03	39.413	120.43	1.1868	113	255
2	-2.3926	0.1547	11	0	239.76	40.062	120.33	1.2477	113	255
2	-2.4045	0.1547	9	0	239.47	39.746	121.34	1.3754	112	255
2	-2.4164	0.1547	11	0	240.09	39.371	119.93	1.3723	110	255
2	-2.4283	0.1547	12	0	240.41	39.807	119.79	1.3240	109	255
2	-2.4402	0.1547	65535	0	240.41	39.529	119.85	0.0000	108	255
2	-2.4521	0.1547	10	0	240.13	39.440	120.24	1.3392	109	255
2	-2.4640	0.1547	10	0	239.72	39.808	120.60	0.9807	106	255
2	-2.4759	0.1547	9	0	240.20	39.217	120.88	0.9479	113	255
2	-2.4878	0.1547	11	0	240.62	39.467	119.76	1.2537	113	255
2	-2.4997	0.1547	11	0	240.66	39.295	119.64	1.2785	106	255
2	-2.5116	0.1547	10	0	239.88	39.246	120.65	0.9919	106	255
2	-2.5235	0.1547	10	0	240.44	39.454	119.56	1.1909	108	255
2	-2.5354	0.1547	10	0	240.08	39.443	120.15	1.2052	109	255
2	-2.5473	0.1547	10	0	240.37	39.666	119.53	1.2475	109	255
2	-2.5592	0.1547	9	0	240.63	38.935	119.83	1.0995	108	255
2	-2.5711	0.1547	10	0	240.30	38.780	119.91	1.0654	106	255
2	-2.5830	0.1547	11	0	240.13	39.062	120.49	0.8949	101	255
2	-2.5950	0.1547	9	0	240.74	38.807	120.14	1.0135	101	255
2	-2.6069	0.1547	10	0	239.92	38.516	121.18	1.1320	92	255
2	-2.6188	0.1547	7	0	239.82	38.430	120.57	0.8929	84	255
0	-2.6307	0.1547	0	3	0.0000	0.0000	0.0000	0.0000	69	255
0	-2.6426	0.1547	0	3	0.0000	0.0000	0.0000	0.0000	65	255
2	-2.6545	0.1547	6	0	30.552	85.335	300.04	0.9424	70	255
2	-2.6664	0.1547	10	0	30.964	85.428	301.40	0.9396	91	255
2	-2.6783	0.1547	12	0	30.978	85.487	301.60	1.0359	106	255
2	-2.6902	0.1547	12	0	31.174	86.088	301.83	1.1071	113	255
2	-2.7021	0.1547	11	0	31.475	85.818	301.92	1.0981	113	255
2	-2.7140	0.1547	11	0	31.468	85.708	301.73	1.1159	115	255
2	-2.7259	0.1547	11	0	31.381	85.822	301.99	1.1332	111	255
2	-2.7378	0.1547	12	0	31.274	85.691	301.47	1.1519	106	255
2	-2.7497	0.1547	10	0	31.588	85.577	301.59	0.9760	110	255
2	-2.7616	0.1547	11	0	31.863	85.924	301.49	1.1716	109	255
2	-2.7735	0.1547	11	0	31.641	85.720	301.22	1.1879	109	255
2	-2.7854	0.1547	12	0	31.341	86.079	301.73	1.2148	110	255
2	-2.7973	0.1547	9	0	31.478	85.855	301.82	1.1229	111	255
2	-2.8092	0.1547	11	0	31.702	85.977	301.27	1.3175	110	255
2	-2.8211	0.1547	10	0	31.296	86.278	302.00	1.1420	109	255
2	-2.8330	0.1547	9	0	31.072	85.768	301.54	1.2803	111	255
2	-2.8449	0.1547	12	0	31.229	86.281	301.69	1.1800	109	255
2	-2.8568	0.1547	10	0	31.328	85.953	301.90	1.0682	113	255
2	-2.8687	0.1547	11	0	31.281	86.369	301.75	1.1925	113	255
2	-2.8806	0.1547	11	0	31.399	86.196	301.93	1.1218	118	255
2	-2.8925	0.1547	11	0	31.721	86.049	300.94	1.1962	112	255
2	-2.9044	0.1547	12	0	31.461	86.209	301.64	1.2611	110	255
2	-2.9163	0.1547	9	0	31.394	86.196	301.11	1.1279	114	255
2	-2.9282	0.1547	10	0	30.779	85.932	301.51	1.0815	108	255
2	-2.9402	0.1547	9	0	31.621	86.286	300.91	1.2235	92	255
2	-2.9521	0.1547	9	0	30.621	86.354	301.53	1.0859	73	255
1	-2.9640	0.1547	7	0	62.554	50.279	313.31	0.8304	80	255
2	-2.9759	0.1547	10	0	239.36	38.684	127.97	1.0933	90	255
2	-2.9878	0.1547	10	0	239.86	37.780	127.52	1.4109	96	255
2	-2.9997	0.1547	12	0	239.58	37.521	127.81	0.9958	97	255
2	-3.0116	0.1547	11	0	239.49	37.895	127.45	1.0002	90	255
2	-3.0235	0.1547	10	0	238.99	37.921	127.73	1.0110	91	255
2	-3.0354	0.1547	9	0	239.11	37.629	127.66	0.8847	92	255
2	0.0000	0.1666	8	0	94.153	84.572	289.97	1.0784	93	255
2	-0.0119	0.1666	8	0	94.545	84.009	290.11	1.1449	98	255
2	-0.0238	0.1666	10	0	94.347	84.574	289.93	1.2193	106	255
2	-0.0357	0.1666	11	0	94.268	84.744	289.86	1.2240	111	255
2	-0.0476	0.1666	10	0	93.898	84.247	289.64	0.9299	108	255
2	-0.0595	0.1666	9	0	94.335	84.693	289.59	1.3186	108	255
2	-0.0714	0.1666	9	0	93.922	83.803	289.67	1.2311	104	255
2	-0.0833	0.1666	10	0	94.018	84.869	289.98	1.3842	104	255
2	-0.0952	0.1666	8	0	94.327	85.096	290.13	1.2088	96	255
2	-0.1071	0.1666	9	0	94.436	85.015	289.90	1.2340	97	255
2	-0.1190	0.1666	8	0	93.734	84.906	290.19	1.1121	93	255
2	-0.1309	0.1666	9	0	93.971	84.141	290.46	1.2655	88	255
0	-0.1428	0.1666	0	3	0.0000	0.0000	0.0000	0.0000	80	255
2	-0.1547	0.1666	5	0	93.963	83.868	288.94	1.0376	85	255
2	-0.1666	0.1666	6	0	92.432	83.098	289.77	1.0255	76	255
1	-0.1786	0.1666	5	0	68.920	45.984	307.39	0.8284	84	255
1	-0.1905	0.1666	8	0	68.770	45.272	307.73	1.1728	94	255
1	-0.2024	0.1666	6	0	68.431	45.772	307.09	0.8617	90	255
0	-0.2143	0.1666	0	3	0.0000	0.0000	0.0000	0.0000	97	255
1	-0.2262	0.1666	7	0	68.632	44.793	307.63	1.0771	89	255
1	-0.2381	0.1666	8	0	68.903	45.300	306.97	0.7548	91	255
1	-0.2500	0.1666	9	0	69.085	45.245	306.69	0.8847	96	255
1	-0.2619	0.1666	8	0	67.215	45.053	308.30	1.1959	97	255
1	-0.2738	0.1666	7	0	67.754	44.790	307.32	1.2421	89	255
1	-0.2857	0.1666	8	0	68.102	44.933	307.95	1.0734	88	255
1	-0.2976	0.1666	6	0	67.782	44.913	307.78	0.7041	80	255
1	-0.3095	0.1666	7	0	68.946	45.434	306.87	0.9616	76	255
1	-0.3214	0.1666	7	0	67.907	44.744	308.02	1.0492	75	255
0	-0.3333	0.1666	0	3	0.0000	0.0000	0.0000	0.0000	80	255
2	-0.3452	0.1666	9	0	93.932	85.302	290.80	1.1433	82	255
2	-0.3571	0.1666	8	0	94.091	84.897	290.28	1.0254	81	255
2	-0.3690	0.1666	6	0	94.277	84.470	289.56	0.6798	87	255
2	-0.3809	0.1666	6	0	94.121	84.073	290.35	1.1037	81	255
2	-0.3928	0.1666	6	0	94.391	84.905	289.99	0.9634	82	255
2	-0.4047	0.1666	9	0	93.637	85.413	291.51	1.2015	84	255
2	-0.4166	0.1666	8	0	94.373	84.907	290.27	1.3711	87	255
2	-0.4285	0.1666	9	0	93.900	85.303	290.60	0.8989	93	255
2	-0.4404	0.1666	9	0	94.636	84.920	289.98	1.2918	95	255
2	-0.4523	0.1666	10	0	93.589	84.707	290.52	1.3704	96	255
2	-0.4642	0.1666	8	0	93.804	84.485	290.02	0.9637	96	255
0	-0.4761	0.1666	0	3	0.0000	0.0000	0.0000	0.0000	99	255
2	-0.4880	0.1666	8	0	94.000	84.745	289.99	0.5420	103	255
2	-0.4999	0.1666	8	0	93.578	84.629	289.95	0.8958	112	255
2	-0.5118	0.1666	9	0	93.959	84.957	289.94	1.1008	108	255
2	-0.5238	0.1666	9	0	94.218	85.408	290.12	1.0614	107	255
2	-0.5357	0.1666	9	0	93.655	84.529	290.67	1.3584	113	255
2	-0.5476	0.1666	10	0	93.942	84.620	290.19	1.2241	108	255
2	-0.5595	0.1666	8	0	93.886	84.887	290.23	1.2987	110	255
2	-0.5714	0.1666	10	0	93.534	84.906	290.56	1.2056	113	255
2	-0.5833	0.1666	9	0	94.220	84.768	290.10	0.9641	112	255
2	-0.5952	0.1666	10	0	94.118	84.418	290.69	1.3694	113	255
2	-0.6071	0.1666	10	0	93.507	84.921	289.79	1.2138	106	255
2	-0.6190	0.1666	9	0	93.880	84.005	290.30	1.1731	108	255
2	-0.6309	0.1666	10	0	93.916	84.600	290.73	1.3636	108	255
2	-0.6428	0.1666	10	0	94.087	84.874	290.75	1.3367	107	255
2	-0.6547	0.1666	9	0	94.027	84.364	290.27	1.2065	109	255
2	-0.6666	0.1666	9	0	94.017	84.600	290.12	1.0405	109	255
2	-0.6785	0.1666	10	0	93.956	85.074	290.12	0.8023	110	255
2	-0.6904	0.1666	8	0	93.569	84.173	290.38	1.0725	106	255
2	-0.7023	0.1666	8	0	93.495	84.244	290.30	1.0398	110	255
2	-0.7142	0.1666	9	0	93.550	84.609	290.13	0.9526	113	255
2	-0.7261	0.1666	8	0	93.371	84.445	290.13	0.9996	112	255
2	-0.7380	0.1666	9	0	94.269	84.869	290.46	1.0056	109	255
2	-0.7499	0.1666	8	0	93.927	85.094	290.19	0.8885	112	255
2	-0.7618	0.1666	9	0	94.032	85.456	290.97	1.3802	107	255
2	-0.7737	0.1666	11	0	93.984	84.719	290.55	1.3523	113	255
2	-0.7856	0.1666	11	0	94.287	84.826	290.64	1.1078	106	255
2	-0.7975	0.1666	8	0	93.420	84.241	290.48	1.0697	109	255
2	-0.8094	0.1666	8	0	94.318	85.302	290.51	1.2982	109	255
2	-0.8213	0.1666	10	0	94.178	84.446	290.74	1.3554	112	255
2	-0.8332	0.1666	8	0	93.544	84.150	290.60	1.0846	110	255
2	-0.8451	0.1666	10	0	93.928	84.111	290.75	1.0399	110	255
2	-0.8570	0.1666	9	0	93.619	84.804	290.63	1.4403	112	255
2	-0.8690	0.1666	10	0	94.404	84.568	290.70	1.2652	114	255
2	-0.8809	0.1666	7	0	93.747	84.045	290.85	1.0148	109	255
2	-0.8928	0.1666	8	0	94.168	84.863	291.13	1.4764	106	255
2	-0.9047	0.1666	8	0	93.546	84.547	290.53	0.9517	108	255
2	-0.9166	0.1666	9	0	94.508	85.264	290.92	1.3261	109	255
2	-0.9285	0.1666	9	0	94.184	85.398	290.71	1.2203	102	255
2	-0.9404	0.1666	9	0	93.967	84.932	290.81	1.1273	110	255
2	-0.9523	0.1666	9	0	94.235	85.276	290.87	1.4741	106	255
2	-0.9642	0.1666	9	0	93.815	84.955	291.02	1.4950	111	255
2	-0.9761	0.1666	9	0	93.967	85.081	290.97	1.2095	112	255
2	-0.9880	0.1666	7	0	94.599	85.135	291.04	1.1064	114	255
2	-0.9999	0.1666	9	0	93.749	84.990	291.00	1.4434	117	255
2	-1.0118	0.1666	8	0	94.087	85.043	291.20	1.3277	116	255
2	-1.0237	0.1666	9	0	94.157	85.455	290.96	1.0858	114	255
2	-1.0356	0.1666	9	0	94.033	85.573	291.02	1.1577	111	255
2	-1.0475	0.1666	8	0	93.902	85.409	291.58	1.3656	111	255
2	-1.0594	0.1666	7	0	94.043	85.346	291.38	1.1307	113	255
2	-1.0713	0.1666	10	0	94.454	85.626	291.25	1.2209	119	255
2	-1.0832	0.1666	9	0	94.226	85.249	291.33	1.4927	114	255
2	-1.0951	0.1666	9	0	94.258	85.799	291.56	1.2113	115	255
2	-1.1070	0.1666	9	0	94.305	85.529	291.31	1.2899	114	255
2	-1.1189	0.1666	8	0	94.221	85.653	291.64	1.1682	115	255
2	-1.1308	0.1666	10	0	94.433	85.252	291.25	1.0188	114	255
2	-1.1427	0.1666	9	0	94.237	85.364	292.00	1.1275	111	255
2	-1.1546	0.1666	8	0	93.838	85.360	291.30	0.8425	112	255
2	-1.1665	0.1666	10	0	93.827	85.809	291.21	0.9071	118	255
2	-1.1784	0.1666	8	0	94.233	85.454	291.60	1.0020	113	255
2	-1.1903	0.1666	9	0	93.752	85.196	291.62	1.0713	112	255
2	-1.2022	0.1666	9	0	93.908	85.808	291.86	1.0843	111	255
2	-1.2142	0.1666	11	0	94.223	85.493	291.68	1.1321	110	255
2	-1.2261	0.1666	9	0	93.918	85.570	291.53	1.0114	113	255
2	-1.2380	0.1666	10	0	93.659	85.318	291.55	1.0433	111	255
2	-1.2499	0.1666	10	0	93.970	85.625	291.82	1.0702	114	255
2	-1.2618	0.1666	8	0	93.793	85.464	291.57	0.9400	116	255
2	-1.2737	0.1666	9	0	94.047	85.298	291.83	0.9949	113	255
2	-1.2856	0.1666	10	0	94.085	85.900	291.85	1.1104	113	255
2	-1.2975	0.1666	8	0	93.403	85.906	291.85	0.9505	116	255
2	-1.3094	0.1666	8	0	93.524	85.885	291.91	1.0055	115	255
2	-1.3213	0.1666	10	0	93.737	85.952	291.76	1.1245	113	255
2	-1.3332	0.1666	9	0	93.311	85.665	291.78	1.1483	110	255
2	-1.3451	0.1666	10	0	93.525	85.738	292.06	1.0433	108	255
2	-1.3570	0.1666	9	0	93.692	85.534	291.97	0.9622	110	255
2	-1.3689	0.1666	9	0	93.469	85.872	292.14	1.0401	112	255
2	-1.3808	0.1666	10	0	93.531	85.712	292.24	1.2269	108	255
2	-1.3927	0.1666	8	0	93.356	85.556	291.88	0.8636	115	255
2	-1.4046	0.1666	9	0	93.509	85.894	292.00	1.0785	106	255
2	-1.4165	0.1666	10	0	93.506	85.691	292.30	1.2053	109	255
2	-1.4284	0.1666	10	0	92.953	85.789	292.81	1.2110	107	255
2	-1.4403	0.1666	10	0	93.328	85.253	292.05	1.0389	114	255
2	-1.4522	0.1666	9	0	92.928	85.590	292.42	1.0603	103	255
2	-1.4641	0.1666	10	0	93.099	85.706	292.54	1.2218	102	255
2	-1.4760	0.1666	9	0	92.997	85.559	292.66	1.1845	105	255
2	-1.4879	0.1666	9	0	92.931	85.809	292.25	1.0997	105	255
2	-1.4998	0.1666	9	0	93.345	85.692	292.62	1.2022	103	255
2	-1.5117	0.1666	9	0	93.102	86.097	292.49	1.0126	93	255
2	-1.5236	0.1666	6	0	92.892	86.125	292.66	1.1335	86	255
2	-1.5355	0.1666	7	0	92.957	86.315	292.76	1.1906	84	255
2	-1.5474	0.1666	10	0	238.76	42.282	119.87	1.2931	88	255
2	-1.5594	0.1666	9	0	238.08	41.630	120.41	1.2777	95	255
2	-1.5713	0.1666	10	0	238.32	41.634	120.03	1.0500	100	255
2	-1.5832	0.1666	10	0	238.35	41.550	120.31	1.2947	103	255
2	-1.5951	0.1666	10	0	238.44	41.491	120.16	1.2339	103	255
2	-1.6070	0.1666	65535	0	63.435	131.88	301.09	0.0000	108	255
2	-1.6189	0.1666	7	0	238.63	42.235	118.95	1.4518	109	255
2	-1.6308	0.1666	8	0	238.31	41.254	120.40	1.2412	105	255
2	-1.6427	0.1666	10	0	239.05	41.480	119.33	1.2489	108	255
2	-1.6546	0.1666	11	0	238.18	41.740	120.08	1.1757	108	255
2	-1.6665	0.1666	65535	0	238.57	42.060	119.45	0.0000	104	255
2	-1.6784	0.1666	11	0	238.86	41.696	119.37	1.3229	104	255
2	-1.6903	0.1666	10	0	239.10	41.200	119.08	1.4133	103	255
2	-1.7022	0.1666	10	0	238.45	41.160	120.19	1.3023	105	255
2	-1.7141	0.1666	11	0	238.82	41.028	119.69	1.1937	102	255
2	-1.7260	0.1666	9	0	238.18	41.572	120.01	1.2462	112	255
2	-1.7379	0.1666	10	0	238.57	41.182	120.27	1.3757	111	255
2	-1.7498	0.1666	12	0	239.06	41.352	119.60	1.1757	111	255
2	-1.7617	0.1666	11	0	239.10	41.716	119.16	1.2304	106	255
2	-1.7736	0.1666	11	0	239.31	41.494	118.88	1.3315	108	255
2	-1.7855	0.1666	11	0	239.11	41.313	119.11	1.2506	110	255
2	-1.7974	0.1666	10	0	238.39	41.083	120.23	1.3588	101	255
2	-1.8093	0.1666	8	0	238.73	40.521	120.23	1.2422	88	255
2	-1.8212	0.1666	9	0	239.28	41.391	121.08	0.9894	104	255
2	-1.8331	0.1666	10	0	239.19	40.885	121.28	0.8758	112	255
2	-1.8450	0.1666	10	0	239.70	41.441	120.62	1.0715	117	255
2	-1.8569	0.1666	11	0	240.09	41.273	120.68	1.1622	114	255
2	-1.8688	0.1666	11	0	238.63	41.448	122.25	0.7351	113	255
2	-1.8807	0.1666	11	0	239.78	42.045	120.40	1.1054	116	255
2	-1.8926	0.1666	12	0	239.89	41.191	120.53	1.0852	112	255
2	-1.9046	0.1666	11	0	239.73	41.476	120.40	0.9645	111	255
2	-1.9165	0.1666	10	0	240.07	41.382	120.33	1.1811	115	255
2	-1.9284	0.1666	11	0	238.95	41.099	121.36	0.9865	114	255
2	-1.9403	0.1666	10	0	239.77	41.088	120.45	1.2277	111	255
2	-1.9522	0.1666	11	0	239.62	40.717	120.77	1.1925	113	255
2	-1.9641	0.1666	11	0	238.98	40.844	121.32	1.0443	111	255
2	-1.9760	0.1666	11	0	239.57	41.180	120.93	0.7111	105	255
2	-1.9879	0.1666	10	0	238.94	41.118	121.03	1.1288	108	255
2	-1.9998	0.1666	11	0	239.07	41.031	121.05	0.9358	103	255
2	-2.0117	0.1666	9	0	239.20	40.684	121.37	1.1460	97	255
2	-2.0236	0.1666	10	0	239.21	40.768	121.12	1.2253	101	255
2	-2.0355	0.1666	11	0	239.40	40.976	121.32	1.2007	111	255
2	-2.0474	0.1666	9	0	240.09	41.144	120.12	0.8924	109	255
2	-2.0593	0.1666	11	0	240.01	41.080	120.02	0.9452	112	255
2	-2.0712	0.1666	11	0	239.56	40.919	120.78	1.0182	112	255
2	-2.0831	0.1666	9	0	240.14	41.681	119.97	1.0040	107	255
2	-2.0950	0.1666	11	0	239.92	40.409	120.56	1.2734	105	255
2	-2.1069	0.1666	10	0	239.89	40.797	120.61	1.0793	108	255
2	-2.1188	0.1666	12	0	239.28	40.495	121.04	1.1134	113	255
2	-2.1307	0.1666	11	0	239.50	40.305	121.24	1.1441	109	255
2	-2.1426	0.1666	11	0	239.89	40.728	120.24	1.1226	106	255
2	-2.1545	0.1666	12	0	239.37	40.413	121.24	1.0643	109	255
2	-2.1664	0.1666	10	0	239.57	40.260	120.92	1.1915	113	255
2	-2.1783	0.1666	12	0	239.87	40.310	120.31	1.3213	110	255
2	-2.1902	0.1666	10	0	240.01	40.309	120.09	0.9584	109	255
2	-2.2021	0.1666	9	0	240.09	41.026	119.85	0.7250	105	255
2	-2.2140	0.1666	11	0	239.80	40.203	120.46	1.3852	113	255
2	-2.2259	0.1666	10	0	239.84	40.524	120.99	1.0008	107	255
2	-2.2378	0.1666	12	0	240.26	39.995	120.10	1.4585	109	255
2	-2.2498	0.1666	9	0	239.89	39.586	120.65	1.1189	118	255
2	-2.2617	0.1666	11	0	239.92	40.457	120.41	1.0089	115	255
2	-2.2736	0.1666	11	0	240.60	40.489	119.64	1.1759	115	255
2	-2.2855	0.1666	12	0	239.94	40.295	120.53	1.4382	110	255
2	-2.2974	0.1666	11	0	239.81	39.634	120.85	1.2024	107	255
2	-2.3093	0.1666	10	0	239.69	39.683	120.91	1.4608	109	255
2	-2.3212	0.1666	11	0	240.40	39.876	119.79	1.3576	107	255
2	-2.3331	0.1666	11	0	239.77	40.059	120.52	1.2012	108	255
2	-2.3450	0.1666	9	0	239.87	40.166	120.70	0.9598	110	255
2	-2.3569	0.1666	10	0	240.10	40.020	119.84	1.3955	115	255
2	-2.3688	0.1666	11	0	240.35	40.165	119.67	1.2809	115	255
2	-2.3807	0.1666	11	0	239.63	40.083	120.31	1.1079	115	255
2	-2.3926	0.1666	11	0	240.26	39.254	119.99	1.2108	116	255
2	-2.4045	0.1666	11	0	240.27	39.447	120.14	1.3736	116	255
2	-2.4164	0.1666	12	0	240.41	39.491	119.49	1.2406	108	255
2	-2.4283	0.1666	12	0	240.86	39.203	119.74	1.2032	111	255
2	-2.4402	0.1666	11	0	240.14	39.489	119.62	1.3201	108	255
2	-2.4521	0.1666	9	0	240.47	39.584	119.87	1.2681	107	255
2	-2.4640	0.1666	10	0	240.70	39.313	119.69	1.1317	106	255
2	-2.4759	0.1666	8	0	239.74	39.368	120.67	1.0887	112	255
2	-2.4878	0.1666	9	0	240.72	39.060	120.10	0.9390	110	255
2	-2.4997	0.1666	10	0	239.97	39.039	120.69	1.0767	110	255
2	-2.5116	0.1666	10	0	240.34	39.693	119.67	1.1276	112	255
2	-2.5235	0.1666	11	0	239.89	38.799	120.22	1.3827	104	255
2	-2.5354	0.1666	11	0	239.95	39.275	119.90	1.0707	102	255
2	-2.5473	0.1666	10	0	239.71	39.377	120.16	1.1628	99	255
2	-2.5592	0.1666	11	0	239.60	39.297	120.10	1.1117	106	255
2	-2.5711	0.1666	9	0	241.08	38.461	119.58	1.1788	94	255
2	-2.5830	0.1666	10	0	240.57	38.646	120.63	0.7031	94	255
2	-2.5950	0.1666	9	0	239.46	39.246	120.83	0.6869	91	255
2	-2.6069	0.1666	9	0	238.57	39.127	121.66	1.1721	79	255
2	-2.6188	0.1666	6	0	240.05	39.241	119.59	0.9361	72	255
2	-2.6307	0.1666	5	0	240.59	38.621	119.32	1.0153	66	255
0	-2.6426	0.1666	0	3	0.0000	0.0000	0.0000	0.0000	65	255
0	-2.6545	0.1666	0	3	0.0000	0.0000	0.0000	0.0000	67	255
2	-2.6664	0.1666	10	0	31.754	85.535	301.07	1.3564	94	255
2	-2.6783	0.1666	11	0	31.539	85.899	301.70	1.3271	102	255
2	-2.6902	0.1666	9	0	31.183	85.606	301.66	1.0132	111	255
2	-2.7021	0.1666	10	0	31.359	85.627	301.50	1.1414	114	255
2	-2.7140	0.1666	11	0	31.334	85.863	301.94	1.0893	109	255
2	-2.7259	0.1666	11	0	31.327	85.978	301.84	1.1231	112	255
2	-2.7378	0.1666	11	0	31.413	85.591	301.87	0.9769	110	255
2	-2.7497	0.1666	10	0	31.503	85.700	301.64	0.9338	111	255
2	-2.7616	0.1666	11	0	31.595	85.998	301.60	1.0947	107	255
2	-2.7735	0.1666	12	0	31.343	86.017	301.34	1.1427	111	255
2	-2.7854	0.1666	11	0	30.864	85.850	301.54	1.2105	109	255
2	-2.7973	0.1666	11	0	31.495	85.940	301.80	1.1910	111	255
2	-2.8092	0.1666	10	0	31.278	85.966	301.83	1.1189	111	255
2	-2.8211	0.1666	11	0	31.064	85.907	301.89	1.1034	112	255
2	-2.8330	0.1666	11	0	31.115	85.886	301.38	1.1689	109	255
2	-2.8449	0.1666	10	0	31.557	86.424	301.09	1.2755	110	255
2	-2.8568	0.1666	10	0	30.915	86.415	301.67	1.1210	110	255
2	-2.8687	0.1666	11	0	31.411	86.378	301.30	1.1486	105	255
2	-2.8806	0.1666	11	0	31.648	85.977	301.34	1.0745	106	255
2	-2.8925	0.1666	11	0	31.384	85.570	300.91	1.3438	110	255
2	-2.9044	0.1666	10	0	31.874	85.759	300.76	1.2388	109	255
2	-2.9163	0.1666	10	0	31.733	85.802	301.45	1.0495	111	255
2	-2.9282	0.1666	10	0	31.716	86.055	301.11	1.2284	111	255
2	-2.9402	0.1666	12	0	31.673	85.803	301.33	1.2583	105	255
2	-2.9521	0.1666	11	0	31.653	85.709	301.73	1.1694	93	255
2	-2.9640	0.1666	9	0	31.646	86.141	300.47	1.1556	77	255
1	-2.9759	0.1666	7	0	63.538	51.376	313.38	1.3740	80	255
2	-2.9878	0.1666	8	0	239.26	38.203	127.80	1.3439	88	255
2	-2.9997	0.1666	10	0	239.55	37.778	127.73	1.1833	100	255
2	-3.0116	0.1666	9	0	239.75	36.862	127.76	0.9519	98	255
2	-3.0235	0.1666	11	0	239.63	38.198	126.98	1.0410	94	255
2	-3.0354	0.1666	11	0	239.62	37.635	127.91	0.9179	95	255
1	0.0000	0.1786	9	0	70.366	44.662	306.67	0.9356	95	255
1	-0.0119	0.1786	8	0	70.340	45.244	306.22	0.8755	93	255
1	-0.0238	0.1786	7	0	69.225	45.049	307.23	1.1961	89	255
2	-0.0357	0.1786	6	0	94.177	84.091	289.90	0.7626	87	255
2	-0.0476	0.1786	7	0	94.345	84.169	289.98	1.0389	85	255
1	-0.0595	0.1786	7	0	68.458	45.084	307.23	1.0902	82	255
0	-0.0714	0.1786	0	3	0.0000	0.0000	0.0000	0.0000	86	255
1	-0.0833	0.1786	7	0	69.357	44.984	306.78	1.0300	89	255
1	-0.0952	0.1786	7	0	67.040	44.611	308.48	1.3156	96	255
1	-0.1071	0.1786	8	0	68.763	45.171	307.01	1.4169	89	255
1	-0.1190	0.1786	9	0	68.432	45.382	307.03	0.8161	89	255
1	-0.1309	0.1786	7	0	68.473	45.331	307.12	0.9648	95	255
1	-0.1428	0.1786	8	0	67.246	44.818	307.62	1.0360	83	255
1	-0.1547	0.1786	6	0	68.186	45.717	307.66	1.2891	73	255
1	-0.1666	0.1786	6	0	67.694	44.792	307.18	0.6965	94	255
1	-0.1786	0.1786	8	0	67.898	45.060	307.45	1.4080	82	255
1	-0.1905	0.1786	7	0	69.104	45.757	306.72	0.9610	86	255
1	-0.2024	0.1786	5	0	69.063	45.525	306.48	0.9922	75	255
1	-0.2143	0.1786	5	0	69.001	45.702	306.46	1.0626	75	255
2	-0.2262	0.1786	6	0	94.017	85.003	290.11	0.4596	78	255
2	-0.2381	0.1786	7	0	93.946	84.243	290.59	1.2388	75	255
2	-0.2500	0.1786	5	0	93.607	84.337	291.35	0.9492	75	255
2	-0.2619	0.1786	6	0	94.080	84.322	289.72	1.0176	77	255
2	-0.2738	0.1786	9	0	93.739	84.295	290.20	1.1882	89	255
2	-0.2857	0.1786	8	0	94.362	83.773	290.22	1.0132	101	255
2	-0.2976	0.1786	9	0	94.233	84.706	290.10	0.6066	99	255
2	-0.3095	0.1786	8	0	94.573	85.072	290.01	0.9771	92	255
2	-0.3214	0.1786	10	0	94.318	84.753	289.65	1.0927	100	255
2	-0.3333	0.1786	10	0	94.639	84.779	290.20	1.4214	108	255
2	-0.3452	0.1786	65535	0	94.400	84.744	290.21	0.0000	105	255
2	-0.3571	0.1786	8	0	94.438	84.355	290.19	0.7299	108	255
2	-0.3690	0.1786	9	0	94.883	84.676	289.82	1.0342	108	255
2	-0.3809	0.1786	9	0	94.321	84.226	289.96	1.1526	108	255
2	-0.3928	0.1786	9	0	93.651	84.405	290.30	1.1083	105	255
2	-0.4047	0.1786	10	0	93.235	84.932	290.10	1.3654	102	255
2	-0.4166	0.1786	11	0	94.218	84.779	290.56	1.3275	107	255
2	-0.4285	0.1786	9	0	94.565	84.856	290.69	1.2522	106	255
2	-0.4404	0.1786	9	0	93.617	84.658	290.21	1.2010	108	255
2	-0.4523	0.1786	10	0	93.707	85.057	290.30	1.1411	105	255
2	-0.4642	0.1786	8	0	93.822	84.860	289.99	1.1060	109	255
2	-0.4761	0.1786	9	0	94.069	85.195	289.98	0.8738	113	255
2	-0.4880	0.1786	10	0	93.903	84.597	290.03	1.3048	113	255
2	-0.4999	0.1786	9	0	94.515	85.284	290.16	1.2213	110	255
2	-0.5118	0.1786	10	0	93.421	84.827	290.24	1.2537	114	255
2	-0.5238	0.1786	10	0	94.424	84.272	290.39	1.2893	112	255
2	-0.5357	0.1786	10	0	93.851	85.063	289.99	1.0394	107	255
2	-0.5476	0.1786	11	0	93.956	84.537	290.34	1.4227	115	255
2	-0.5595	0.1786	8	0	93.925	85.100	290.05	1.0505	113	255
2	-0.5714	0.1786	10	0	94.154	84.886	290.28	1.1254	116	255
2	-0.5833	0.1786	9	0	94.192	85.492	290.22	0.9770	111	255
2	-0.5952	0.1786	11	0	93.791	84.944	289.87	1.1514	118	255
2	-0.6071	0.1786	10	0	93.887	84.603	290.21	1.2388	113	255
2	-0.6190	0.1786	10	0	93.977	84.534	290.34	1.3000	102	255
2	-0.6309	0.1786	8	0	94.283	84.935	290.08	0.9425	109	255
2	-0.6428	0.1786	10	0	93.979	85.333	290.27	0.9316	114	255
2	-0.6547	0.1786	10	0	93.947	84.900	290.24	1.0070	115	255
2	-0.6666	0.1786	10	0	94.382	85.115	290.12	1.1404	112	255
2	-0.6785	0.1786	9	0	93.821	84.374	290.28	1.0649	113	255
2	-0.6904	0.1786	8	0	93.785	84.772	290.06	1.0456	109	255
2	-0.7023	0.1786	9	0	93.957	84.977	290.30	0.9288	112	255
2	-0.7142	0.1786	9	0	94.080	84.906	290.28	0.9873	108	255
2	-0.7261	0.1786	10	0	94.075	84.791	290.88	1.3852	111	255
2	-0.7380	0.1786	65535	0	93.811	84.794	290.44	0.0000	114	255
2	-0.7499	0.1786	9	0	93.361	84.731	290.52	1.0222	109	255
2	-0.7618	0.1786	10	0	93.761	84.509	290.49	1.1162	107	255
2	-0.7737	0.1786	8	0	93.880	84.427	290.49	1.3302	105	255
2	-0.7856	0.1786	9	0	93.907	84.365	290.56	1.1638	112	255
2	-0.7975	0.1786	7	0	93.637	84.696	290.46	1.0093	110	255
2	-0.8094	0.1786	9	0	94.062	85.020	290.19	0.9263	111	255
2	-0.8213	0.1786	10	0	94.043	84.659	290.60	1.3901	112	255
2	-0.8332	0.1786	8	0	93.949	85.227	290.43	1.2118	111	255
2	-0.8451	0.1786	8	0	93.795	84.500	290.73	1.2254	106	255
2	-0.8570	0.1786	9	0	94.516	85.130	290.85	1.2563	113	255
2	-0.8690	0.1786	8	0	93.379	84.471	290.49	1.0154	108	255
2	-0.8809	0.1786	10	0	93.851	84.989	290.80	1.3751	109	255
2	-0.8928	0.1786	9	0	94.092	84.648	291.23	1.3965	108	255
2	-0.9047	0.1786	9	0	93.820	84.087	291.59	1.1694	112	255
2	-0.9166	0.1786	9	0	93.965	84.838	291.00	1.4100	107	255
2	-0.9285	0.1786	10	0	93.737	85.295	291.12	1.3442	108	255
2	-0.9404	0.1786	8	0	93.550	84.702	290.92	1.0973	109	255
2	-0.9523	0.1786	10	0	94.011	85.276	290.91	1.0773	114	255
2	-0.9642	0.1786	10	0	94.099	84.911	291.26	1.4700	118	255
2	-0.9761	0.1786	9	0	93.769	84.690	291.05	1.3526	111	255
2	-0.9880	0.1786	9	0	94.242	85.071	291.25	1.3205	117	255
2	-0.9999	0.1786	9	0	94.026	85.243	291.02	1.3408	115	255
2	-1.0118	0.1786	10	0	94.005	84.787	290.99	1.2302	113	255
2	-1.0237	0.1786	8	0	93.946	85.478	291.18	1.2263	109	255
2	-1.0356	0.1786	65535	0	94.092	85.354	291.24	0.0000	117	255
2	-1.0475	0.1786	8	0	93.967	85.374	291.05	1.0261	114	255
2	-1.0594	0.1786	7	0	94.081	85.438	291.87	1.1294	113	255
2	-1.0713	0.1786	9	0	94.252	85.374	291.17	1.2636	114	255
2	-1.0832	0.1786	9	0	93.775	84.993	291.08	1.1858	115	255
2	-1.0951	0.1786	9	0	94.475	85.078	291.42	1.1623	116	255
2	-1.1070	0.1786	7	0	94.321	85.320	291.31	0.9583	116	255
2	-1.1189	0.1786	10	0	93.825	85.456	291.61	1.2712	114	255
2	-1.1308	0.1786	8	0	93.733	85.892	291.97	1.0985	116	255
2	-1.1427	0.1786	8	0	94.027	84.930	291.39	1.0921	113	255
2	-1.1546	0.1786	9	0	93.741	85.984	291.54	1.1276	112	255
2	-1.1665	0.1786	10	0	94.043	85.864	291.73	1.0491	113	255
2	-1.1784	0.1786	10	0	94.093	85.007	291.93	1.0785	117	255
2	-1.1903	0.1786	10	0	93.795	86.011	291.83	1.0348	114	255
2	-1.2022	0.1786	10	0	94.078	85.240	291.34	0.9248	112	255
2	-1.2142	0.1786	10	0	93.893	85.353	291.61	1.0574	108	255
2	-1.2261	0.1786	10	0	93.875	85.511	291.87	1.0619	111	255
2	-1.2380	0.1786	8	0	93.988	85.175	291.40	1.1388	108	255
2	-1.2499	0.1786	9	0	93.689	85.412	291.60	1.0242	110	255
2	-1.2618	0.1786	9	0	93.717	85.574	291.56	0.7829	109	255
2	-1.2737	0.1786	7	0	93.373	86.076	292.09	1.0387	109	255
2	-1.2856	0.1786	9	0	93.587	85.865	291.43	0.7880	108	255
2	-1.2975	0.1786	10	0	93.756	85.342	291.57	1.1269	111	255
2	-1.3094	0.1786	10	0	93.389	85.964	291.90	0.9468	116	255
2	-1.3213	0.1786	8	0	93.530	85.374	291.78	1.0902	110	255
2	-1.3332	0.1786	10	0	93.371	85.709	291.67	0.9447	109	255
2	-1.3451	0.1786	9	0	93.429	85.130	292.40	1.0299	110	255
2	-1.3570	0.1786	10	0	93.852	85.782	291.99	0.9709	108	255
2	-1.3689	0.1786	11	0	93.589	85.820	291.62	0.9657	109	255
2	-1.3808	0.1786	9	0	93.808	85.838	292.54	1.2149	104	255
2	-1.3927	0.1786	8	0	93.003	86.184	292.14	1.0027	96	255
2	-1.4046	0.1786	10	0	93.496	85.822	292.06	1.2687	84	255
2	-1.4165	0.1786	7	0	93.331	85.753	292.18	0.9472	86	255
0	-1.4284	0.1786	0	3	0.0000	0.0000	0.0000	0.0000	80	255
0	-1.4403	0.1786	0	3	0.0000	0.0000	0.0000	0.0000	79	255
0	-1.4522	0.1786	0	3	0.0000	0.0000	0.0000	0.0000	81	255
2	-1.4641	0.1786	7	0	239.40	42.365	118.46	1.1280	82	255
2	-1.4760	0.1786	10	0	239.47	42.348	118.40	1.1640	84	255
2	-1.4879	0.1786	8	0	238.33	42.411	120.67	0.9176	91	255
2	-1.4998	0.1786	10	0	237.73	42.178	119.98	1.0386	91	255
2	-1.5117	0.1786	9	0	237.58	41.862	120.67	1.1828	83	255
2	-1.5236	0.1786	10	0	238.29	42.031	119.35	1.1444	91	255
0	-1.5355	0.1786	0	3	0.0000	0.0000	0.0000	0.0000	101	255
2	-1.5474	0.1786	10	0	238.25	42.256	119.83	0.9849	108	255
2	-1.5594	0.1786	12	0	238.64	41.843	119.98	1.0730	114	255
2	-1.5713	0.1786	10	0	238.17	41.697	120.30	1.1463	109	255
2	-1.5832	0.1786	11	0	239.13	41.627	119.57	1.2312	106	255
2	-1.5951	0.1786	12	0	238.25	41.672	120.29	1.0872	108	255
2	-1.6070	0.1786	11	0	237.97	41.546	120.18	1.1961	110	255
2	-1.6189	0.1786	11	0	238.20	41.631	120.22	1.1349	112	255
2	-1.6308	0.1786	11	0	239.01	41.808	119.32	1.1460	107	255
2	-1.6427	0.1786	10	0	238.66	41.677	119.96	1.1348	115	255
2	-1.6546	0.1786	12	0	238.82	41.753	119.52	1.3533	110	255
2	-1.6665	0.1786	10	0	238.35	41.630	119.77	1.0892	107	255
2	-1.6784	0.1786	10	0	239.19	42.434	118.21	1.2738	109	255
2	-1.6903	0.1786	10	0	238.55	41.276	119.47	1.2479	108	255
2	-1.7022	0.1786	10	0	238.59	41.373	120.07	1.0359	102	255
2	-1.7141	0.1786	12	0	238.50	41.214	120.00	1.2847	105	255
2	-1.7260	0.1786	12	0	238.39	41.513	120.21	1.1819	109	255
2	-1.7379	0.1786	11	0	239.93	41.351	118.97	1.2432	108	255
2	-1.7498	0.1786	10	0	238.86	40.495	120.50	1.3371	112	255
2	-1.7617	0.1786	12	0	238.82	41.182	119.82	1.4436	108	255
2	-1.7736	0.1786	11	0	239.13	41.289	119.32	1.4589	111	255
2	-1.7855	0.1786	12	0	238.65	41.729	119.46	1.3058	110	255
2	-1.7974	0.1786	11	0	238.23	41.952	119.69	0.9380	109	255
2	-1.8093	0.1786	11	0	238.12	41.230	120.13	1.0826	88	255
2	-1.8212	0.1786	65535	0	238.79	40.993	120.55	0.0000	90	255
2	-1.8331	0.1786	9	0	239.72	41.316	120.96	1.2925	101	255
2	-1.8450	0.1786	9	0	239.44	41.531	120.90	0.9932	109	255
2	-1.8569	0.1786	11	0	239.57	41.285	120.96	1.0120	109	255
2	-1.8688	0.1786	10	0	239.69	41.679	119.84	1.4575	106	255
2	-1.8807	0.1786	11	0	239.22	41.039	121.36	1.2402	112	255
2	-1.8926	0.1786	10	0	239.69	41.559	120.02	1.0380	113	255
2	-1.9046	0.1786	12	0	239.15	41.243	120.66	1.1771	112	255
2	-1.9165	0.1786	12	0	239.27	41.189	120.81	1.0016	111	255
2	-1.9284	0.1786	11	0	239.56	41.074	120.61	1.0193	113	255
2	-1.9403	0.1786	11	0	239.67	41.199	120.39	1.0496	107	255
2	-1.9522	0.1786	12	0	239.78	41.123	120.20	1.1714	108	255
2	-1.9641	0.1786	11	0	239.54	41.453	120.60	0.9257	108	255
2	-1.9760	0.1786	10	0	238.84	41.144	121.39	1.0622	110	255
2	-1.9879	0.1786	11	0	239.85	40.771	120.00	1.1692	106	255
2	-1.9998	0.1786	11	0	239.44	40.902	120.60	1.0900	108	255
2	-2.0117	0.1786	10	0	238.71	40.757	120.98	1.1171	103	255
2	-2.0236	0.1786	10	0	239.65	40.652	120.37	1.0710	106	255
2	-2.0355	0.1786	11	0	239.48	41.315	121.11	1.1223	107	255
2	-2.0474	0.1786	11	0	240.29	40.519	120.31	1.4018	108	255
2	-2.0593	0.1786	10	0	239.97	40.748	119.83	1.1365	105	255
2	-2.0712	0.1786	11	0	239.91	40.623	120.69	1.4650	109	255
2	-2.0831	0.1786	11	0	239.95	40.523	120.30	1.1747	107	255
2	-2.0950	0.1786	10	0	239.00	40.816	121.18	0.6957	107	255
2	-2.1069	0.1786	10	0	239.07	40.153	121.25	1.3226	106	255
2	-2.1188	0.1786	10	0	240.46	40.843	119.93	1.0558	112	255
2	-2.1307	0.1786	11	0	239.44	40.049	120.90	1.2742	106	255
2	-2.1426	0.1786	11	0	239.73	40.352	120.65	1.1494	113	255
2	-2.1545	0.1786	11	0	239.63	40.424	120.81	0.9767	110	255
2	-2.1664	0.1786	10	0	239.51	40.636	120.69	1.0588	110	255
2	-2.1783	0.1786	11	0	240.15	40.672	120.05	1.0203	113	255
2	-2.1902	0.1786	9	0	239.80	40.445	119.95	1.1041	106	255
2	-2.2021	0.1786	9	0	239.22	40.569	120.27	1.2468	111	255
2	-2.2140	0.1786	11	0	239.88	40.010	119.76	1.1661	107	255
2	-2.2259	0.1786	65535	0	239.82	40.174	120.39	0.0000	109	255
2	-2.2378	0.1786	12	0	239.55	39.681	120.44	1.3081	108	255
2	-2.2498	0.1786	10	0	240.46	40.664	119.74	1.0024	112	255
2	-2.2617	0.1786	11	0	239.36	40.690	120.62	0.9245	117	255
2	-2.2736	0.1786	11	0	239.18	39.805	120.74	1.3177	113	255
2	-2.2855	0.1786	11	0	239.11	40.315	121.25	1.1674	114	255
2	-2.2974	0.1786	12	0	240.61	40.109	119.51	1.2615	110	255
2	-2.3093	0.1786	11	0	239.62	39.938	120.30	1.2699	113	255
2	-2.3212	0.1786	10	0	240.70	40.559	118.93	1.2404	109	255
2	-2.3331	0.1786	65535	0	239.91	40.095	120.26	0.0000	108	255
2	-2.3450	0.1786	10	0	239.94	39.902	120.18	0.9551	105	255
2	-2.3569	0.1786	10	0	239.66	39.954	120.25	1.0289	116	255
2	-2.3688	0.1786	11	0	239.86	39.741	120.40	1.2000	113	255
2	-2.3807	0.1786	10	0	239.69	39.611	120.51	1.3226	118	255
2	-2.3926	0.1786	12	0	240.22	39.492	120.25	1.3383	113	255
2	-2.4045	0.1786	10	0	239.75	38.909	121.00	1.0359	111	255
2	-2.4164	0.1786	11	0	240.04	38.229	120.65	1.2799	112	255
2	-2.4283	0.1786	12	0	240.04	38.427	120.53	0.8713	106	255
2	-2.4402	0.1786	11	0	240.16	39.208	120.64	1.0410	101	255
2	-2.4521	0.1786	10	0	239.67	39.042	121.06	1.3950	106	255
2	-2.4640	0.1786	8	0	240.06	39.337	120.87	0.7458	107	255
2	-2.4759	0.1786	9	0	240.34	39.205	120.67	0.9919	109	255
2	-2.4878	0.1786	8	0	239.79	39.295	120.85	0.8413	109	255
2	-2.4997	0.1786	11	0	240.09	39.274	120.90	0.9084	103	255
2	-2.5116	0.1786	11	0	240.22	39.338	119.82	1.2555	98	255
2	-2.5235	0.1786	8	0	241.16	39.614	119.63	0.9351	100	255
2	-2.5354	0.1786	11	0	239.91	39.063	119.84	1.3912	93	255
2	-2.5473	0.1786	10	0	239.70	39.420	120.08	1.1896	95	255
2	-2.5592	0.1786	8	0	240.28	39.361	120.06	1.0546	92	255
2	-2.5711	0.1786	9	0	240.03	38.960	120.38	0.9676	84	255
2	-2.5830	0.1786	8	0	240.62	38.964	119.74	1.1893	86	255
0	-2.5950	0.1786	0	3	0.0000	0.0000	0.0000	0.0000	79	255
1	-2.6069	0.1786	6	0	66.151	51.309	310.85	0.7692	80	255
1	-2.6188	0.1786	6	0	301.62	53.373	50.651	1.1053	84	255
1	-2.6307	0.1786	6	0	301.24	53.653	50.412	0.7275	93	255
1	-2.6426	0.1786	6	0	301.05	53.432	51.306	0.8268	92	255
0	-2.6545	0.1786	0	3	0.0000	0.0000	0.0000	0.0000	80	255
2	-2.6664	0.1786	11	0	31.528	85.810	301.34	1.3961	89	255
2	-2.6783	0.1786	12	0	31.475	85.699	301.39	1.1737	105	255
2	-2.6902	0.1786	11	0	31.443	85.894	301.96	1.0888	114	255
2	-2.7021	0.1786	11	0	31.349	85.888	301.97	1.0926	111	255
2	-2.7140	0.1786	12	0	31.356	85.928	301.68	1.1611	108	255
2	-2.7259	0.1786	12	0	31.383	85.959	301.93	1.0434	115	255
2	-2.7378	0.1786	11	0	31.337	85.826	301.80	1.0624	108	255
2	-2.7497	0.1786	11	0	31.369	85.905	301.53	1.1480	114	255
2	-2.7616	0.1786	10	0	31.623	85.610	301.69	1.0169	109	255
2	-2.7735	0.1786	65535	0	31.455	85.899	301.47	0.0000	108	255
2	-2.7854	0.1786	12	0	31.666	86.177	301.12	1.3586	112	255
2	-2.7973	0.1786	12	0	31.442	85.881	301.52	1.1042	110	255
2	-2.8092	0.1786	12	0	31.262	85.962	301.36	1.1381	114	255
2	-2.8211	0.1786	12	0	31.596	86.017	301.51	1.3035	110	255
2	-2.8330	0.1786	10	0	31.227	85.788	301.58	0.9928	112	255
2	-2.8449	0.1786	10	0	30.929	85.935	301.92	1.1926	112	255
2	-2.8568	0.1786	10	0	31.314	86.043	301.17	1.2456	105	255
2	-2.8687	0.1786	11	0	31.519	85.556	300.73	1.1210	106	255
2	-2.8806	0.1786	11	0	31.778	85.783	301.09	1.0913	106	255
2	-2.8925	0.1786	11	0	31.774	86.039	300.62	1.2571	109	255
2	-2.9044	0.1786	11	0	31.824	86.242	300.63	1.2778	111	255
2	-2.9163	0.1786	10	0	31.920	86.063	300.85	1.2523	110	255
2	-2.9282	0.1786	11	0	31.601	85.927	301.14	1.1589	110	255
2	-2.9402	0.1786	11	0	31.826	85.922	301.31	1.1921	113	255
2	-2.9521	0.1786	10	0	31.688	85.857	301.12	1.1953	110	255
2	-2.9640	0.1786	10	0	31.820	86.180	300.91	1.0762	105	255
2	-2.9759	0.1786	7	0	31.545	85.469	300.78	1.0258	83	255
1	-2.9878	0.1786	8	0	63.835	50.834	312.67	1.1414	79	255
2	-2.9997	0.1786	9	0	239.08	38.149	128.06	0.8646	94	255
2	-3.0116	0.1786	10	0	238.80	38.338	128.37	1.1671	94	255
2	-3.0235	0.1786	11	0	238.92	38.049	127.90	1.0245	91	255
2	-3.0354	0.1786	11	0	239.09	37.834	127.71	0.8591	91	255
1	0.0000	0.1905	6	0	69.536	44.922	306.92	0.7939	93	255
1	-0.0119	0.1905	9	0	69.549	45.268	306.71	0.9157	95	255
1	-0.0238	0.1905	8	0	68.902	45.136	306.95	1.1743	101	255
1	-0.0357	0.1905	9	0	69.151	45.086	306.67	1.2383	102	255
1	-0.0476	0.1905	9	0	68.914	44.984	306.85	0.9083	104	255
1	-0.0595	0.1905	9	0	68.456	44.906	307.32	1.0462	96	255
1	-0.0714	0.1905	9	0	68.906	45.139	306.75	0.8609	100	255
1	-0.0833	0.1905	8	0	69.012	45.815	305.96	1.0875	95	255
1	-0.0952	0.1905	9	0	67.937	45.542	307.51	1.0009	98	255
1	-0.1071	0.1905	7	0	68.462	44.628	307.28	1.1154	93	255
1	-0.1190	0.1905	7	0	66.362	45.249	309.25	0.9837	83	255
1	-0.1309	0.1905	5	0	67.860	45.035	308.57	1.2006	76	255
0	-0.1428	0.1905	0	3	0.0000	0.0000	0.0000	0.0000	81	255
2	-0.1547	0.1905	8	0	94.544	83.997	290.43	0.9454	89	255
2	-0.1666	0.1905	8	0	94.397	84.091	289.83	1.0194	81	255
2	-0.1786	0.1905	7	0	93.769	84.455	289.83	1.0164	90	255
2	-0.1905	0.1905	8	0	95.048	84.494	289.83	1.0284	90	255
2	-0.2024	0.1905	10	0	94.260	85.065	290.25	1.4266	99	255
2	-0.2143	0.1905	10	0	93.188	84.325	290.23	1.1384	102	255
2	-0.2262	0.1905	7	0	93.981	84.111	290.05	1.0217	105	255
2	-0.2381	0.1905	9	0	94.009	84.842	290.36	1.4403	97	255
2	-0.2500	0.1905	10	0	94.382	84.776	290.17	1.4695	98	255
2	-0.2619	0.1905	10	0	94.327	84.465	290.04	1.1342	99	255
2	-0.2738	0.1905	11	0	94.824	84.753	290.23	1.0944	109	255
2	-0.2857	0.1905	9	0	94.412	84.705	289.87	1.1657	109	255
2	-0.2976	0.1905	8	0	94.760	84.778	290.07	1.2506	109	255
2	-0.3095	0.1905	9	0	94.327	84.838	289.82	0.8433	107	255
2	-0.3214	0.1905	11	0	93.978	84.923	290.22	1.2065	111	255
2	-0.3333	0.1905	11	0	94.639	84.662	290.07	1.2513	110	255
2	-0.3452	0.1905	10	0	94.537	84.713	290.05	1.3422	113	255
2	-0.3571	0.1905	11	0	94.502	84.528	289.86	1.2517	108	255
2	-0.3690	0.1905	10	0	94.647	84.591	289.98	1.2061	111	255
2	-0.3809	0.1905	10	0	94.331	84.772	289.75	1.1215	109	255
2	-0.3928	0.1905	9	0	94.598	84.479	290.24	1.3692	108	255
2	-0.4047	0.1905	65535	0	94.028	84.615	290.44	0.0000	109	255
2	-0.4166	0.1905	9	0	94.104	84.556	290.86	1.2997	114	255
2	-0.4285	0.1905	9	0	94.060	84.482	290.63	1.3354	116	255
2	-0.4404	0.1905	9	0	94.296	84.696	290.33	1.2413	106	255
2	-0.4523	0.1905	10	0	93.738	85.024	289.89	1.2583	110	255
2	-0.4642	0.1905	10	0	94.340	84.899	290.26	0.9785	110	255
2	-0.4761	0.1905	9	0	94.046	84.959	289.84	0.8647	114	255
2	-0.4880	0.1905	9	0	93.749	84.537	290.21	1.4476	115	255
2	-0.4999	0.1905	8	0	93.531	84.440	290.32	1.0633	115	255
2	-0.5118	0.1905	11	0	93.777	85.096	290.36	1.2585	115	255
2	-0.5238	0.1905	9	0	94.360	84.837	290.19	1.2555	114	255
2	-0.5357	0.1905	9	0	94.076	85.430	290.01	1.0641	113	255
2	-0.5476	0.1905	10	0	93.901	84.610	290.40	1.2495	109	255
2	-0.5595	0.1905	11	0	94.096	84.706	290.61	1.1954	108	255
2	-0.5714	0.1905	9	0	94.081	84.690	290.15	1.1464	112	255
2	-0.5833	0.1905	10	0	93.664	84.394	290.25	1.2148	110	255
2	-0.5952	0.1905	9	0	93.947	85.006	289.93	0.8253	112	255
2	-0.6071	0.1905	9	0	94.054	84.731	290.11	1.1818	109	255
2	-0.6190	0.1905	10	0	93.973	85.022	290.17	0.8706	117	255
2	-0.6309	0.1905	9	0	93.454	84.288	290.25	1.0142	116	255
2	-0.6428	0.1905	8	0	93.644	84.529	290.29	1.0084	111	255
2	-0.6547	0.1905	11	0	94.258	85.018	290.41	1.0175	114	255
2	-0.6666	0.1905	9	0	94.172	84.823	290.25	0.9999	114	255
2	-0.6785	0.1905	10	0	93.856	84.352	290.50	1.1637	116	255
2	-0.6904	0.1905	10	0	93.817	84.895	290.38	1.1912	116	255
2	-0.7023	0.1905	9	0	93.862	84.817	290.32	1.2462	111	255
2	-0.7142	0.1905	9	0	93.747	84.454	290.48	1.1679	110	255
2	-0.7261	0.1905	9	0	94.020	84.763	290.50	1.1179	112	255
2	-0.7380	0.1905	10	0	93.629	84.888	290.34	1.2552	109	255
2	-0.7499	0.1905	65535	0	93.709	84.564	290.56	0.0000	108	255
2	-0.7618	0.1905	8	0	93.891	84.233	290.70	1.2742	107	255
2	-0.7737	0.1905	9	0	94.622	84.735	290.88	1.1824	113	255
2	-0.7856	0.1905	8	0	93.424	85.264	290.79	1.4894	109	255
2	-0.7975	0.1905	10	0	93.838	84.674	290.82	1.4306	106	255
2	-0.8094	0.1905	9	0	93.987	84.588	290.77	1.4258	103	255
2	-0.8213	0.1905	8	0	94.452	85.557	290.82	1.2837	108	255
2	-0.8332	0.1905	7	0	93.668	84.502	290.59	0.8205	107	255
2	-0.8451	0.1905	7	0	93.580	84.702	290.52	0.9904	112	255
2	-0.8570	0.1905	7	0	94.217	83.981	290.65	1.1300	111	255
2	-0.8690	0.1905	9	0	94.359	84.889	290.97	1.4027	109	255
2	-0.8809	0.1905	8	0	94.041	85.409	290.79	1.2018	113	255
2	-0.8928	0.1905	8	0	93.861	84.979	290.65	1.2709	114	255
2	-0.9047	0.1905	9	0	93.814	85.485	290.93	1.4012	109	255
2	-0.9166	0.1905	10	0	94.063	84.791	291.05	1.3534	113	255
2	-0.9285	0.1905	9	0	93.771	84.954	291.11	1.4834	108	255
2	-0.9404	0.1905	9	0	93.654	84.821	290.88	1.2549	114	255
2	-0.9523	0.1905	65535	0	93.944	84.914	290.98	0.0000	115	255
2	-0.9642	0.1905	8	0	93.987	85.045	290.83	1.0776	120	255
2	-0.9761	0.1905	10	0	94.285	84.847	291.01	1.1602	112	255
2	-0.9880	0.1905	9	0	94.306	84.971	291.01	1.1871	116	255
2	-0.9999	0.1905	9	0	94.276	85.411	291.08	1.2944	115	255
2	-1.0118	0.1905	8	0	93.930	85.486	290.95	1.1652	113	255
2	-1.0237	0.1905	9	0	94.117	85.303	291.45	1.2954	109	255
2	-1.0356	0.1905	10	0	94.247	84.987	291.07	1.2866	113	255
2	-1.0475	0.1905	8	0	94.308	85.274	291.56	1.2167	113	255
2	-1.0594	0.1905	11	0	94.324	85.145	291.08	0.9489	110	255
2	-1.0713	0.1905	8	0	93.741	85.791	291.49	0.9335	115	255
2	-1.0832	0.1905	9	0	94.349	85.115	291.25	1.1119	113	255
2	-1.0951	0.1905	9	0	93.931	85.541	291.25	1.1972	113	255
2	-1.1070	0.1905	9	0	94.317	85.419	291.29	1.2735	120	255
2	-1.1189	0.1905	9	0	93.631	85.518	291.44	0.9253	113	255
2	-1.1308	0.1905	9	0	94.513	85.297	291.16	0.8744	115	255
2	-1.1427	0.1905	9	0	94.159	85.418	291.70	1.1229	113	255
2	-1.1546	0.1905	10	0	93.546	85.417	291.32	0.9813	112	255
2	-1.1665	0.1905	10	0	93.964	85.542	291.99	1.2162	117	255
2	-1.1784	0.1905	10	0	94.165	85.206	291.39	0.9289	113	255
2	-1.1903	0.1905	9	0	93.624	85.237	291.44	0.9802	110	255
2	-1.2022	0.1905	8	0	94.000	86.060	291.95	1.0743	113	255
2	-1.2142	0.1905	9	0	94.216	85.352	291.30	0.9981	117	255
2	-1.2261	0.1905	10	0	93.279	85.671	291.84	1.1952	112	255
2	-1.2380	0.1905	10	0	94.109	85.111	291.64	1.2543	108	255
2	-1.2499	0.1905	8	0	93.773	85.184	291.54	1.1051	106	255
2	-1.2618	0.1905	8	0	93.882	85.669	291.93	1.0771	106	255
2	-1.2737	0.1905	10	0	93.868	85.736	291.68	1.0075	101	255
2	-1.2856	0.1905	7	0	93.371	85.266	291.47	1.0688	110	255
2	-1.2975	0.1905	8	0	93.311	85.342	291.85	1.0003	107	255
2	-1.3094	0.1905	9	0	93.703	85.810	291.78	0.9727	102	255
2	-1.3213	0.1905	9	0	93.720	86.099	291.64	1.0007	99	255
2	-1.3332	0.1905	8	0	93.504	85.729	291.59	0.7607	94	255
2	-1.3451	0.1905	8	0	93.728	85.560	292.09	1.2140	92	255
2	-1.3570	0.1905	11	0	93.841	85.942	292.49	1.4410	85	255
2	-1.3689	0.1905	7	0	93.439	85.677	291.93	1.0974	79	255
2	-1.3808	0.1905	7	0	239.41	42.403	119.48	1.1042	86	255
2	-1.3927	0.1905	9	0	238.35	42.374	120.61	1.0680	84	255
2	-1.4046	0.1905	10	0	238.68	42.185	119.48	1.2648	90	255
2	-1.4165	0.1905	10	0	238.41	41.889	120.47	1.2436	100	255
2	-1.4284	0.1905	10	0	238.91	42.072	120.27	1.1837	105	255
2	-1.4403	0.1905	10	0	238.69	41.932	120.26	1.1097	105	255
2	-1.4522	0.1905	11	0	239.16	42.088	119.23	1.0480	104	255
2	-1.4641	0.1905	9	0	238.26	42.484	120.51	0.6780	104	255
2	-1.4760	0.1905	8	0	239.26	42.295	119.04	1.0438	104	255
2	-1.4879	0.1905	11	0	238.32	42.336	120.32	0.8478	107	255
2	-1.4998	0.1905	10	0	238.74	42.383	119.32	1.1997	105	255
2	-1.5117	0.1905	9	0	238.15	41.329	120.90	1.2872	104	255
2	-1.5236	0.1905	9	0	238.02	41.836	120.42	1.2248	101	255
2	-1.5355	0.1905	10	0	238.18	41.936	120.17	1.0655	108	255
2	-1.5474	0.1905	11	0	238.71	42.471	120.01	1.0711	113	255
2	-1.5594	0.1905	11	0	238.14	41.975	120.29	1.0249	111	255
2	-1.5713	0.1905	11	0	238.54	42.170	119.30	1.2459	111	255
2	-1.5832	0.1905	10	0	238.18	41.855	120.69	0.8966	113	255
2	-1.5951	0.1905	65535	0	238.36	41.656	120.23	0.0000	108	255
2	-1.6070	0.1905	12	0	238.26	41.353	120.53	1.2059	117	255
2	-1.6189	0.1905	11	0	238.39	41.577	119.80	1.1993	114	255
2	-1.6308	0.1905	11	0	238.50	41.637	119.85	1.0899	113	255
2	-1.6427	0.1905	9	0	238.51	41.996	120.29	0.7882	106	255
2	-1.6546	0.1905	11	0	238.97	41.705	119.21	1.2352	109	255
2	-1.6665	0.1905	7	0	238.70	42.219	119.34	0.8932	110	255
2	-1.6784	0.1905	10	0	239.19	41.529	119.40	1.3860	111	255
2	-1.6903	0.1905	9	0	238.47	41.560	119.98	1.2903	108	255
2	-1.7022	0.1905	11	0	238.55	41.219	119.91	1.1268	105	255
2	-1.7141	0.1905	12	0	237.99	40.925	120.55	1.1571	106	255
2	-1.7260	0.1905	10	0	238.96	41.626	119.34	1.4129	106	255
2	-1.7379	0.1905	11	0	238.44	41.425	119.89	1.1072	112	255
2	-1.7498	0.1905	11	0	238.97	41.431	119.27	1.3348	111	255
2	-1.7617	0.1905	11	0	238.65	40.951	119.81	1.4457	109	255
2	-1.7736	0.1905	12	0	239.05	40.839	119.32	1.2880	107	255
2	-1.7855	0.1905	11	0	238.81	40.818	120.02	1.1968	113	255
2	-1.7974	0.1905	11	0	238.51	41.732	119.51	1.2944	108	255
2	-1.8093	0.1905	11	0	238.11	41.230	119.80	1.0243	99	255
2	-1.8212	0.1905	9	0	238.40	41.071	120.09	0.8594	94	255
2	-1.8331	0.1905	8	0	238.67	40.315	120.82	1.3863	92	255
2	-1.8450	0.1905	10	0	239.31	41.082	120.62	1.0571	103	255
2	-1.8569	0.1905	11	0	239.55	41.718	120.39	1.1517	105	255
2	-1.8688	0.1905	12	0	239.54	41.395	119.79	1.3260	110	255
2	-1.8807	0.1905	10	0	239.38	41.208	120.62	0.9240	109	255
2	-1.8926	0.1905	10	0	239.15	41.471	120.52	0.9125	112	255
2	-1.9046	0.1905	12	0	239.50	41.109	120.38	1.0782	109	255
2	-1.9165	0.1905	10	0	239.10	40.984	120.77	1.0230	111	255
2	-1.9284	0.1905	11	0	238.99	41.064	120.72	1.0016	112	255
2	-1.9403	0.1905	11	0	239.54	41.225	120.36	1.0966	111	255
2	-1.9522	0.1905	11	0	239.33	40.967	120.44	1.0779	106	255
2	-1.9641	0.1905	11	0	239.03	41.183	120.65	0.9063	110	255
2	-1.9760	0.1905	11	0	239.47	41.082	120.07	1.0531	111	255
2	-1.9879	0.1905	10	0	239.29	40.736	120.30	1.1405	111	255
2	-1.9998	0.1905	8	0	238.75	40.940	121.09	0.6285	109	255
2	-2.0117	0.1905	10	0	238.90	40.711	120.66	0.8053	109	255
2	-2.0236	0.1905	11	0	239.48	41.194	120.62	0.8844	96	255
2	-2.0355	0.1905	12	0	239.22	40.707	120.28	1.0989	108	255
2	-2.0474	0.1905	9	0	239.17	41.176	120.87	0.6932	107	255
2	-2.0593	0.1905	12	0	238.80	40.658	120.87	0.9896	110	255
2	-2.0712	0.1905	11	0	239.76	40.673	120.16	1.0090	109	255
2	-2.0831	0.1905	11	0	239.40	40.286	121.23	1.2112	109	255
2	-2.0950	0.1905	11	0	240.02	40.819	119.95	1.2369	109	255
2	-2.1069	0.1905	9	0	239.77	40.075	120.58	1.4872	104	255
2	-2.1188	0.1905	11	0	239.47	40.779	120.58	0.9315	106	255
2	-2.1307	0.1905	10	0	239.73	40.633	120.28	0.9811	109	255
2	-2.1426	0.1905	10	0	239.50	40.261	120.88	1.2112	110	255
2	-2.1545	0.1905	10	0	239.38	40.510	120.68	0.8714	106	255
2	-2.1664	0.1905	10	0	239.82	40.947	120.18	1.0164	113	255
2	-2.1783	0.1905	12	0	239.87	40.731	120.09	1.2153	111	255
2	-2.1902	0.1905	11	0	239.67	40.176	120.79	1.3625	112	255
2	-2.2021	0.1905	11	0	239.94	40.211	119.77	0.9985	109	255
2	-2.2140	0.1905	9	0	239.65	40.365	121.14	1.2668	114	255
2	-2.2259	0.1905	10	0	239.21	40.581	120.22	1.1900	110	255
2	-2.2378	0.1905	11	0	240.35	40.057	119.95	1.3763	110	255
2	-2.2498	0.1905	12	0	239.60	39.827	120.71	1.1139	115	255
2	-2.2617	0.1905	11	0	239.34	39.945	120.75	1.1868	113	255
2	-2.2736	0.1905	10	0	239.41	40.225	120.38	1.3255	115	255
2	-2.2855	0.1905	10	0	239.90	40.385	120.12	1.0738	110	255
2	-2.2974	0.1905	11	0	239.67	39.691	121.09	1.1876	110	255
2	-2.3093	0.1905	8	0	239.17	40.714	120.59	0.7339	108	255
2	-2.3212	0.1905	10	0	239.63	40.077	120.52	1.2509	108	255
2	-2.3331	0.1905	12	0	239.67	39.987	120.46	1.3759	110	255
2	-2.3450	0.1905	11	0	239.27	40.171	120.90	1.0010	114	255
2	-2.3569	0.1905	10	0	239.44	39.580	120.54	1.0702	109	255
2	-2.3688	0.1905	12	0	239.43	39.930	120.53	1.2451	114	255
2	-2.3807	0.1905	12	0	239.44	39.626	120.70	1.2451	113	255
2	-2.3926	0.1905	11	0	240.66	39.380	119.33	1.1572	107	255
2	-2.4045	0.1905	10	0	239.66	38.935	121.10	1.0652	107	255
2	-2.4164	0.1905	9	0	239.75	39.681	120.39	1.1508	99	255
2	-2.4283	0.1905	11	0	240.81	39.270	119.97	0.9729	102	255
2	-2.4402	0.1905	12	0	239.95	39.154	120.60	0.9579	103	255
2	-2.4521	0.1905	9	0	239.97	39.250	120.44	1.0595	106	255
2	-2.4640	0.1905	11	0	239.54	39.286	121.00	1.2283	100	255
2	-2.4759	0.1905	9	0	239.94	39.178	120.57	0.9660	102	255
2	-2.4878	0.1905	9	0	239.63	38.939	120.85	0.8208	98	255
2	-2.4997	0.1905	9	0	239.50	39.216	120.95	0.6743	90	255
0	-2.5116	0.1905	0	3	0.0000	0.0000	0.0000	0.0000	72	255
2	-2.5235	0.1905	7	0	240.67	38.711	119.98	0.9001	70	255
0	-2.5354	0.1905	0	3	0.0000	0.0000	0.0000	0.0000	74	255
1	-2.5473	0.1905	6	0	66.962	51.031	310.39	0.4510	91	255
1	-2.5592	0.1905	9	0	67.060	50.833	310.48	1.3498	90	255
1	-2.5711	0.1905	5	0	67.252	50.700	310.56	0.9262	91	255
1	-2.5830	0.1905	8	0	66.526	50.588	310.32	0.7854	101	255
1	-2.5950	0.1905	8	0	66.496	50.701	310.21	0.8394	111	255
1	-2.6069	0.1905	9	0	300.85	53.288	51.689	0.8600	112	255
1	-2.6188	0.1905	9	0	66.195	51.185	311.17	0.8737	104	255
1	-2.6307	0.1905	10	0	66.472	50.974	311.22	0.8879	102	255
1	-2.6426	0.1905	9	0	66.521	50.993	310.21	1.1121	99	255
1	-2.6545	0.1905	5	0	67.072	51.035	310.63	0.8176	100	255
1	-2.6664	0.1905	5	0	65.718	49.976	310.60	1.0493	77	255
2	-2.6783	0.1905	9	0	31.787	85.536	301.14	1.0326	95	255
2	-2.6902	0.1905	9	0	31.184	85.894	301.72	1.1031	111	255
2	-2.7021	0.1905	65535	0	31.636	85.752	301.55	0.0000	106	255
2	-2.7140	0.1905	11	0	31.598	85.724	301.57	1.0654	112	255
2	-2.7259	0.1905	11	0	31.456	85.390	301.80	1.2398	113	255
2	-2.7378	0.1905	11	0	31.539	85.929	301.70	1.2455	108	255
2	-2.7497	0.1905	11	0	31.254	85.831	301.93	1.3658	107	255
2	-2.7616	0.1905	11	0	31.631	85.816	301.36	1.2503	110	255
2	-2.7735	0.1905	10	0	31.240	85.941	301.51	1.0883	107	255
2	-2.7854	0.1905	11	0	31.639	85.812	301.58	1.0933	107	255
2	-2.7973	0.1905	11	0	31.562	85.842	301.42	1.1764	111	255
2	-2.8092	0.1905	12	0	31.724	85.899	301.17	1.2913	106	255
2	-2.8211	0.1905	11	0	31.464	85.830	301.41	1.3073	107	255
2	-2.8330	0.1905	11	0	31.070	86.379	301.63	1.4027	109	255
2	-2.8449	0.1905	12	0	31.448	85.817	301.25	1.2216	104	255
2	-2.8568	0.1905	12	0	31.858	85.530	300.87	0.9811	101	255
2	-2.8687	0.1905	12	0	31.731	85.902	300.79	1.2276	103	255
2	-2.8806	0.1905	11	0	31.519	85.756	301.10	1.2855	109	255
2	-2.8925	0.1905	12	0	31.886	85.625	300.86	1.1543	106	255
2	-2.9044	0.1905	12	0	31.563	85.746	300.98	1.1150	106	255
2	-2.9163	0.1905	11	0	31.923	85.923	300.73	1.2360	111	255
2	-2.9282	0.1905	10	0	31.959	86.020	300.74	1.1527	110	255
2	-2.9402	0.1905	11	0	31.693	86.281	300.95	1.2866	109	255
2	-2.9521	0.1905	11	0	31.702	86.324	300.62	1.3108	116	255
2	-2.9640	0.1905	11	0	31.866	85.870	300.91	1.1810	112	255
2	-2.9759	0.1905	10	0	31.559	85.771	301.25	1.2351	92	255
2	-2.9878	0.1905	7	0	31.884	85.412	300.60	1.0819	80	255
0	-2.9997	0.1905	0	3	0.0000	0.0000	0.0000	0.0000	77	255
2	-3.0116	0.1905	8	0	238.83	37.867	128.52	0.6779	90	255
2	-3.0235	0.1905	8	0	239.32	38.073	127.56	0.9231	91	255
2	-3.0354	0.1905	9	0	238.52	38.087	127.98	0.9781	92	255
2	0.0000	0.2024	8	0	351.63	26.626	8.7982	1.1660	77	255
1	-0.0119	0.2024	8	0	69.406	45.258	307.65	1.1450	88	255
1	-0.0238	0.2024	8	0	69.083	45.561	307.25	0.8936	102	255
1	-0.0357	0.2024	9	0	69.480	45.596	306.80	0.7755	101	255
1	-0.0476	0.2024	11	0	69.541	45.788	306.34	1.4003	103	255
1	-0.0595	0.2024	8	0	67.984	44.381	307.81	1.3700	101	255
1	-0.0714	0.2024	9	0	68.994	45.283	307.00	1.0178	96	255
1	-0.0833	0.2024	7	0	67.999	44.808	307.26	0.9493	83	255
1	-0.0952	0.2024	6	0	68.845	45.315	307.13	1.0226	74	255
2	-0.1071	0.2024	7	0	94.410	83.454	289.95	0.5468	83	255
2	-0.1190	0.2024	8	0	94.446	84.530	289.81	0.9048	95	255
2	-0.1309	0.2024	9	0	93.960	83.802	290.45	1.1139	99	255
2	-0.1428	0.2024	8	0	94.056	83.833	290.09	0.8593	99	255
2	-0.1547	0.2024	8	0	94.112	84.072	289.84	0.9138	102	255
2	-0.1666	0.2024	8	0	94.072	84.000	289.99	1.0167	100	255
2	-0.1786	0.2024	11	0	94.791	84.675	289.96	1.0962	104	255
2	-0.1905	0.2024	8	0	93.540	84.552	289.31	1.1893	106	255
2	-0.2024	0.2024	9	0	94.403	83.997	290.18	1.1052	105	255
2	-0.2143	0.2024	10	0	94.414	84.879	290.27	1.2699	105	255
2	-0.2262	0.2024	10	0	94.404	85.088	290.57	1.4772	100	255
2	-0.2381	0.2024	9	0	93.816	84.148	290.32	1.2844	104	255
2	-0.2500	0.2024	10	0	94.495	84.613	289.71	1.3827	110	255
2	-0.2619	0.2024	9	0	94.059	84.274	290.12	1.2435	109	255
2	-0.2738	0.2024	10	0	93.670	84.795	290.19	1.3611	111	255
2	-0.2857	0.2024	10	0	94.003	84.615	289.74	1.1947	108	255
2	-0.2976	0.2024	9	0	94.253	84.935	290.43	1.3409	112	255
2	-0.3095	0.2024	10	0	94.187	84.532	290.49	1.3610	110	255
2	-0.3214	0.2024	10	0	94.469	84.401	290.14	1.3054	112	255
2	-0.3333	0.2024	11	0	94.308	84.720	290.52	1.2657	112	255
2	-0.3452	0.2024	9	0	94.718	84.497	290.35	1.2719	107	255
2	-0.3571	0.2024	10	0	94.675	85.324	290.22	1.2487	105	255
2	-0.3690	0.2024	10	0	94.531	84.393	290.05	1.0264	106	255
2	-0.3809	0.2024	10	0	93.844	84.632	290.15	1.0796	107	255
2	-0.3928	0.2024	10	0	94.542	84.913	290.55	1.3891	110	255
2	-0.4047	0.2024	10	0	94.110	84.979	290.38	1.0407	113	255
2	-0.4166	0.2024	7	0	93.715	83.904	290.50	1.0488	112	255
2	-0.4285	0.2024	9	0	94.048	84.337	290.06	0.8673	108	255
2	-0.4404	0.2024	7	0	93.964	84.646	290.22	1.0846	104	255
2	-0.4523	0.2024	8	0	93.881	85.446	290.43	1.1902	105	255
2	-0.4642	0.2024	10	0	94.506	84.929	290.40	1.1175	110	255
2	-0.4761	0.2024	10	0	93.701	84.822	290.71	1.3389	111	255
2	-0.4880	0.2024	10	0	94.234	84.842	290.45	1.0199	116	255
2	-0.4999	0.2024	10	0	94.192	84.762	290.38	1.2045	116	255
2	-0.5118	0.2024	8	0	94.026	85.276	290.16	0.7943	114	255
2	-0.5238	0.2024	9	0	93.473	84.839	290.20	0.9687	117	255
2	-0.5357	0.2024	8	0	94.062	85.032	289.95	0.8734	111	255
2	-0.5476	0.2024	9	0	94.354	84.959	290.20	0.9761	116	255
2	-0.5595	0.2024	10	0	93.565	84.975	290.36	1.2209	110	255
2	-0.5714	0.2024	9	0	94.348	85.053	290.33	1.2959	113	255
2	-0.5833	0.2024	9	0	93.765	85.427	290.38	0.9279	107	255
2	-0.5952	0.2024	9	0	94.455	84.858	290.18	1.0004	114	255
2	-0.6071	0.2024	9	0	93.971	84.954	290.14	1.0961	112	255
2	-0.6190	0.2024	10	0	94.076	84.906	290.01	0.7878	114	255
2	-0.6309	0.2024	8	0	93.394	84.228	290.45	1.0198	110	255
2	-0.6428	0.2024	9	0	93.788	84.058	290.80	0.9539	111	255
2	-0.6547	0.2024	9	0	94.052	85.103	290.46	0.8569	114	255
2	-0.6666	0.2024	10	0	93.891	84.599	290.46	1.2741	113	255
2	-0.6785	0.2024	9	0	93.920	84.741	290.40	1.2025	111	255
2	-0.6904	0.2024	10	0	94.015	84.353	290.48	1.1057	115	255
2	-0.7023	0.2024	10	0	93.900	84.603	290.62	1.3913	108	255
2	-0.7142	0.2024	9	0	93.661	84.182	290.42	1.1574	109	255
2	-0.7261	0.2024	8	0	93.707	84.563	290.40	0.8780	114	255
2	-0.7380	0.2024	9	0	93.661	84.158	290.82	0.9512	105	255
2	-0.7499	0.2024	8	0	93.811	84.652	290.60	1.2856	109	255
2	-0.7618	0.2024	65535	0	93.973	84.760	290.71	0.0000	108	255
2	-0.7737	0.2024	65535	0	93.828	84.626	290.83	0.0000	110	255
2	-0.7856	0.2024	9	0	93.396	84.243	290.68	0.9198	108	255
2	-0.7975	0.2024	9	0	93.743	84.109	290.76	1.1580	105	255
2	-0.8094	0.2024	8	0	93.318	84.737	290.84	0.9981	108	255
2	-0.8213	0.2024	8	0	93.658	84.766	290.91	1.3432	105	255
2	-0.8332	0.2024	10	0	93.912	84.867	291.00	1.4399	109	255
2	-0.8451	0.2024	9	0	93.524	85.053	290.97	1.3989	108	255
2	-0.8570	0.2024	10	0	94.066	85.806	290.94	1.2326	110	255
2	-0.8690	0.2024	9	0	93.719	85.037	291.07	1.0777	113	255
2	-0.8809	0.2024	8	0	93.199	84.455	290.56	1.0155	109	255
2	-0.8928	0.2024	10	0	93.789	84.983	290.96	1.4319	116	255
2	-0.9047	0.2024	65535	0	93.767	84.993	290.92	0.0000	108	255
2	-0.9166	0.2024	8	0	93.366	84.478	290.76	1.0186	113	255
2	-0.9285	0.2024	8	0	93.782	84.853	290.85	1.1197	114	255
2	-0.9404	0.2024	9	0	93.965	85.002	290.98	1.2056	118	255
2	-0.9523	0.2024	9	0	93.934	84.611	290.99	1.3138	110	255
2	-0.9642	0.2024	9	0	94.306	84.971	291.01	1.1871	119	255
2	-0.9761	0.2024	9	0	93.703	85.225	291.09	1.1952	115	255
2	-0.9880	0.2024	9	0	94.305	84.975	291.06	1.1870	111	255
2	-0.9999	0.2024	9	0	94.131	85.411	290.92	1.2125	113	255
2	-1.0118	0.2024	10	0	93.679	84.602	291.14	1.2004	119	255
2	-1.0237	0.2024	10	0	93.684	85.006	290.91	1.1626	112	255
2	-1.0356	0.2024	7	0	93.641	85.177	290.85	1.0759	110	255
2	-1.0475	0.2024	9	0	94.132	85.622	291.21	1.0771	112	255
2	-1.0594	0.2024	9	0	93.582	85.426	291.30	1.0726	110	255
2	-1.0713	0.2024	8	0	93.584	85.453	291.12	1.1689	111	255
2	-1.0832	0.2024	8	0	93.752	85.069	291.37	1.2239	111	255
2	-1.0951	0.2024	9	0	93.476	84.678	291.72	1.3541	116	255
2	-1.1070	0.2024	8	0	93.628	85.641	291.28	1.0720	112	255
2	-1.1189	0.2024	8	0	94.519	85.219	291.26	1.0615	113	255
2	-1.1308	0.2024	11	0	94.060	85.614	291.72	1.1699	112	255
2	-1.1427	0.2024	8	0	93.873	85.510	291.33	0.7679	113	255
2	-1.1546	0.2024	11	0	93.540	85.176	291.13	1.2101	109	255
2	-1.1665	0.2024	10	0	93.545	85.768	291.56	1.2420	112	255
2	-1.1784	0.2024	9	0	93.586	85.875	291.22	0.9144	112	255
2	-1.1903	0.2024	10	0	93.728	85.733	291.51	1.0496	108	255
2	-1.2022	0.2024	9	0	93.972	85.741	291.39	1.0803	104	255
2	-1.2142	0.2024	10	0	93.691	85.943	291.28	1.0553	97	255
2	-1.2261	0.2024	10	0	93.858	85.775	291.52	1.3283	93	255
2	-1.2380	0.2024	10	0	93.949	86.160	291.74	1.1962	87	255
2	-1.2499	0.2024	7	0	93.583	84.998	291.59	1.0429	84	255
0	-1.2618	0.2024	0	3	0.0000	0.0000	0.0000	0.0000	78	255
0	-1.2737	0.2024	0	3	0.0000	0.0000	0.0000	0.0000	78	255
0	-1.2856	0.2024	0	3	0.0000	0.0000	0.0000	0.0000	78	255
0	-1.2975	0.2024	0	3	0.0000	0.0000	0.0000	0.0000	78	255
2	-1.3094	0.2024	8	0	238.27	42.890	120.97	0.9235	88	255
2	-1.3213	0.2024	9	0	238.72	42.253	120.54	1.0380	91	255
2	-1.3332	0.2024	9	0	238.82	42.707	120.04	1.1526	101	255
2	-1.3451	0.2024	10	0	238.81	42.151	120.45	1.1344	103	255
2	-1.3570	0.2024	10	0	238.23	42.563	121.16	1.0114	109	255
2	-1.3689	0.2024	9	0	239.22	42.997	119.51	0.9353	108	255
2	-1.3808	0.2024	11	0	238.39	42.273	120.38	1.0293	102	255
2	-1.3927	0.2024	65535	0	238.61	42.463	120.19	0.0000	100	255
2	-1.4046	0.2024	10	0	238.28	42.693	120.26	0.9151	101	255
2	-1.4165	0.2024	10	0	238.53	42.265	120.35	1.0503	102	255
2	-1.4284	0.2024	10	0	238.75	42.497	120.04	1.0286	113	255
2	-1.4403	0.2024	11	0	238.71	42.911	119.82	1.1237	112	255
2	-1.4522	0.2024	11	0	238.92	42.182	119.84	1.0008	110	255
2	-1.4641	0.2024	10	0	239.01	42.140	119.59	0.8957	108	255
2	-1.4760	0.2024	10	0	238.71	42.258	119.85	0.9386	113	255
2	-1.4879	0.2024	11	0	238.37	42.210	120.03	1.0278	107	255
2	-1.4998	0.2024	11	0	238.78	42.192	119.82	1.2841	113	255
2	-1.5117	0.2024	11	0	238.41	42.200	120.14	1.0193	112	255
2	-1.5236	0.2024	10	0	238.91	42.076	119.57	0.9756	106	255
2	-1.5355	0.2024	11	0	238.07	41.838	120.37	1.1203	102	255
2	-1.5474	0.2024	10	0	238.07	41.832	120.52	1.1266	113	255
2	-1.5594	0.2024	12	0	238.12	41.928	120.42	1.0209	113	255
2	-1.5713	0.2024	11	0	238.48	41.506	120.15	1.1666	109	255
2	-1.5832	0.2024	9	0	238.47	41.474	120.33	0.9804	111	255
2	-1.5951	0.2024	11	0	238.22	41.860	120.24	1.2810	107	255
2	-1.6070	0.2024	10	0	238.34	41.879	119.93	1.0507	113	255
2	-1.6189	0.2024	11	0	238.47	42.054	119.93	1.3093	106	255
2	-1.6308	0.2024	9	0	239.07	41.605	119.18	1.2155	112	255
2	-1.6427	0.2024	11	0	237.89	41.694	120.77	1.2721	108	255
2	-1.6546	0.2024	12	0	238.02	41.688	120.29	1.1098	105	255
2	-1.6665	0.2024	9	0	238.23	42.191	120.36	0.9920	108	255
2	-1.6784	0.2024	9	0	239.49	40.931	119.29	1.3704	111	255
2	-1.6903	0.2024	9	0	238.47	41.611	120.06	1.2518	107	255
2	-1.7022	0.2024	11	0	238.34	41.175	120.13	1.1123	107	255
2	-1.7141	0.2024	11	0	238.36	41.385	119.70	1.3341	107	255
2	-1.7260	0.2024	11	0	238.39	41.458	119.99	1.4742	106	255
2	-1.7379	0.2024	12	0	238.43	41.792	119.89	1.2386	105	255
2	-1.7498	0.2024	12	0	238.22	41.702	119.87	1.4309	106	255
2	-1.7617	0.2024	65535	0	238.51	41.476	119.72	0.0000	104	255
2	-1.7736	0.2024	10	0	238.42	41.796	119.52	1.4182	113	255
2	-1.7855	0.2024	11	0	238.58	41.867	119.18	1.3057	108	255
2	-1.7974	0.2024	11	0	238.37	41.477	119.42	1.3299	110	255
2	-1.8093	0.2024	12	0	238.16	41.047	120.10	1.2844	111	255
2	-1.8212	0.2024	11	0	238.87	41.091	119.58	1.2278	106	255
2	-1.8331	0.2024	10	0	238.24	41.022	119.89	1.1056	94	255
2	-1.8450	0.2024	10	0	238.90	40.518	120.12	1.1833	92	255
2	-1.8569	0.2024	11	0	238.91	41.024	120.61	0.9963	107	255
2	-1.8688	0.2024	9	0	238.96	40.921	120.98	0.8883	109	255
2	-1.8807	0.2024	11	0	239.20	41.164	120.44	1.0496	108	255
2	-1.8926	0.2024	11	0	239.27	41.217	120.19	0.9410	107	255
2	-1.9046	0.2024	11	0	239.01	41.112	120.66	1.0310	111	255
2	-1.9165	0.2024	11	0	239.17	40.851	120.51	0.9102	113	255
2	-1.9284	0.2024	11	0	239.08	41.224	120.34	0.8901	115	255
2	-1.9403	0.2024	11	0	239.59	40.905	120.37	1.0201	112	255
2	-1.9522	0.2024	10	0	238.83	40.941	120.84	1.0246	110	255
2	-1.9641	0.2024	11	0	239.22	40.991	120.50	0.9625	108	255
2	-1.9760	0.2024	11	0	239.05	41.064	120.43	0.8243	113	255
2	-1.9879	0.2024	11	0	239.25	40.931	120.47	0.8896	114	255
2	-1.9998	0.2024	10	0	239.60	40.968	120.28	1.2578	112	255
2	-2.0117	0.2024	9	0	238.67	41.187	120.77	0.9318	111	255
2	-2.0236	0.2024	10	0	238.62	41.201	120.85	0.6835	105	255
2	-2.0355	0.2024	10	0	239.37	40.561	120.09	1.0649	111	255
2	-2.0474	0.2024	12	0	239.65	40.689	120.13	0.9336	114	255
2	-2.0593	0.2024	10	0	239.77	41.033	119.53	0.9670	112	255
2	-2.0712	0.2024	11	0	239.09	40.536	120.66	0.9980	115	255
2	-2.0831	0.2024	10	0	239.20	41.058	120.45	0.9550	112	255
2	-2.0950	0.2024	9	0	239.60	41.311	119.95	0.7618	112	255
2	-2.1069	0.2024	10	0	239.02	40.864	120.41	1.0344	111	255
2	-2.1188	0.2024	8	0	239.50	40.047	120.11	1.1052	107	255
2	-2.1307	0.2024	11	0	239.75	40.850	120.04	0.9966	112	255
2	-2.1426	0.2024	10	0	240.37	41.052	119.22	0.6698	110	255
2	-2.1545	0.2024	12	0	239.57	39.873	120.38	1.2468	115	255
2	-2.1664	0.2024	12	0	239.53	40.761	120.17	1.0036	109	255
2	-2.1783	0.2024	11	0	239.28	40.536	120.43	0.9304	107	255
2	-2.1902	0.2024	10	0	238.77	41.372	120.72	0.7876	109	255
2	-2.2021	0.2024	12	0	239.44	40.649	120.38	1.0764	107	255
2	-2.2140	0.2024	11	0	239.54	40.099	120.60	1.2892	109	255
2	-2.2259	0.2024	11	0	239.76	40.537	120.07	1.0127	107	255
2	-2.2378	0.2024	11	0	239.06	40.127	120.53	1.2724	113	255
2	-2.2498	0.2024	12	0	239.66	40.246	119.88	1.0637	113	255
2	-2.2617	0.2024	12	0	239.64	40.062	119.90	1.1478	114	255
2	-2.2736	0.2024	11	0	239.57	39.481	120.62	1.1822	113	255
2	-2.2855	0.2024	10	0	239.79	39.287	120.47	1.4874	103	255
2	-2.2974	0.2024	12	0	239.73	39.604	120.85	1.2152	106	255
2	-2.3093	0.2024	11	0	240.09	39.734	120.48	1.2568	102	255
2	-2.3212	0.2024	10	0	238.87	40.147	121.58	1.1809	106	255
2	-2.3331	0.2024	11	0	239.49	39.545	120.53	1.3415	103	255
2	-2.3450	0.2024	10	0	239.16	39.850	120.20	1.2860	101	255
2	-2.3569	0.2024	10	0	239.86	39.458	120.22	1.4383	105	255
2	-2.3688	0.2024	12	0	239.46	39.550	120.76	1.2842	102	255
2	-2.3807	0.2024	12	0	239.63	39.482	120.61	1.2730	106	255
2	-2.3926	0.2024	12	0	239.97	39.686	120.19	1.3223	106	255
2	-2.4045	0.2024	10	0	239.64	39.414	120.74	1.4017	95	255
2	-2.4164	0.2024	8	0	239.25	39.147	120.79	1.2168	93	255
2	-2.4283	0.2024	9	0	240.07	38.590	120.35	1.2848	81	255
2	-2.4402	0.2024	7	0	240.03	38.294	120.60	1.4759	80	255
2	-2.4521	0.2024	7	0	240.50	39.009	120.17	0.9849	81	255
1	-2.4640	0.2024	6	0	300.32	52.976	51.226	0.6948	77	255
1	-2.4759	0.2024	5	0	66.026	51.519	310.20	0.7464	79	255
1	-2.4878	0.2024	6	0	66.466	50.889	310.16	0.9608	91	255
0	-2.4997	0.2024	0	3	0.0000	0.0000	0.0000	0.0000	92	255
1	-2.5116	0.2024	8	0	66.497	51.501	310.51	0.9563	92	255
1	-2.5235	0.2024	8	0	67.227	51.013	309.71	0.8703	101	255
1	-2.5354	0.2024	9	0	66.671	50.755	310.45	1.2012	100	255
1	-2.5473	0.2024	8	0	66.531	51.149	310.62	1.1832	105	255
1	-2.5592	0.2024	8	0	66.954	51.239	309.82	0.7896	105	255
1	-2.5711	0.2024	9	0	300.29	53.234	51.116	1.1521	109	255
1	-2.5830	0.2024	7	0	67.656	50.875	309.93	0.6968	107	255
1	-2.5950	0.2024	9	0	66.363	51.458	310.11	1.0415	110	255
1	-2.6069	0.2024	8	0	67.182	50.905	309.96	0.8081	110	255
1	-2.6188	0.2024	8	0	67.090	50.874	310.05	0.7925	112	255
1	-2.6307	0.2024	9	0	67.198	50.755	310.26	1.1989	107	255
1	-2.6426	0.2024	9	0	67.250	50.962	309.60	0.9218	112	255
1	-2.6545	0.2024	8	0	66.938	50.599	310.25	1.0192	100	255
1	-2.6664	0.2024	6	0	66.026	51.757	311.36	1.3116	84	255
2	-2.6783	0.2024	7	0	31.275	85.725	301.01	0.9702	81	255
2	-2.6902	0.2024	9	0	31.889	85.484	300.98	1.2459	102	255
2	-2.7021	0.2024	10	0	32.251	85.576	300.87	1.3142	106	255
2	-2.7140	0.2024	12	0	31.973	85.656	301.64	1.1747	109	255
2	-2.7259	0.2024	11	0	31.546	85.640	301.83	1.0872	109	255
2	-2.7378	0.2024	11	0	31.643	85.879	301.84	1.2696	111	255
2	-2.7497	0.2024	10	0	31.835	85.613	301.12	1.1583	110	255
2	-2.7616	0.2024	10	0	31.335	86.058	301.72	1.2507	111	255
2	-2.7735	0.2024	12	0	31.652	85.746	301.53	1.1384	109	255
2	-2.7854	0.2024	10	0	31.262	85.863	301.66	1.0818	110	255
2	-2.7973	0.2024	11	0	31.785	85.734	301.09	1.1276	112	255
2	-2.8092	0.2024	11	0	31.664	85.891	300.82	1.1838	107	255
2	-2.8211	0.2024	12	0	31.855	85.747	301.11	1.1233	108	255
2	-2.8330	0.2024	12	0	32.181	86.034	300.60	1.3220	102	255
2	-2.8449	0.2024	11	0	32.070	85.587	300.53	1.3773	102	255
2	-2.8568	0.2024	11	0	31.622	85.813	300.85	1.2619	107	255
2	-2.8687	0.2024	9	0	31.720	85.377	301.23	0.9552	101	255
2	-2.8806	0.2024	11	0	31.938	85.753	300.85	1.1035	101	255
2	-2.8925	0.2024	8	0	31.447	85.647	300.88	1.3933	108	255
2	-2.9044	0.2024	10	0	31.798	85.840	300.85	1.2561	106	255
2	-2.9163	0.2024	11	0	32.048	85.635	300.87	1.1838	107	255
2	-2.9282	0.2024	11	0	31.653	85.629	300.97	1.1998	104	255
2	-2.9402	0.2024	11	0	31.880	85.435	300.79	1.1930	110	255
2	-2.9521	0.2024	11	0	31.865	85.658	300.96	1.2856	110	255
2	-2.9640	0.2024	10	0	31.978	85.919	300.83	1.1588	109	255
2	-2.9759	0.2024	11	0	32.289	86.671	300.14	1.4803	105	255
2	-2.9878	0.2024	8	0	32.617	85.651	299.82	1.1521	95	255
2	-2.9997	0.2024	7	0	32.200	85.714	300.22	1.4072	80	255
2	-3.0116	0.2024	7	0	238.72	38.317	128.25	1.3347	71	255
2	-3.0235	0.2024	10	0	239.47	37.588	127.93	1.0151	87	255
2	-3.0354	0.2024	11	0	238.81	37.940	128.10	0.8653	87	255
2	0.0000	0.2143	10	0	351.61	26.177	8.5955	1.0178	93	255
2	-0.0119	0.2143	8	0	352.99	25.750	6.9632	1.1653	83	255
0	-0.0238	0.2143	0	3	0.0000	0.0000	0.0000	0.0000	72	255
1	-0.0357	0.2143	5	0	68.822	43.472	304.03	1.2971	80	255
2	-0.0476	0.2143	6	0	94.583	84.351	289.92	1.2270	82	255
2	-0.0595	0.2143	10	0	93.977	84.287	290.27	1.0873	86	255
2	-0.0714	0.2143	9	0	94.269	84.740	290.33	1.4142	95	255
2	-0.0833	0.2143	8	0	94.128	84.326	289.99	0.7999	93	255
2	-0.0952	0.2143	8	0	94.379	84.206	289.64	0.8459	94	255
2	-0.1071	0.2143	9	0	95.007	84.994	290.31	1.4230	96	255
2	-0.1190	0.2143	8	0	94.078	84.074	289.92	0.9604	110	255
2	-0.1309	0.2143	8	0	94.063	84.383	289.84	0.9493	106	255
2	-0.1428	0.2143	10	0	94.410	84.735	289.86	1.1588	108	255
2	-0.1547	0.2143	9	0	94.096	84.151	290.03	1.0197	114	255
2	-0.1666	0.2143	9	0	93.719	84.412	290.13	1.0872	109	255
2	-0.1786	0.2143	8	0	93.983	84.167	290.11	1.0909	108	255
2	-0.1905	0.2143	9	0	94.516	84.570	290.19	1.3270	112	255
2	-0.2024	0.2143	10	0	94.805	84.520	290.07	1.2603	112	255
2	-0.2143	0.2143	9	0	94.338	84.038	290.17	1.1421	105	255
2	-0.2262	0.2143	8	0	94.003	84.016	290.04	0.9710	99	255
2	-0.2381	0.2143	9	0	94.401	84.462	289.94	1.2299	105	255
2	-0.2500	0.2143	10	0	94.167	84.175	290.13	1.1412	107	255
2	-0.2619	0.2143	9	0	93.927	84.358	290.45	1.3534	109	255
2	-0.2738	0.2143	9	0	94.304	84.483	290.04	1.2282	112	255
2	-0.2857	0.2143	10	0	94.123	84.318	290.36	1.2261	109	255
2	-0.2976	0.2143	9	0	94.596	84.803	290.14	1.0908	109	255
2	-0.3095	0.2143	10	0	94.540	84.618	290.15	1.2439	112	255
2	-0.3214	0.2143	9	0	94.275	84.995	290.02	1.3335	110	255
2	-0.3333	0.2143	9	0	94.238	84.023	290.35	1.0161	104	255
2	-0.3452	0.2143	65535	0	94.316	84.705	290.40	0.0000	108	255
2	-0.3571	0.2143	10	0	94.411	84.646	290.50	1.3132	113	255
2	-0.3690	0.2143	8	0	93.571	84.239	290.46	1.1481	105	255
2	-0.3809	0.2143	10	0	94.354	84.960	290.32	1.4363	107	255
2	-0.3928	0.2143	10	0	94.297	84.721	290.00	1.3231	107	255
2	-0.4047	0.2143	10	0	94.779	84.716	290.29	1.1289	114	255
2	-0.4166	0.2143	10	0	94.309	84.668	290.20	1.1570	109	255
2	-0.4285	0.2143	10	0	94.211	84.785	290.25	1.2059	107	255
2	-0.4404	0.2143	8	0	94.290	85.141	290.21	1.2338	92	255
2	-0.4523	0.2143	7	0	93.991	85.056	290.11	0.8916	105	255
2	-0.4642	0.2143	8	0	94.069	84.714	290.44	1.2543	113	255
2	-0.4761	0.2143	10	0	93.721	84.669	290.54	1.3156	113	255
2	-0.4880	0.2143	8	0	94.037	84.567	290.50	1.0751	109	255
2	-0.4999	0.2143	9	0	93.792	84.874	290.08	1.1782	110	255
2	-0.5118	0.2143	9	0	94.133	85.066	290.19	0.8554	111	255
2	-0.5238	0.2143	9	0	93.496	84.116	290.05	1.1202	108	255
2	-0.5357	0.2143	8	0	94.054	85.164	290.04	0.7882	110	255
2	-0.5476	0.2143	9	0	94.039	84.943	290.02	0.8368	110	255
2	-0.5595	0.2143	11	0	93.556	84.829	290.09	1.2572	115	255
2	-0.5714	0.2143	9	0	94.001	84.966	289.95	0.8009	116	255
2	-0.5833	0.2143	10	0	94.346	85.050	290.25	0.9494	115	255
2	-0.5952	0.2143	9	0	93.884	85.482	290.16	1.0500	112	255
2	-0.6071	0.2143	9	0	93.829	84.846	290.19	1.1977	118	255
2	-0.6190	0.2143	9	0	93.886	85.534	290.12	1.0506	111	255
2	-0.6309	0.2143	9	0	93.613	84.668	290.22	0.9162	113	255
2	-0.6428	0.2143	8	0	93.839	84.670	290.33	1.2599	118	255
2	-0.6547	0.2143	8	0	94.001	85.083	290.19	0.8920	109	255
2	-0.6666	0.2143	11	0	93.676	84.697	290.63	1.3646	111	255
2	-0.6785	0.2143	65535	0	93.921	84.869	290.58	0.0000	111	255
2	-0.6904	0.2143	9	0	94.063	85.754	290.58	1.2499	109	255
2	-0.7023	0.2143	9	0	93.836	85.358	290.79	1.4999	110	255
2	-0.7142	0.2143	9	0	93.983	84.180	290.63	1.1501	107	255
2	-0.7261	0.2143	7	0	93.479	84.402	290.37	1.0565	106	255
2	-0.7380	0.2143	7	0	93.358	84.398	290.70	1.0886	106	255
2	-0.7499	0.2143	8	0	94.084	85.431	290.50	1.2035	108	255
2	-0.7618	0.2143	10	0	93.794	84.802	290.80	1.3542	108	255
2	-0.7737	0.2143	10	0	93.872	84.918	290.86	1.1931	105	255
2	-0.7856	0.2143	7	0	93.605	84.080	291.16	1.0121	104	255
2	-0.7975	0.2143	10	0	94.235	85.311	290.79	1.2586	108	255
2	-0.8094	0.2143	9	0	93.706	85.389	290.92	1.3415	110	255
2	-0.8213	0.2143	10	0	93.755	85.153	290.99	1.3661	113	255
2	-0.8332	0.2143	10	0	93.740	84.975	291.05	1.1987	108	255
2	-0.8451	0.2143	8	0	93.255	84.731	291.04	1.0551	116	255
2	-0.8570	0.2143	10	0	94.017	85.044	291.29	1.2985	111	255
2	-0.8690	0.2143	11	0	93.660	84.935	290.97	1.4689	112	255
2	-0.8809	0.2143	10	0	93.914	85.058	290.65	0.9170	113	255
2	-0.8928	0.2143	8	0	93.123	84.795	290.99	1.0359	110	255
2	-0.9047	0.2143	11	0	94.072	85.033	290.83	1.0595	113	255
2	-0.9166	0.2143	10	0	94.002	85.427	291.20	1.4904	109	255
2	-0.9285	0.2143	9	0	94.163	85.121	291.16	1.2518	107	255
2	-0.9404	0.2143	9	0	93.872	85.631	291.23	1.2918	109	255
2	-0.9523	0.2143	65535	0	94.009	85.200	291.02	0.0000	115	255
2	-0.9642	0.2143	7	0	93.813	84.619	290.94	1.0024	119	255
2	-0.9761	0.2143	8	0	93.939	85.466	291.03	1.2412	116	255
2	-0.9880	0.2143	9	0	94.044	85.295	290.85	1.2678	116	255
2	-0.9999	0.2143	9	0	94.139	85.414	290.87	1.2202	112	255
2	-1.0118	0.2143	10	0	93.742	85.059	290.95	1.3290	113	255
2	-1.0237	0.2143	8	0	93.736	85.509	291.01	1.1185	112	255
2	-1.0356	0.2143	9	0	93.883	84.980	291.07	1.2091	112	255
2	-1.0475	0.2143	8	0	93.711	85.093	291.24	1.2529	109	255
2	-1.0594	0.2143	8	0	93.776	85.502	291.08	1.1319	113	255
2	-1.0713	0.2143	8	0	93.780	85.202	290.89	0.9765	109	255
2	-1.0832	0.2143	65535	0	93.682	85.104	291.14	0.0000	103	255
2	-1.0951	0.2143	9	0	93.306	85.142	291.18	1.0062	112	255
2	-1.1070	0.2143	9	0	93.728	85.033	291.34	1.2107	108	255
2	-1.1189	0.2143	10	0	93.806	85.065	291.24	1.2062	101	255
2	-1.1308	0.2143	9	0	93.628	86.093	291.66	1.0520	106	255
2	-1.1427	0.2143	10	0	94.260	85.290	291.08	0.9626	98	255
2	-1.1546	0.2143	11	0	93.487	85.853	292.00	1.1202	90	255
2	-1.1665	0.2143	7	0	94.175	85.795	291.49	1.2024	85	255
2	-1.1784	0.2143	8	0	93.535	85.596	291.43	1.0095	87	255
2	-1.1903	0.2143	6	0	93.487	85.671	291.65	1.3312	86	255
0	-1.2022	0.2143	0	3	0.0000	0.0000	0.0000	0.0000	77	255
0	-1.2142	0.2143	0	3	0.0000	0.0000	0.0000	0.0000	78	255
2	-1.2261	0.2143	9	0	238.08	42.967	120.62	0.9955	81	255
2	-1.2380	0.2143	9	0	238.91	42.975	120.15	1.1205	90	255
2	-1.2499	0.2143	9	0	237.93	42.149	121.13	1.2352	95	255
2	-1.2618	0.2143	9	0	239.46	43.021	119.37	1.0575	102	255
2	-1.2737	0.2143	11	0	239.24	42.622	119.75	1.4326	103	255
2	-1.2856	0.2143	11	0	238.58	42.747	120.54	1.0955	104	255
2	-1.2975	0.2143	11	0	238.67	42.548	120.57	1.0810	103	255
2	-1.3094	0.2143	12	0	238.86	42.454	120.03	1.1655	108	255
2	-1.3213	0.2143	9	0	238.65	42.819	120.30	1.2535	112	255
2	-1.3332	0.2143	12	0	239.23	42.537	119.52	1.0091	111	255
2	-1.3451	0.2143	10	0	238.52	42.669	120.32	1.1141	112	255
2	-1.3570	0.2143	10	0	239.12	42.269	119.56	1.2916	111	255
2	-1.3689	0.2143	10	0	238.56	42.309	120.50	0.9079	113	255
2	-1.3808	0.2143	12	0	238.61	42.361	120.48	1.2160	110	255
2	-1.3927	0.2143	10	0	238.00	42.731	120.96	0.8034	104	255
2	-1.4046	0.2143	9	0	239.12	42.717	119.83	1.1797	106	255
2	-1.4165	0.2143	10	0	238.77	42.471	119.70	1.1483	105	255
2	-1.4284	0.2143	11	0	237.86	43.158	120.05	1.1444	113	255
2	-1.4403	0.2143	11	0	239.10	42.179	120.06	1.0884	116	255
2	-1.4522	0.2143	10	0	238.66	42.179	120.30	0.9153	111	255
2	-1.4641	0.2143	10	0	238.21	42.199	120.32	1.2262	112	255
2	-1.4760	0.2143	11	0	238.02	42.145	120.90	1.4059	114	255
2	-1.4879	0.2143	11	0	238.31	42.219	120.32	1.3556	110	255
2	-1.4998	0.2143	12	0	238.59	41.949	120.00	1.1045	107	255
2	-1.5117	0.2143	9	0	238.18	42.480	121.00	0.9715	109	255
2	-1.5236	0.2143	9	0	239.16	42.219	118.92	1.3688	106	255
2	-1.5355	0.2143	10	0	238.05	41.953	120.49	0.9235	109	255
2	-1.5474	0.2143	12	0	238.66	41.834	120.00	1.4081	113	255
2	-1.5594	0.2143	10	0	238.39	41.597	120.19	1.0721	114	255
2	-1.5713	0.2143	11	0	237.74	41.897	120.34	1.2910	112	255
2	-1.5832	0.2143	11	0	238.34	41.615	120.38	1.0506	112	255
2	-1.5951	0.2143	12	0	238.66	41.436	120.01	1.1492	111	255
2	-1.6070	0.2143	12	0	238.52	41.640	119.77	1.2533	111	255
2	-1.6189	0.2143	10	0	238.92	41.786	119.55	1.1310	112	255
2	-1.6308	0.2143	11	0	238.17	41.134	120.71	1.2755	111	255
2	-1.6427	0.2143	10	0	238.20	41.748	120.00	1.0695	113	255
2	-1.6546	0.2143	9	0	238.33	41.616	120.10	0.9675	103	255
2	-1.6665	0.2143	65535	0	238.39	41.662	120.22	0.0000	102	255
2	-1.6784	0.2143	10	0	238.04	41.658	120.31	1.1552	105	255
2	-1.6903	0.2143	12	0	239.47	40.959	118.96	1.1999	108	255
2	-1.7022	0.2143	9	0	238.70	42.130	119.77	1.3317	106	255
2	-1.7141	0.2143	8	0	238.36	41.769	120.86	1.2525	111	255
2	-1.7260	0.2143	11	0	238.44	41.240	120.54	1.2096	109	255
2	-1.7379	0.2143	11	0	238.50	41.378	120.08	1.2894	110	255
2	-1.7498	0.2143	11	0	238.36	41.624	119.95	1.2136	109	255
2	-1.7617	0.2143	11	0	238.16	41.713	120.41	1.0650	110	255
2	-1.7736	0.2143	11	0	238.19	41.785	119.57	1.0519	111	255
2	-1.7855	0.2143	12	0	238.88	42.000	119.10	1.2629	110	255
2	-1.7974	0.2143	9	0	237.81	41.736	120.29	1.0360	110	255
2	-1.8093	0.2143	11	0	239.06	40.900	119.33	1.2879	107	255
2	-1.8212	0.2143	12	0	238.45	41.182	119.74	1.0736	106	255
2	-1.8331	0.2143	11	0	238.62	41.355	119.61	1.1099	106	255
2	-1.8450	0.2143	11	0	238.32	40.878	120.35	1.1672	99	255
2	-1.8569	0.2143	9	0	238.80	40.973	119.89	1.1910	102	255
2	-1.8688	0.2143	10	0	239.24	41.068	120.10	1.0804	104	255
2	-1.8807	0.2143	10	0	238.81	40.790	120.91	1.0413	114	255
2	-1.8926	0.2143	12	0	239.29	40.713	119.98	1.0591	115	255
2	-1.9046	0.2143	12	0	239.10	40.813	120.49	1.0555	112	255
2	-1.9165	0.2143	12	0	238.76	40.679	121.20	0.8838	112	255
2	-1.9284	0.2143	12	0	239.62	40.962	120.40	0.9621	113	255
2	-1.9403	0.2143	11	0	238.85	40.830	120.50	0.9575	112	255
2	-1.9522	0.2143	11	0	239.86	40.871	120.00	0.9914	116	255
2	-1.9641	0.2143	11	0	238.85	40.694	120.34	0.9869	114	255
2	-1.9760	0.2143	11	0	239.28	41.051	120.30	0.9387	115	255
2	-1.9879	0.2143	10	0	239.27	40.656	120.90	1.3790	114	255
2	-1.9998	0.2143	10	0	239.72	40.646	119.90	1.1018	113	255
2	-2.0117	0.2143	10	0	238.98	41.000	120.32	0.9626	109	255
2	-2.0236	0.2143	9	0	238.93	41.317	120.41	0.6950	103	255
2	-2.0355	0.2143	10	0	239.22	40.664	120.33	1.0415	106	255
2	-2.0474	0.2143	10	0	238.79	40.645	120.24	1.1158	109	255
2	-2.0593	0.2143	11	0	239.05	40.841	120.17	1.0860	118	255
2	-2.0712	0.2143	12	0	239.12	40.438	120.32	0.9908	113	255
2	-2.0831	0.2143	12	0	238.84	40.541	120.66	1.0742	112	255
2	-2.0950	0.2143	11	0	239.43	40.523	120.62	0.9932	112	255
2	-2.1069	0.2143	12	0	239.64	40.816	119.91	1.1999	115	255
2	-2.1188	0.2143	10	0	240.18	40.680	119.24	1.0755	110	255
2	-2.1307	0.2143	11	0	239.56	40.685	119.80	1.2221	111	255
2	-2.1426	0.2143	10	0	239.88	40.413	119.73	1.0591	119	255
2	-2.1545	0.2143	10	0	239.25	40.224	120.56	1.2635	114	255
2	-2.1664	0.2143	11	0	239.63	40.349	119.62	1.1494	112	255
2	-2.1783	0.2143	10	0	239.51	40.058	120.26	1.3952	109	255
2	-2.1902	0.2143	10	0	239.33	40.158	120.01	1.2828	110	255
2	-2.2021	0.2143	11	0	239.25	40.412	120.38	1.2943	103	255
2	-2.2140	0.2143	11	0	239.60	40.115	120.26	1.4225	102	255
2	-2.2259	0.2143	10	0	239.28	39.964	120.76	1.2563	102	255
2	-2.2378	0.2143	11	0	238.79	40.856	120.14	1.1252	108	255
2	-2.2498	0.2143	11	0	239.54	39.732	120.43	1.1732	111	255
2	-2.2617	0.2143	10	0	239.67	40.629	120.20	0.6845	113	255
2	-2.2736	0.2143	11	0	239.21	39.747	121.01	1.4193	108	255
2	-2.2855	0.2143	11	0	239.86	39.494	119.86	1.4584	104	255
2	-2.2974	0.2143	9	0	238.75	39.986	121.00	1.2672	100	255
2	-2.3093	0.2143	11	0	239.18	39.927	120.90	1.1324	101	255
2	-2.3212	0.2143	10	0	239.48	39.612	121.02	1.1423	100	255
2	-2.3331	0.2143	9	0	239.59	39.666	120.63	1.2770	90	255
0	-2.3450	0.2143	0	3	0.0000	0.0000	0.0000	0.0000	79	255
2	-2.3569	0.2143	8	0	239.00	40.031	121.45	0.7446	81	255
0	-2.3688	0.2143	0	3	0.0000	0.0000	0.0000	0.0000	68	255
0	-2.3807	0.2143	0	3	0.0000	0.0000	0.0000	0.0000	76	255
1	-2.3926	0.2143	6	0	299.91	52.855	51.764	0.8986	82	255
1	-2.4045	0.2143	7	0	300.11	52.690	50.992	1.2748	80	255
1	-2.4164	0.2143	7	0	66.846	51.189	309.75	0.5448	92	255
1	-2.4283	0.2143	8	0	66.893	50.934	310.02	1.4346	92	255
1	-2.4402	0.2143	9	0	66.742	51.328	310.14	0.9946	97	255
1	-2.4521	0.2143	9	0	299.65	52.871	51.754	0.8597	102	255
1	-2.4640	0.2143	9	0	66.490	50.871	310.06	1.0633	101	255
1	-2.4759	0.2143	8	0	66.856	51.237	309.69	0.5976	105	255
1	-2.4878	0.2143	7	0	66.593	50.647	310.12	0.8866	100	255
1	-2.4997	0.2143	6	0	66.691	51.305	310.17	0.4733	98	255
1	-2.5116	0.2143	8	0	66.339	51.058	310.88	0.9824	103	255
1	-2.5235	0.2143	9	0	66.769	50.614	310.86	0.8581	106	255
1	-2.5354	0.2143	9	0	66.857	50.841	310.35	0.8204	109	255
1	-2.5473	0.2143	8	0	67.008	51.042	310.13	1.0861	106	255
1	-2.5592	0.2143	9	0	66.471	50.591	310.55	0.8763	108	255
1	-2.5711	0.2143	8	0	67.129	51.062	309.92	0.5738	106	255
1	-2.5830	0.2143	9	0	66.857	50.983	310.13	0.5692	110	255
1	-2.5950	0.2143	10	0	66.781	50.426	310.32	1.0225	110	255
1	-2.6069	0.2143	8	0	300.26	53.230	50.942	0.9239	110	255
1	-2.6188	0.2143	8	0	67.094	50.865	309.95	0.8122	106	255
1	-2.6307	0.2143	8	0	66.579	51.155	310.15	0.9468	110	255
1	-2.6426	0.2143	10	0	66.601	51.256	310.17	0.8544	109	255
1	-2.6545	0.2143	8	0	66.661	50.557	310.19	1.1886	104	255
1	-2.6664	0.2143	7	0	66.550	51.124	311.10	0.8079	94	255
1	-2.6783	0.2143	5	0	65.472	50.912	311.91	0.9521	71	255
2	-2.6902	0.2143	9	0	32.273	86.082	299.96	1.2614	84	255
2	-2.7021	0.2143	10	0	31.580	85.609	300.90	1.0398	102	255
2	-2.7140	0.2143	10	0	31.941	85.576	301.53	1.2806	105	255
2	-2.7259	0.2143	10	0	31.877	85.496	301.16	1.0070	112	255
2	-2.7378	0.2143	11	0	31.869	85.436	301.15	0.9629	113	255
2	-2.7497	0.2143	11	0	31.738	85.678	301.25	1.2131	113	255
2	-2.7616	0.2143	11	0	31.949	85.475	300.73	1.2537	108	255
2	-2.7735	0.2143	11	0	31.671	85.650	301.13	1.1709	106	255
2	-2.7854	0.2143	10	0	31.658	85.849	301.16	1.2034	105	255
2	-2.7973	0.2143	11	0	31.934	85.779	300.91	1.1823	105	255
2	-2.8092	0.2143	12	0	31.461	85.699	301.35	1.1554	110	255
2	-2.8211	0.2143	12	0	31.706	85.403	300.72	1.1221	107	255
2	-2.8330	0.2143	12	0	32.205	86.030	300.26	1.4754	109	255
2	-2.8449	0.2143	12	0	32.144	85.741	300.73	1.4276	109	255
2	-2.8568	0.2143	12	0	32.089	86.207	300.15	1.2110	104	255
2	-2.8687	0.2143	11	0	32.191	86.259	300.17	1.4245	103	255
2	-2.8806	0.2143	10	0	31.929	85.927	300.85	1.2680	103	255
2	-2.8925	0.2143	11	0	31.951	85.932	300.37	1.3412	108	255
2	-2.9044	0.2143	11	0	32.187	86.129	300.75	1.3847	106	255
2	-2.9163	0.2143	11	0	31.778	85.999	300.50	1.2467	102	255
2	-2.9282	0.2143	65535	0	32.012	85.877	300.63	0.0000	111	255
2	-2.9402	0.2143	9	0	32.174	86.231	300.23	1.0307	106	255
2	-2.9521	0.2143	12	0	31.789	86.308	300.22	1.4480	107	255
2	-2.9640	0.2143	11	0	32.172	85.828	300.56	1.3934	107	255
2	-2.9759	0.2143	12	0	31.604	86.165	300.57	1.1802	109	255
2	-2.9878	0.2143	9	0	32.849	86.127	300.04	1.2166	103	255
2	-2.9997	0.2143	10	0	32.367	85.675	300.39	1.3549	90	255
0	-3.0116	0.2143	0	3	0.0000	0.0000	0.0000	0.0000	72	255
2	-3.0235	0.2143	9	0	238.22	37.509	129.23	0.8936	79	255
2	-3.0354	0.2143	12	0	238.45	37.464	128.57	0.9676	91	255
2	0.0000	0.2262	11	0	352.35	26.252	7.7818	1.0703	99	255
2	-0.0119	0.2262	10	0	351.88	26.317	8.5224	1.0683	94	255
2	-0.0238	0.2262	5	0	93.293	84.148	290.53	0.8068	84	255
2	-0.0357	0.2262	8	0	93.812	84.091	290.41	1.1491	96	255
2	-0.0476	0.2262	8	0	94.227	84.236	289.86	0.7798	106	255
2	-0.0595	0.2262	9	0	94.227	84.932	290.00	1.0652	106	255
2	-0.0714	0.2262	9	0	94.369	84.840	289.98	1.1921	107	255
2	-0.0833	0.2262	10	0	95.070	84.628	290.25	1.2860	106	255
2	-0.0952	0.2262	8	0	94.218	84.311	289.91	0.8813	106	255
2	-0.1071	0.2262	9	0	94.130	84.136	290.00	0.9481	109	255
2	-0.1190	0.2262	9	0	94.771	84.554	290.09	1.3304	107	255
2	-0.1309	0.2262	8	0	94.008	84.139	289.89	1.0085	105	255
2	-0.1428	0.2262	8	0	93.923	84.158	289.94	0.9711	111	255
2	-0.1547	0.2262	9	0	94.130	84.332	289.82	0.8126	110	255
2	-0.1666	0.2262	7	0	94.324	84.071	290.11	1.1033	111	255
2	-0.1786	0.2262	10	0	94.278	84.786	290.16	1.3617	107	255
2	-0.1905	0.2262	9	0	94.662	84.797	290.08	1.3036	113	255
2	-0.2024	0.2262	8	0	93.993	84.294	289.92	0.8615	111	255
2	-0.2143	0.2262	9	0	93.972	84.120	290.10	0.8558	111	255
2	-0.2262	0.2262	9	0	94.203	83.917	290.69	1.2598	105	255
2	-0.2381	0.2262	10	0	94.346	84.506	289.97	0.7216	100	255
2	-0.2500	0.2262	10	0	94.726	84.559	289.83	1.2519	103	255
2	-0.2619	0.2262	10	0	94.119	84.584	289.80	1.1492	106	255
2	-0.2738	0.2262	10	0	94.370	84.887	289.82	0.8437	112	255
2	-0.2857	0.2262	10	0	94.419	84.399	290.24	1.2683	108	255
2	-0.2976	0.2262	10	0	93.954	84.500	290.39	1.2227	107	255
2	-0.3095	0.2262	8	0	94.171	84.863	290.11	1.1454	111	255
2	-0.3214	0.2262	9	0	94.025	85.332	290.17	1.0676	109	255
2	-0.3333	0.2262	10	0	93.886	84.950	290.29	1.1254	110	255
2	-0.3452	0.2262	9	0	93.978	85.170	290.46	0.9355	106	255
2	-0.3571	0.2262	9	0	94.273	84.342	290.48	1.0916	108	255
2	-0.3690	0.2262	9	0	94.513	84.753	290.43	1.2142	110	255
2	-0.3809	0.2262	8	0	93.872	84.355	290.21	0.9825	113	255
2	-0.3928	0.2262	8	0	93.427	84.270	290.71	1.1898	109	255
2	-0.4047	0.2262	9	0	94.299	83.944	290.08	1.1408	116	255
2	-0.4166	0.2262	7	0	94.158	83.951	290.74	0.8825	111	255
2	-0.4285	0.2262	10	0	94.800	84.872	290.43	1.0806	109	255
2	-0.4404	0.2262	9	0	94.772	85.310	290.16	1.1133	101	255
2	-0.4523	0.2262	9	0	94.385	84.977	290.18	0.9507	105	255
2	-0.4642	0.2262	9	0	93.957	85.163	290.07	0.8425	108	255
2	-0.4761	0.2262	9	0	94.099	85.032	290.61	1.0865	108	255
2	-0.4880	0.2262	11	0	94.063	84.705	290.40	1.3443	106	255
2	-0.4999	0.2262	10	0	93.960	84.916	290.53	1.2331	104	255
2	-0.5118	0.2262	9	0	93.365	84.023	290.18	1.1976	106	255
2	-0.5238	0.2262	9	0	93.645	84.152	290.38	1.1896	107	255
2	-0.5357	0.2262	8	0	93.809	84.862	290.36	1.4472	113	255
2	-0.5476	0.2262	9	0	94.255	84.936	290.12	0.9383	113	255
2	-0.5595	0.2262	11	0	93.975	84.740	290.16	1.2620	120	255
2	-0.5714	0.2262	11	0	93.712	84.964	290.01	1.1306	114	255
2	-0.5833	0.2262	9	0	93.980	85.145	290.09	0.8516	117	255
2	-0.5952	0.2262	9	0	93.883	85.190	290.16	0.7852	112	255
2	-0.6071	0.2262	9	0	93.848	84.839	290.05	1.1127	113	255
2	-0.6190	0.2262	9	0	93.805	83.921	290.81	1.0652	111	255
2	-0.6309	0.2262	10	0	94.351	85.440	290.62	1.2951	115	255
2	-0.6428	0.2262	10	0	93.871	84.479	290.42	1.3472	108	255
2	-0.6547	0.2262	7	0	94.084	85.158	290.21	0.8739	107	255
2	-0.6666	0.2262	9	0	93.930	84.834	290.61	1.4677	111	255
2	-0.6785	0.2262	9	0	93.842	85.311	290.51	1.1523	108	255
2	-0.6904	0.2262	9	0	93.995	84.691	290.93	1.3807	109	255
2	-0.7023	0.2262	7	0	93.922	85.237	290.69	1.2274	110	255
2	-0.7142	0.2262	9	0	93.902	84.729	291.18	1.4492	109	255
2	-0.7261	0.2262	9	0	93.941	84.828	290.86	1.4313	109	255
2	-0.7380	0.2262	8	0	93.037	84.584	290.59	1.1449	111	255
2	-0.7499	0.2262	9	0	94.023	85.567	291.18	1.3576	108	255
2	-0.7618	0.2262	8	0	93.680	85.621	290.62	1.0607	106	255
2	-0.7737	0.2262	9	0	93.593	84.731	291.32	1.4066	108	255
2	-0.7856	0.2262	8	0	93.654	84.719	290.79	1.2421	105	255
2	-0.7975	0.2262	7	0	93.695	84.231	291.31	0.8929	110	255
2	-0.8094	0.2262	10	0	93.819	85.046	290.79	1.4907	112	255
2	-0.8213	0.2262	8	0	94.322	85.417	291.11	1.3299	114	255
2	-0.8332	0.2262	8	0	93.317	84.197	290.90	1.0256	113	255
2	-0.8451	0.2262	9	0	94.250	85.070	291.21	1.3289	115	255
2	-0.8570	0.2262	8	0	93.323	84.212	290.85	1.0643	107	255
2	-0.8690	0.2262	9	0	94.193	85.101	291.15	1.2711	111	255
2	-0.8809	0.2262	9	0	93.255	84.666	290.76	1.2087	110	255
2	-0.8928	0.2262	10	0	94.027	85.408	291.15	1.3785	111	255
2	-0.9047	0.2262	11	0	94.133	85.137	291.05	1.1666	111	255
2	-0.9166	0.2262	10	0	93.978	84.763	290.80	1.4519	110	255
2	-0.9285	0.2262	8	0	93.744	85.263	290.78	1.1518	112	255
2	-0.9404	0.2262	9	0	93.843	85.693	291.07	1.4005	113	255
2	-0.9523	0.2262	8	0	93.818	85.523	290.80	1.1158	115	255
2	-0.9642	0.2262	9	0	94.477	85.568	291.11	1.3015	117	255
2	-0.9761	0.2262	9	0	93.792	85.096	291.21	1.3560	114	255
2	-0.9880	0.2262	9	0	93.782	85.624	290.76	1.0599	115	255
2	-0.9999	0.2262	9	0	93.839	85.613	290.81	1.0514	110	255
2	-1.0118	0.2262	8	0	93.810	85.517	290.85	1.1109	116	255
2	-1.0237	0.2262	9	0	94.052	85.086	291.14	1.2631	109	255
2	-1.0356	0.2262	10	0	93.273	84.539	291.28	1.3110	105	255
2	-1.0475	0.2262	9	0	93.673	84.973	291.26	1.2027	102	255
2	-1.0594	0.2262	10	0	94.048	85.288	291.26	1.3533	98	255
2	-1.0713	0.2262	8	0	93.404	85.083	290.78	0.9375	94	255
2	-1.0832	0.2262	11	0	94.139	85.510	291.43	1.2082	88	255
2	-1.0951	0.2262	9	0	93.975	84.713	290.62	1.0867	85	255
2	-1.1070	0.2262	7	0	93.340	85.318	291.53	1.2561	82	255
0	-1.1189	0.2262	0	3	0.0000	0.0000	0.0000	0.0000	75	255
0	-1.1308	0.2262	0	3	0.0000	0.0000	0.0000	0.0000	77	255
0	-1.1427	0.2262	0	3	0.0000	0.0000	0.0000	0.0000	78	255
2	-1.1546	0.2262	8	0	238.38	42.485	120.32	1.0667	84	255
2	-1.1665	0.2262	11	0	239.16	42.371	119.84	1.3654	94	255
2	-1.1784	0.2262	10	0	238.56	43.190	120.43	0.9655	99	255
2	-1.1903	0.2262	11	0	238.99	43.161	120.01	1.1874	97	255
2	-1.2022	0.2262	9	0	237.98	42.996	120.76	1.0626	105	255
2	-1.2142	0.2262	11	0	238.16	42.531	120.72	1.2260	111	255
2	-1.2261	0.2262	11	0	237.90	42.419	120.49	1.2177	108	255
2	-1.2380	0.2262	11	0	238.27	43.399	120.55	1.1239	110	255
2	-1.2499	0.2262	11	0	238.70	43.054	120.12	1.3200	106	255
2	-1.2618	0.2262	10	0	238.50	42.339	121.00	0.9466	107	255
2	-1.2737	0.2262	10	0	238.75	42.658	120.24	1.1550	112	255
2	-1.2856	0.2262	9	0	238.05	42.529	120.83	0.9078	111	255
2	-1.2975	0.2262	9	0	238.59	42.476	120.36	1.0684	112	255
2	-1.3094	0.2262	10	0	238.29	42.651	120.61	1.1089	114	255
2	-1.3213	0.2262	12	0	238.74	42.561	120.22	1.0598	112	255
2	-1.3332	0.2262	11	0	238.94	42.523	120.31	0.8925	117	255
2	-1.3451	0.2262	11	0	238.77	42.470	120.37	0.9369	114	255
2	-1.3570	0.2262	10	0	238.72	42.834	120.18	1.1798	117	255
2	-1.3689	0.2262	11	0	238.50	42.423	120.34	1.1893	114	255
2	-1.3808	0.2262	10	0	238.41	42.492	120.49	1.1297	114	255
2	-1.3927	0.2262	10	0	238.06	41.705	121.18	1.1047	110	255
2	-1.4046	0.2262	10	0	237.98	42.637	120.21	1.1578	99	255
2	-1.4165	0.2262	8	0	238.09	41.763	121.03	1.2498	106	255
2	-1.4284	0.2262	12	0	239.31	42.059	119.28	1.3136	110	255
2	-1.4403	0.2262	10	0	238.26	42.531	121.11	1.0881	108	255
2	-1.4522	0.2262	10	0	238.72	42.162	119.86	1.0142	111	255
2	-1.4641	0.2262	11	0	238.33	42.272	120.56	0.9412	113	255
2	-1.4760	0.2262	11	0	238.72	42.533	119.74	1.0107	111	255
2	-1.4879	0.2262	12	0	238.05	42.486	120.32	1.1771	114	255
2	-1.4998	0.2262	11	0	238.70	42.144	120.49	1.0463	113	255
2	-1.5117	0.2262	11	0	237.99	41.740	121.23	1.2133	105	255
2	-1.5236	0.2262	12	0	238.45	41.789	120.37	1.2985	105	255
2	-1.5355	0.2262	9	0	239.10	42.724	118.93	0.9546	110	255
2	-1.5474	0.2262	12	0	238.21	41.874	120.62	0.8838	110	255
2	-1.5594	0.2262	10	0	239.25	41.837	119.38	1.2286	110	255
2	-1.5713	0.2262	12	0	238.35	41.747	120.74	1.1091	112	255
2	-1.5832	0.2262	11	0	238.33	41.368	120.62	1.2432	113	255
2	-1.5951	0.2262	10	0	238.45	41.861	120.26	1.3498	113	255
2	-1.6070	0.2262	11	0	238.46	41.693	120.36	1.0573	111	255
2	-1.6189	0.2262	11	0	238.23	41.666	120.23	1.0602	114	255
2	-1.6308	0.2262	10	0	238.28	41.647	120.37	0.9703	114	255
2	-1.6427	0.2262	9	0	239.50	41.595	119.34	1.1288	110	255
2	-1.6546	0.2262	10	0	238.13	41.910	120.73	1.1624	106	255
2	-1.6665	0.2262	11	0	238.38	41.377	120.27	1.3940	103	255
2	-1.6784	0.2262	8	0	238.51	41.952	120.29	0.9860	107	255
2	-1.6903	0.2262	10	0	238.53	41.600	120.11	1.1412	114	255
2	-1.7022	0.2262	11	0	238.75	41.375	120.28	1.1229	106	255
2	-1.7141	0.2262	11	0	238.26	41.487	120.29	1.1728	106	255
2	-1.7260	0.2262	11	0	238.69	41.537	119.56	1.1712	105	255
2	-1.7379	0.2262	12	0	238.17	41.555	120.39	1.1833	113	255
2	-1.7498	0.2262	10	0	238.79	41.491	120.20	0.8848	107	255
2	-1.7617	0.2262	11	0	238.22	41.766	119.98	1.1056	114	255
2	-1.7736	0.2262	9	0	238.27	41.260	119.99	1.2043	106	255
2	-1.7855	0.2262	12	0	238.72	41.433	120.01	1.2977	106	255
2	-1.7974	0.2262	12	0	238.88	41.502	119.39	1.2951	112	255
2	-1.8093	0.2262	12	0	238.55	40.984	119.71	1.2252	110	255
2	-1.8212	0.2262	12	0	237.94	41.056	120.27	0.9965	111	255
2	-1.8331	0.2262	11	0	238.43	41.620	119.23	1.3156	109	255
2	-1.8450	0.2262	11	0	238.24	40.744	119.92	1.0396	109	255
2	-1.8569	0.2262	11	0	238.08	41.113	120.75	0.9968	99	255
2	-1.8688	0.2262	9	0	238.75	40.922	120.73	1.1786	97	255
2	-1.8807	0.2262	12	0	238.93	41.235	120.42	1.1457	109	255
2	-1.8926	0.2262	12	0	238.54	41.229	120.49	1.1521	113	255
2	-1.9046	0.2262	12	0	238.85	41.087	120.55	1.0421	109	255
2	-1.9165	0.2262	11	0	239.17	41.019	120.28	1.1700	108	255
2	-1.9284	0.2262	9	0	239.03	40.584	120.89	1.0286	111	255
2	-1.9403	0.2262	10	0	240.09	41.479	119.35	1.0668	115	255
2	-1.9522	0.2262	11	0	238.93	40.119	120.90	1.0060	113	255
2	-1.9641	0.2262	10	0	239.19	40.754	120.39	1.0400	111	255
2	-1.9760	0.2262	11	0	239.01	40.886	120.55	1.0363	114	255
2	-1.9879	0.2262	10	0	239.25	40.571	120.22	1.1831	116	255
2	-1.9998	0.2262	11	0	239.07	40.767	120.49	0.9996	114	255
2	-2.0117	0.2262	10	0	239.32	40.877	120.13	0.8261	109	255
2	-2.0236	0.2262	10	0	238.99	40.767	120.66	0.8973	108	255
2	-2.0355	0.2262	9	0	239.32	41.442	120.09	0.9711	106	255
2	-2.0474	0.2262	11	0	239.44	40.253	119.94	1.2172	113	255
2	-2.0593	0.2262	11	0	239.03	40.734	120.44	0.8914	114	255
2	-2.0712	0.2262	10	0	239.28	40.595	120.18	0.8775	115	255
2	-2.0831	0.2262	10	0	239.19	40.646	119.95	0.9950	118	255
2	-2.0950	0.2262	11	0	239.62	40.748	119.98	1.0123	119	255
2	-2.1069	0.2262	10	0	240.16	40.797	119.27	1.0251	113	255
2	-2.1188	0.2262	11	0	239.78	40.134	119.78	1.1931	110	255
2	-2.1307	0.2262	9	0	238.92	40.448	120.11	1.0239	110	255
2	-2.1426	0.2262	9	0	239.78	40.471	119.67	1.1258	116	255
2	-2.1545	0.2262	9	0	239.49	40.353	119.67	0.9455	111	255
2	-2.1664	0.2262	10	0	238.91	40.185	120.62	1.1509	108	255
2	-2.1783	0.2262	9	0	239.28	39.866	120.97	1.2776	104	255
2	-2.1902	0.2262	10	0	239.44	39.949	120.00	0.9782	104	255
2	-2.2021	0.2262	11	0	239.00	40.278	120.24	0.8319	99	255
2	-2.2140	0.2262	10	0	239.07	40.501	120.23	1.1728	98	255
2	-2.2259	0.2262	11	0	238.93	40.794	120.33	0.8104	95	255
2	-2.2378	0.2262	10	0	238.97	40.158	120.99	1.3852	90	255
2	-2.2498	0.2262	9	0	238.74	40.813	121.08	1.1748	85	255
0	-2.2617	0.2262	0	3	0.0000	0.0000	0.0000	0.0000	83	255
2	-2.2736	0.2262	7	0	238.95	40.495	121.03	1.2452	78	255
2	-2.2855	0.2262	8	0	239.11	40.969	120.52	0.9198	78	255
0	-2.2974	0.2262	0	3	0.0000	0.0000	0.0000	0.0000	74	255
1	-2.3093	0.2262	6	0	66.477	50.033	309.64	0.9111	80	255
1	-2.3212	0.2262	7	0	67.294	50.473	308.99	0.9656	82	255
1	-2.3331	0.2262	6	0	66.726	49.912	309.39	0.9663	87	255
1	-2.3450	0.2262	8	0	66.384	50.656	309.95	1.1399	79	255
1	-2.3569	0.2262	8	0	67.210	50.786	309.30	1.3423	85	255
1	-2.3688	0.2262	8	0	300.32	53.038	51.563	1.0783	92	255
1	-2.3807	0.2262	8	0	67.358	51.042	309.01	0.4731	93	255
1	-2.3926	0.2262	7	0	299.55	52.871	51.595	0.6787	97	255
1	-2.4045	0.2262	8	0	299.76	52.957	51.755	0.4488	102	255
1	-2.4164	0.2262	8	0	66.625	51.215	309.84	0.5212	101	255
1	-2.4283	0.2262	10	0	66.749	51.169	310.28	0.8751	101	255
1	-2.4402	0.2262	9	0	66.353	50.903	310.25	1.1535	105	255
1	-2.4521	0.2262	9	0	66.728	51.160	310.05	0.8689	109	255
1	-2.4640	0.2262	10	0	66.539	50.999	309.94	1.1569	106	255
1	-2.4759	0.2262	9	0	300.06	53.277	50.795	1.2022	101	255
1	-2.4878	0.2262	8	0	66.941	51.362	310.32	1.0451	101	255
1	-2.4997	0.2262	8	0	66.065	51.647	310.34	0.7756	104	255
1	-2.5116	0.2262	8	0	65.901	50.521	310.70	1.0186	102	255
1	-2.5235	0.2262	8	0	66.710	51.079	310.24	0.6612	102	255
1	-2.5354	0.2262	10	0	66.957	50.957	310.15	1.1576	97	255
1	-2.5473	0.2262	9	0	67.004	51.152	310.53	0.8203	104	255
1	-2.5592	0.2262	9	0	67.730	50.996	310.01	1.0705	101	255
1	-2.5711	0.2262	9	0	67.179	51.028	310.25	0.8187	102	255
1	-2.5830	0.2262	8	0	67.126	50.710	310.07	0.9068	100	255
1	-2.5950	0.2262	9	0	66.425	51.040	310.36	1.0688	101	255
1	-2.6069	0.2262	10	0	66.516	50.410	310.81	1.2077	102	255
1	-2.6188	0.2262	9	0	66.450	50.640	310.49	0.9619	109	255
1	-2.6307	0.2262	8	0	66.910	51.263	310.15	0.8918	111	255
1	-2.6426	0.2262	8	0	66.357	51.380	310.45	0.9258	103	255
1	-2.6545	0.2262	8	0	66.658	51.001	310.46	0.7872	106	255
1	-2.6664	0.2262	8	0	66.370	51.033	311.05	1.0263	101	255
1	-2.6783	0.2262	9	0	66.037	50.681	311.03	0.9127	100	255
1	-2.6902	0.2262	6	0	66.885	50.847	311.15	0.9082	81	255
2	-2.7021	0.2262	8	0	31.995	85.387	301.25	0.9387	95	255
2	-2.7140	0.2262	12	0	31.819	85.916	300.94	1.3784	103	255
2	-2.7259	0.2262	10	0	32.048	85.684	300.75	1.1710	109	255
2	-2.7378	0.2262	12	0	31.938	85.701	301.02	1.3793	111	255
2	-2.7497	0.2262	10	0	31.529	85.450	301.56	1.0977	104	255
2	-2.7616	0.2262	11	0	31.832	85.798	300.52	1.3500	109	255
2	-2.7735	0.2262	12	0	31.720	85.915	301.00	1.1805	110	255
2	-2.7854	0.2262	12	0	32.083	86.016	300.26	1.4674	109	255
2	-2.7973	0.2262	11	0	31.903	85.490	300.79	1.1141	108	255
2	-2.8092	0.2262	12	0	32.232	86.549	299.91	1.4223	109	255
2	-2.8211	0.2262	11	0	32.187	85.682	300.50	1.3441	113	255
2	-2.8330	0.2262	12	0	31.899	85.701	300.59	1.1640	111	255
2	-2.8449	0.2262	11	0	32.232	85.658	300.48	1.2034	106	255
2	-2.8568	0.2262	11	0	32.162	86.270	300.32	1.4568	102	255
2	-2.8687	0.2262	10	0	31.972	85.827	300.54	1.1864	107	255
2	-2.8806	0.2262	9	0	31.381	85.788	300.91	1.3391	110	255
2	-2.8925	0.2262	11	0	32.121	86.383	299.86	1.3198	107	255
2	-2.9044	0.2262	11	0	32.006	86.420	300.41	1.4661	108	255
2	-2.9163	0.2262	10	0	32.245	85.910	300.44	1.2577	108	255
2	-2.9282	0.2262	10	0	32.303	86.238	300.26	1.4457	110	255
2	-2.9402	0.2262	11	0	31.958	85.961	300.89	1.4453	110	255
2	-2.9521	0.2262	11	0	31.921	85.888	300.56	1.1159	106	255
2	-2.9640	0.2262	12	0	32.132	86.147	300.40	1.4367	113	255
2	-2.9759	0.2262	11	0	32.043	86.048	300.53	1.1191	110	255
2	-2.9878	0.2262	10	0	32.198	86.353	300.20	1.1504	107	255
2	-2.9997	0.2262	10	0	31.894	85.893	301.05	1.1336	104	255
2	-3.0116	0.2262	7	0	31.649	85.635	300.85	0.9230	93	255
0	-3.0235	0.2262	0	3	0.0000	0.0000	0.0000	0.0000	65	255
2	-3.0354	0.2262	7	0	238.07	38.207	128.92	0.8324	67	255
2	0.0000	0.2381	11	0	353.57	25.968	6.5868	1.3272	102	255
2	-0.0119	0.2381	11	0	355.11	26.268	5.1519	1.1988	106	255
2	-0.0238	0.2381	9	0	352.82	25.756	6.8754	0.9466	90	255
2	-0.0357	0.2381	5	0	94.705	83.588	289.73	1.1570	88	255
2	-0.0476	0.2381	9	0	94.095	84.467	289.75	0.8487	104	255
2	-0.0595	0.2381	8	0	94.379	84.308	289.56	0.9031	106	255
2	-0.0714	0.2381	10	0	94.375	84.597	290.22	1.2925	109	255
2	-0.0833	0.2381	8	0	94.460	83.884	290.45	1.1168	110	255
2	-0.0952	0.2381	9	0	93.872	83.939	290.02	0.9807	108	255
2	-0.1071	0.2381	9	0	94.483	84.295	290.32	1.1430	107	255
2	-0.1190	0.2381	10	0	94.636	84.715	290.23	1.2726	111	255
2	-0.1309	0.2381	9	0	94.444	84.560	290.07	1.2101	112	255
2	-0.1428	0.2381	9	0	94.546	84.843	290.23	1.2152	110	255
2	-0.1547	0.2381	9	0	94.292	83.890	290.24	1.0986	110	255
2	-0.1666	0.2381	10	0	94.725	84.612	290.52	1.4712	112	255
2	-0.1786	0.2381	8	0	94.272	84.710	290.16	1.2967	106	255
2	-0.1905	0.2381	11	0	94.710	84.406	290.30	1.3198	111	255
2	-0.2024	0.2381	9	0	94.728	84.682	290.37	1.3266	109	255
2	-0.2143	0.2381	10	0	94.124	84.406	290.60	1.0164	111	255
2	-0.2262	0.2381	9	0	94.029	84.010	290.40	1.1819	110	255
2	-0.2381	0.2381	8	0	93.823	83.916	290.94	1.1093	110	255
2	-0.2500	0.2381	10	0	94.049	84.113	289.93	0.9225	104	255
2	-0.2619	0.2381	9	0	94.030	84.247	289.75	1.0301	105	255
2	-0.2738	0.2381	8	0	94.409	84.578	289.95	1.2342	102	255
2	-0.2857	0.2381	8	0	93.872	85.021	290.65	1.2346	110	255
2	-0.2976	0.2381	10	0	94.118	85.108	290.50	1.1542	111	255
2	-0.3095	0.2381	10	0	93.945	84.651	290.11	1.2324	109	255
2	-0.3214	0.2381	10	0	93.926	84.720	290.52	1.3819	106	255
2	-0.3333	0.2381	8	0	94.078	84.881	290.27	1.2384	110	255
2	-0.3452	0.2381	9	0	93.643	84.623	290.38	1.0834	109	255
2	-0.3571	0.2381	8	0	94.016	84.474	290.03	1.1922	110	255
2	-0.3690	0.2381	8	0	94.515	84.378	290.64	1.3106	112	255
2	-0.3809	0.2381	9	0	94.178	84.683	290.07	0.9639	114	255
2	-0.3928	0.2381	10	0	94.358	84.935	290.08	1.3261	115	255
2	-0.4047	0.2381	10	0	94.214	85.394	290.95	1.2468	111	255
2	-0.4166	0.2381	8	0	94.036	84.530	290.50	1.0179	113	255
2	-0.4285	0.2381	10	0	93.872	84.517	290.92	1.2672	107	255
2	-0.4404	0.2381	10	0	94.330	85.005	290.25	1.0438	111	255
2	-0.4523	0.2381	9	0	93.960	84.988	290.10	1.1516	110	255
2	-0.4642	0.2381	9	0	93.872	85.004	290.18	0.7999	112	255
2	-0.4761	0.2381	8	0	93.953	85.095	290.12	0.8140	110	255
2	-0.4880	0.2381	7	0	94.175	85.082	290.20	0.9639	86	255
2	-0.4999	0.2381	9	0	93.409	84.859	290.59	1.3515	97	255
2	-0.5118	0.2381	9	0	93.710	84.625	290.08	1.1670	100	255
2	-0.5238	0.2381	8	0	93.980	84.760	290.07	1.0283	106	255
2	-0.5357	0.2381	10	0	93.996	85.032	290.01	0.8519	111	255
2	-0.5476	0.2381	9	0	94.318	84.922	290.14	0.9683	116	255
2	-0.5595	0.2381	10	0	93.802	84.520	290.42	1.4055	115	255
2	-0.5714	0.2381	9	0	94.192	85.250	290.10	0.9930	108	255
2	-0.5833	0.2381	10	0	94.154	85.586	290.31	1.1594	113	255
2	-0.5952	0.2381	9	0	93.930	85.260	290.28	0.8663	115	255
2	-0.6071	0.2381	10	0	93.801	84.842	290.41	1.4936	113	255
2	-0.6190	0.2381	8	0	93.968	85.105	290.08	0.8566	112	255
2	-0.6309	0.2381	8	0	94.354	84.974	290.26	1.0163	116	255
2	-0.6428	0.2381	10	0	93.508	84.553	290.79	1.2423	113	255
2	-0.6547	0.2381	9	0	93.685	84.855	290.51	1.2793	110	255
2	-0.6666	0.2381	9	0	93.734	84.819	290.59	1.3676	107	255
2	-0.6785	0.2381	10	0	94.105	84.713	291.26	1.4095	112	255
2	-0.6904	0.2381	7	0	93.413	84.404	290.52	1.1423	112	255
2	-0.7023	0.2381	8	0	94.023	84.267	290.75	1.2150	104	255
2	-0.7142	0.2381	8	0	93.503	84.473	291.24	1.1377	108	255
2	-0.7261	0.2381	9	0	93.109	84.441	290.74	1.1531	104	255
2	-0.7380	0.2381	10	0	93.959	85.462	291.01	1.3226	101	255
2	-0.7499	0.2381	8	0	93.868	85.125	290.60	0.8918	108	255
2	-0.7618	0.2381	9	0	93.960	85.381	291.02	1.3132	108	255
2	-0.7737	0.2381	9	0	93.903	84.781	290.96	1.2140	105	255
2	-0.7856	0.2381	65535	0	93.638	84.688	290.95	0.0000	105	255
2	-0.7975	0.2381	9	0	93.534	84.433	290.81	1.1274	106	255
2	-0.8094	0.2381	9	0	93.474	84.853	290.64	1.2266	112	255
2	-0.8213	0.2381	9	0	93.290	84.361	290.86	1.0619	106	255
2	-0.8332	0.2381	8	0	93.438	84.574	290.70	0.9273	110	255
2	-0.8451	0.2381	8	0	93.653	85.206	291.18	1.1243	110	255
2	-0.8570	0.2381	9	0	93.913	85.327	290.99	1.4259	112	255
2	-0.8690	0.2381	10	0	93.775	85.087	290.74	1.1800	112	255
2	-0.8809	0.2381	10	0	93.840	85.139	290.78	1.0127	111	255
2	-0.8928	0.2381	65535	0	93.754	84.990	290.93	0.0000	115	255
2	-0.9047	0.2381	10	0	94.399	85.378	291.25	1.4106	112	255
2	-0.9166	0.2381	11	0	93.663	85.145	290.59	0.9919	113	255
2	-0.9285	0.2381	9	0	93.646	85.044	290.74	0.8955	105	255
2	-0.9404	0.2381	9	0	94.006	85.971	291.25	1.2800	107	255
2	-0.9523	0.2381	8	0	93.285	84.068	291.17	1.0460	102	255
2	-0.9642	0.2381	8	0	93.809	85.362	290.76	0.9873	98	255
2	-0.9761	0.2381	11	0	93.984	85.163	291.16	1.2509	95	255
2	-0.9880	0.2381	8	0	93.503	85.324	291.07	1.4579	101	255
2	-0.9999	0.2381	11	0	93.978	85.412	290.98	1.4076	93	255
2	-1.0118	0.2381	7	0	93.644	84.892	290.99	1.2641	79	255
2	-1.0237	0.2381	6	0	93.883	85.669	290.99	1.1271	84	255
2	-1.0356	0.2381	6	0	94.546	85.006	292.03	1.4352	76	255
0	-1.0475	0.2381	0	3	0.0000	0.0000	0.0000	0.0000	79	255
0	-1.0594	0.2381	0	3	0.0000	0.0000	0.0000	0.0000	81	255
2	-1.0713	0.2381	9	0	238.43	43.475	120.87	0.9879	84	255
2	-1.0832	0.2381	10	0	239.32	42.968	119.52	1.0881	90	255
2	-1.0951	0.2381	11	0	238.27	43.768	120.64	0.7562	98	255
2	-1.1070	0.2381	11	0	238.68	43.841	119.99	1.1394	98	255
2	-1.1189	0.2381	10	0	238.95	43.721	119.38	1.0183	103	255
2	-1.1308	0.2381	11	0	238.55	43.253	119.72	1.1263	100	255
2	-1.1427	0.2381	11	0	238.17	43.467	120.46	1.0285	103	255
2	-1.1546	0.2381	10	0	239.23	43.275	119.33	0.9813	108	255
2	-1.1665	0.2381	11	0	238.45	42.810	120.38	1.1587	112	255
2	-1.1784	0.2381	11	0	238.61	42.876	120.22	1.2217	108	255
2	-1.1903	0.2381	10	0	239.47	42.878	119.37	1.2102	110	255
2	-1.2022	0.2381	11	0	238.17	43.170	120.61	1.1023	106	255
2	-1.2142	0.2381	11	0	238.30	42.700	120.95	1.0858	108	255
2	-1.2261	0.2381	12	0	238.33	42.530	120.42	1.1329	109	255
2	-1.2380	0.2381	10	0	238.22	42.872	120.82	1.2778	108	255
2	-1.2499	0.2381	11	0	238.44	42.720	120.69	1.2554	109	255
2	-1.2618	0.2381	11	0	238.48	42.514	120.76	1.0506	107	255
2	-1.2737	0.2381	10	0	238.39	42.635	120.49	1.3072	112	255
2	-1.2856	0.2381	11	0	238.36	42.720	120.52	1.1942	109	255
2	-1.2975	0.2381	9	0	237.78	42.880	120.77	0.8830	112	255
2	-1.3094	0.2381	10	0	238.29	42.882	120.70	1.0114	114	255
2	-1.3213	0.2381	10	0	238.50	42.474	120.82	1.1545	112	255
2	-1.3332	0.2381	10	0	238.63	42.371	120.65	0.8893	117	255
2	-1.3451	0.2381	11	0	239.16	42.616	119.51	1.1596	116	255
2	-1.3570	0.2381	9	0	238.60	42.225	120.51	0.9690	118	255
2	-1.3689	0.2381	11	0	238.66	42.155	120.42	1.3219	111	255
2	-1.3808	0.2381	11	0	238.40	42.440	120.43	1.0617	113	255
2	-1.3927	0.2381	10	0	238.76	43.103	120.05	1.1838	112	255
2	-1.4046	0.2381	10	0	238.74	42.111	120.07	1.2692	104	255
2	-1.4165	0.2381	10	0	238.13	42.170	120.74	0.9908	107	255
2	-1.4284	0.2381	10	0	238.76	42.061	120.42	1.0390	104	255
2	-1.4403	0.2381	12	0	238.38	41.994	120.95	1.1123	114	255
2	-1.4522	0.2381	11	0	238.66	42.126	120.53	1.2445	113	255
2	-1.4641	0.2381	10	0	238.62	42.039	120.23	1.3660	110	255
2	-1.4760	0.2381	10	0	238.47	41.838	120.59	0.9002	109	255
2	-1.4879	0.2381	11	0	238.73	42.134	120.25	1.2596	109	255
2	-1.4998	0.2381	10	0	238.25	41.878	120.70	1.1886	111	255
2	-1.5117	0.2381	10	0	238.21	42.384	120.48	1.2955	106	255
2	-1.5236	0.2381	10	0	238.39	42.223	120.73	1.0671	106	255
2	-1.5355	0.2381	10	0	238.28	41.820	120.24	1.0564	110	255
2	-1.5474	0.2381	12	0	238.11	41.863	120.65	1.0695	109	255
2	-1.5594	0.2381	9	0	237.44	42.229	121.37	1.3729	115	255
2	-1.5713	0.2381	11	0	238.33	41.734	120.53	1.0990	115	255
2	-1.5832	0.2381	12	0	238.19	41.945	120.31	1.3359	112	255
2	-1.5951	0.2381	10	0	238.42	41.530	120.38	1.2315	112	255
2	-1.6070	0.2381	11	0	238.43	41.494	120.61	1.1604	116	255
2	-1.6189	0.2381	10	0	238.34	42.013	119.68	1.3142	113	255
2	-1.6308	0.2381	11	0	238.25	41.857	120.01	0.9921	112	255
2	-1.6427	0.2381	7	0	239.24	41.550	119.40	1.3391	112	255
2	-1.6546	0.2381	11	0	238.46	41.867	120.09	1.1488	112	255
2	-1.6665	0.2381	9	0	238.50	41.484	120.49	1.2659	101	255
2	-1.6784	0.2381	11	0	238.32	41.445	120.46	1.0914	104	255
2	-1.6903	0.2381	11	0	239.03	41.636	119.34	1.3542	108	255
2	-1.7022	0.2381	11	0	239.00	42.011	119.56	1.3164	106	255
2	-1.7141	0.2381	9	0	238.43	42.311	119.45	1.0017	102	255
2	-1.7260	0.2381	9	0	238.14	42.026	120.62	1.0048	114	255
2	-1.7379	0.2381	12	0	238.12	41.967	120.11	1.1826	109	255
2	-1.7498	0.2381	11	0	238.89	41.522	119.52	1.1949	104	255
2	-1.7617	0.2381	11	0	238.75	41.902	119.65	1.2880	106	255
2	-1.7736	0.2381	11	0	239.15	41.407	119.65	1.3016	115	255
2	-1.7855	0.2381	11	0	238.17	41.065	119.87	1.1571	111	255
2	-1.7974	0.2381	11	0	237.79	41.618	120.42	1.0736	110	255
2	-1.8093	0.2381	10	0	238.21	41.210	120.13	0.9689	112	255
2	-1.8212	0.2381	12	0	238.38	41.136	119.77	1.1936	106	255
2	-1.8331	0.2381	11	0	239.25	41.046	119.77	1.2157	103	255
2	-1.8450	0.2381	10	0	238.30	40.983	120.85	0.6601	109	255
2	-1.8569	0.2381	9	0	237.70	41.533	120.51	0.8017	104	255
2	-1.8688	0.2381	9	0	238.39	41.473	120.55	1.1312	94	255
2	-1.8807	0.2381	10	0	238.45	41.108	120.57	1.0984	95	255
2	-1.8926	0.2381	11	0	238.71	41.175	120.23	1.1920	103	255
2	-1.9046	0.2381	12	0	238.71	40.883	120.64	1.0095	102	255
2	-1.9165	0.2381	12	0	238.85	41.358	120.16	1.2778	102	255
2	-1.9284	0.2381	11	0	238.98	40.796	120.57	0.9006	110	255
2	-1.9403	0.2381	12	0	239.19	40.984	120.44	1.0490	108	255
2	-1.9522	0.2381	9	0	239.15	40.463	119.81	1.2642	115	255
2	-1.9641	0.2381	11	0	239.00	40.845	120.61	1.0713	115	255
2	-1.9760	0.2381	10	0	239.10	40.486	120.75	1.0101	109	255
2	-1.9879	0.2381	11	0	238.83	40.535	120.31	1.0338	109	255
2	-1.9998	0.2381	10	0	239.77	40.690	119.92	0.9150	109	255
2	-2.0117	0.2381	12	0	239.35	40.350	120.68	1.1703	105	255
2	-2.0236	0.2381	9	0	238.81	40.707	120.79	0.7020	103	255
2	-2.0355	0.2381	9	0	238.73	40.485	120.60	0.8561	105	255
2	-2.0474	0.2381	9	0	239.02	40.592	120.18	1.2225	107	255
2	-2.0593	0.2381	11	0	239.21	40.293	120.07	0.8283	111	255
2	-2.0712	0.2381	10	0	238.40	40.765	121.10	0.6222	107	255
2	-2.0831	0.2381	11	0	238.83	40.304	120.45	1.1517	112	255
2	-2.0950	0.2381	11	0	239.26	40.004	120.36	0.9864	111	255
2	-2.1069	0.2381	10	0	239.81	40.400	119.81	1.1427	110	255
2	-2.1188	0.2381	11	0	239.96	40.316	119.25	1.3171	111	255
2	-2.1307	0.2381	9	0	239.46	40.872	119.75	0.7893	101	255
2	-2.1426	0.2381	9	0	239.82	40.187	119.75	1.4224	98	255
2	-2.1545	0.2381	9	0	239.38	40.920	120.11	0.9811	94	255
2	-2.1664	0.2381	11	0	239.01	40.834	120.29	0.9788	91	255
0	-2.1783	0.2381	0	3	0.0000	0.0000	0.0000	0.0000	84	255
0	-2.1902	0.2381	0	3	0.0000	0.0000	0.0000	0.0000	77	255
0	-2.2021	0.2381	0	3	0.0000	0.0000	0.0000	0.0000	85	255
1	-2.2140	0.2381	7	0	66.506	50.252	309.66	1.1389	86	255
1	-2.2259	0.2381	7	0	66.766	49.612	309.61	1.1104	84	255
1	-2.2378	0.2381	8	0	65.549	49.870	310.20	0.5424	82	255
1	-2.2498	0.2381	8	0	66.013	49.882	309.79	0.8641	98	255
1	-2.2617	0.2381	9	0	66.853	50.340	309.83	1.2221	94	255
1	-2.2736	0.2381	9	0	66.578	49.982	309.92	1.1554	98	255
1	-2.2855	0.2381	8	0	67.021	50.303	309.46	0.9728	101	255
1	-2.2974	0.2381	10	0	65.742	50.189	309.78	1.1615	93	255
1	-2.3093	0.2381	7	0	66.829	49.991	309.44	0.8707	96	255
1	-2.3212	0.2381	7	0	66.231	49.939	310.18	1.0460	92	255
1	-2.3331	0.2381	9	0	67.387	50.293	309.42	1.1548	80	255
1	-2.3450	0.2381	5	0	66.849	51.003	309.80	1.3083	81	255
2	-2.3569	0.2381	7	0	93.360	88.167	293.07	0.8817	81	255
0	-2.3688	0.2381	0	3	0.0000	0.0000	0.0000	0.0000	76	255
2	-2.3807	0.2381	6	0	272.97	89.804	67.031	1.2423	70	255
1	-2.3926	0.2381	6	0	299.26	52.500	51.635	1.2717	72	255
1	-2.4045	0.2381	5	0	67.170	50.789	309.17	1.2916	82	255
1	-2.4164	0.2381	7	0	65.948	51.495	310.55	0.6363	78	255
1	-2.4283	0.2381	8	0	66.101	51.023	310.49	1.0094	86	255
1	-2.4402	0.2381	9	0	65.980	51.190	310.36	1.0120	90	255
1	-2.4521	0.2381	7	0	66.066	50.939	310.26	0.9702	87	255
1	-2.4640	0.2381	7	0	65.807	50.584	310.09	1.0377	87	255
1	-2.4759	0.2381	7	0	65.912	50.905	310.32	0.9537	89	255
1	-2.4878	0.2381	7	0	300.37	53.478	50.309	0.7833	80	255
1	-2.4997	0.2381	5	0	300.53	53.099	50.798	0.7539	80	255
2	-2.5116	0.2381	7	0	93.065	88.938	293.66	0.9382	72	255
2	-2.5235	0.2381	6	0	273.08	90.464	66.297	0.9677	76	255
1	-2.5354	0.2381	5	0	66.673	51.198	310.65	1.3452	70	255
2	-2.5473	0.2381	6	0	93.435	87.981	293.64	1.3009	77	255
2	-2.5592	0.2381	6	0	92.619	89.224	293.89	0.8681	73	255
0	-2.5711	0.2381	0	3	0.0000	0.0000	0.0000	0.0000	81	255
1	-2.5830	0.2381	10	0	66.048	50.938	310.76	1.2273	76	255
1	-2.5950	0.2381	8	0	66.702	51.175	310.34	0.9513	82	255
1	-2.6069	0.2381	8	0	67.783	51.017	309.93	0.9812	82	255
1	-2.6188	0.2381	8	0	66.795	51.522	310.96	1.1652	87	255
1	-2.6307	0.2381	8	0	66.565	51.415	310.39	0.9950	100	255
1	-2.6426	0.2381	7	0	66.755	50.777	310.57	0.8044	98	255
1	-2.6545	0.2381	8	0	66.586	51.158	310.88	0.7353	96	255
1	-2.6664	0.2381	8	0	66.730	51.077	310.46	0.8889	100	255
1	-2.6783	0.2381	10	0	66.177	51.360	311.25	0.9470	99	255
1	-2.6902	0.2381	8	0	66.684	50.959	310.55	0.9073	97	255
2	-2.7021	0.2381	6	0	32.845	86.265	300.31	1.4587	73	255
2	-2.7140	0.2381	10	0	32.279	85.520	300.72	1.1811	99	255
2	-2.7259	0.2381	11	0	32.053	85.213	300.79	1.0097	106	255
2	-2.7378	0.2381	9	0	32.071	85.388	300.82	1.1576	111	255
2	-2.7497	0.2381	11	0	31.756	85.407	300.78	1.1250	111	255
2	-2.7616	0.2381	10	0	32.077	85.496	300.52	1.2269	110	255
2	-2.7735	0.2381	12	0	31.564	85.464	300.83	1.1161	108	255
2	-2.7854	0.2381	11	0	32.426	85.690	300.53	1.4767	106	255
2	-2.7973	0.2381	10	0	31.880	85.826	300.49	1.2582	114	255
2	-2.8092	0.2381	12	0	31.674	86.098	300.70	1.2472	111	255
2	-2.8211	0.2381	10	0	32.073	85.746	300.55	1.3213	109	255
2	-2.8330	0.2381	9	0	32.576	86.010	299.69	1.2180	105	255
2	-2.8449	0.2381	10	0	32.259	86.000	300.07	1.3025	107	255
2	-2.8568	0.2381	11	0	32.236	85.898	300.51	1.2442	111	255
2	-2.8687	0.2381	11	0	32.017	86.053	300.35	1.3543	109	255
2	-2.8806	0.2381	11	0	32.440	85.630	300.24	1.4756	110	255
2	-2.8925	0.2381	11	0	32.014	86.453	299.66	1.2476	109	255
2	-2.9044	0.2381	10	0	32.514	86.199	300.01	1.2418	109	255
2	-2.9163	0.2381	9	0	32.411	85.768	300.38	1.3883	109	255
2	-2.9282	0.2381	10	0	32.243	86.460	299.79	1.3491	108	255
2	-2.9402	0.2381	11	0	32.228	86.146	300.47	1.4064	113	255
2	-2.9521	0.2381	11	0	32.606	85.854	300.70	1.3715	114	255
2	-2.9640	0.2381	12	0	31.538	85.777	301.09	1.4401	110	255
2	-2.9759	0.2381	11	0	32.092	85.579	300.81	1.2912	112	255
2	-2.9878	0.2381	10	0	31.845	85.949	300.67	1.2345	109	255
2	-2.9997	0.2381	9	0	32.632	86.178	299.72	1.2756	110	255
2	-3.0116	0.2381	10	0	32.266	86.100	300.10	0.9856	103	255
2	-3.0235	0.2381	9	0	32.200	86.122	300.58	1.2463	91	255
2	-3.0354	0.2381	8	0	32.203	85.634	300.37	1.3762	76	255
2	0.0000	0.2500	10	0	351.01	26.525	8.8368	1.2702	97	255
2	-0.0119	0.2500	10	0	352.95	26.641	7.2288	1.2716	99	255
2	-0.0238	0.2500	10	0	351.16	26.292	8.2564	1.1899	96	255
2	-0.0357	0.2500	11	0	354.29	25.843	5.7002	1.1503	91	255
0	-0.0476	0.2500	0	3	0.0000	0.0000	0.0000	0.0000	78	255
2	-0.0595	0.2500	7	0	93.469	84.750	290.47	0.9058	77	255
2	-0.0714	0.2500	8	0	94.342	84.091	290.21	0.8762	95	255
2	-0.0833	0.2500	9	0	94.321	83.802	290.54	1.1006	111	255
2	-0.0952	0.2500	7	0	93.840	83.725	290.44	0.8919	110	255
2	-0.1071	0.2500	9	0	94.448	84.009	290.44	1.1742	112	255
2	-0.1190	0.2500	8	0	94.415	83.710	290.67	0.9516	113	255
2	-0.1309	0.2500	8	0	94.029	84.112	290.06	1.0419	110	255
2	-0.1428	0.2500	8	0	93.956	84.014	290.16	1.0555	110	255
2	-0.1547	0.2500	8	0	94.474	84.560	290.23	1.1604	111	255
2	-0.1666	0.2500	8	0	94.599	84.495	290.57	1.1113	111	255
2	-0.1786	0.2500	8	0	93.972	84.093	290.22	1.0240	110	255
2	-0.1905	0.2500	10	0	94.735	84.536	290.23	1.2544	107	255
2	-0.2024	0.2500	9	0	94.343	84.777	290.15	1.2976	114	255
2	-0.2143	0.2500	8	0	94.212	83.730	290.50	0.9500	112	255
2	-0.2262	0.2500	8	0	94.091	83.974	290.16	1.0489	113	255
2	-0.2381	0.2500	8	0	94.230	83.726	290.62	1.0135	106	255
2	-0.2500	0.2500	8	0	94.230	84.323	290.01	0.8693	110	255
2	-0.2619	0.2500	9	0	94.215	84.294	290.13	0.9492	114	255
2	-0.2738	0.2500	7	0	94.215	84.360	290.05	0.9782	111	255
2	-0.2857	0.2500	8	0	94.144	84.722	291.06	1.3016	110	255
2	-0.2976	0.2500	9	0	94.033	84.838	290.66	1.1851	110	255
2	-0.3095	0.2500	9	0	94.702	84.900	290.34	1.1522	107	255
2	-0.3214	0.2500	10	0	93.937	84.944	290.46	1.1452	107	255
2	-0.3333	0.2500	9	0	94.180	84.835	290.13	0.8808	111	255
2	-0.3452	0.2500	65535	0	94.323	84.787	290.35	0.0000	112	255
2	-0.3571	0.2500	10	0	94.455	84.883	290.78	1.2087	108	255
2	-0.3690	0.2500	9	0	94.431	85.446	290.45	1.2590	112	255
2	-0.3809	0.2500	9	0	93.850	84.799	290.16	1.1317	111	255
2	-0.3928	0.2500	8	0	94.347	84.458	290.36	1.1300	108	255
2	-0.4047	0.2500	9	0	94.277	84.362	290.41	1.0690	110	255
2	-0.4166	0.2500	8	0	94.484	84.501	290.63	1.2982	109	255
2	-0.4285	0.2500	10	0	94.518	85.349	290.38	1.4251	109	255
2	-0.4404	0.2500	8	0	94.172	84.971	290.39	0.9905	111	255
2	-0.4523	0.2500	8	0	94.767	84.833	290.39	1.4507	111	255
2	-0.4642	0.2500	10	0	94.345	85.142	290.31	1.0684	105	255
2	-0.4761	0.2500	9	0	94.496	85.687	290.47	0.9993	101	255
2	-0.4880	0.2500	5	0	93.490	84.747	290.07	0.6914	79	255
2	-0.4999	0.2500	9	0	36.038	78.537	299.15	1.0986	89	255
2	-0.5118	0.2500	9	0	35.581	78.681	298.93	1.3303	92	255
2	-0.5238	0.2500	10	0	36.206	78.779	298.87	1.2177	86	255
0	-0.5357	0.2500	0	3	0.0000	0.0000	0.0000	0.0000	80	255
2	-0.5476	0.2500	7	0	93.689	84.412	290.32	1.3229	90	255
2	-0.5595	0.2500	9	0	93.494	85.003	290.43	1.2150	104	255
2	-0.5714	0.2500	8	0	93.840	85.157	290.31	0.8457	105	255
2	-0.5833	0.2500	8	0	93.523	84.244	290.26	1.2518	116	255
2	-0.5952	0.2500	9	0	94.235	84.985	290.34	0.9615	114	255
2	-0.6071	0.2500	9	0	94.209	85.044	290.17	0.9651	112	255
2	-0.6190	0.2500	7	0	94.040	85.169	290.18	0.8948	116	255
2	-0.6309	0.2500	8	0	93.825	85.274	290.51	1.2380	117	255
2	-0.6428	0.2500	9	0	93.435	85.031	290.54	1.2546	112	255
2	-0.6547	0.2500	11	0	93.529	85.257	290.49	1.1443	112	255
2	-0.6666	0.2500	9	0	93.554	84.676	290.23	1.1984	113	255
2	-0.6785	0.2500	8	0	93.451	84.479	290.43	1.0646	105	255
0	-0.6904	0.2500	0	3	0.0000	0.0000	0.0000	0.0000	103	255
2	-0.7023	0.2500	8	0	93.557	84.732	291.03	1.1403	102	255
2	-0.7142	0.2500	6	0	93.432	84.123	290.88	1.2341	91	255
2	-0.7261	0.2500	7	0	34.863	78.515	299.62	0.8961	75	255
2	-0.7380	0.2500	8	0	34.245	78.562	300.43	0.7622	75	255
0	-0.7499	0.2500	0	3	0.0000	0.0000	0.0000	0.0000	69	255
2	-0.7618	0.2500	9	0	93.121	84.680	290.71	1.1969	75	255
2	-0.7737	0.2500	6	0	93.806	84.968	290.71	1.3798	92	255
2	-0.7856	0.2500	9	0	93.043	84.858	290.77	1.0077	95	255
2	-0.7975	0.2500	8	0	93.818	84.808	290.90	1.3833	98	255
2	-0.8094	0.2500	10	0	93.499	84.187	290.84	1.2653	93	255
2	-0.8213	0.2500	9	0	93.709	84.903	290.83	1.3019	91	255
2	-0.8332	0.2500	8	0	93.911	84.440	290.82	1.3214	94	255
2	-0.8451	0.2500	9	0	93.592	83.756	290.83	1.1827	97	255
2	-0.8570	0.2500	9	0	94.181	85.303	290.69	1.3442	94	255
2	-0.8690	0.2500	9	0	93.610	84.834	290.83	1.3443	94	255
2	-0.8809	0.2500	7	0	93.266	84.767	291.14	0.9069	94	255
2	-0.8928	0.2500	6	0	93.380	84.513	290.67	0.6863	94	255
2	-0.9047	0.2500	8	0	93.687	84.924	290.64	0.9070	92	255
2	-0.9166	0.2500	9	0	93.763	84.779	290.28	0.8399	90	255
0	-0.9285	0.2500	0	3	0.0000	0.0000	0.0000	0.0000	87	255
0	-0.9404	0.2500	0	3	0.0000	0.0000	0.0000	0.0000	77	255
0	-0.9523	0.2500	0	3	0.0000	0.0000	0.0000	0.0000	75	255
0	-0.9642	0.2500	0	3	0.0000	0.0000	0.0000	0.0000	76	255
0	-0.9761	0.2500	0	3	0.0000	0.0000	0.0000	0.0000	80	255
2	-0.9880	0.2500	8	0	238.60	43.995	119.89	1.4314	81	255
2	-0.9999	0.2500	10	0	238.71	43.756	119.77	0.9079	91	255
2	-1.0118	0.2500	9	0	238.26	43.761	120.94	0.8404	92	255
2	-1.0237	0.2500	11	0	238.42	43.656	120.93	1.1438	95	255
2	-1.0356	0.2500	11	0	238.52	43.284	120.63	1.1486	100	255
2	-1.0475	0.2500	11	0	238.39	43.327	120.81	1.0785	107	255
2	-1.0594	0.2500	12	0	238.86	43.656	120.14	1.0910	107	255
2	-1.0713	0.2500	10	0	238.58	43.258	120.34	1.0593	112	255
2	-1.0832	0.2500	10	0	239.02	43.727	119.48	1.1736	109	255
2	-1.0951	0.2500	11	0	238.18	43.272	121.00	0.9786	111	255
2	-1.1070	0.2500	11	0	238.93	43.588	119.93	1.0818	109	255
2	-1.1189	0.2500	11	0	239.20	42.988	119.91	1.2385	110	255
2	-1.1308	0.2500	11	0	238.93	42.853	119.84	1.1181	111	255
2	-1.1427	0.2500	11	0	238.72	43.595	119.87	1.1833	111	255
2	-1.1546	0.2500	11	0	238.68	43.075	120.26	1.1405	109	255
2	-1.1665	0.2500	9	0	238.93	42.975	119.78	1.1432	109	255
2	-1.1784	0.2500	12	0	239.14	42.994	119.99	1.0380	110	255
2	-1.1903	0.2500	11	0	239.13	42.921	119.68	1.1512	111	255
2	-1.2022	0.2500	9	0	239.12	43.056	120.02	1.1175	114	255
2	-1.2142	0.2500	11	0	238.66	42.520	119.96	1.2718	108	255
2	-1.2261	0.2500	10	0	238.54	42.611	120.82	1.0161	112	255
2	-1.2380	0.2500	10	0	239.11	42.645	120.09	1.1658	113	255
2	-1.2499	0.2500	10	0	239.63	42.697	119.17	1.1592	112	255
2	-1.2618	0.2500	8	0	239.15	43.321	119.84	1.1253	115	255
2	-1.2737	0.2500	10	0	238.88	42.646	120.38	1.1276	112	255
2	-1.2856	0.2500	11	0	239.09	42.795	120.06	1.1553	110	255
2	-1.2975	0.2500	10	0	237.72	43.020	121.34	0.7720	102	255
2	-1.3094	0.2500	11	0	237.91	42.511	121.20	1.2490	110	255
2	-1.3213	0.2500	9	0	238.26	43.077	120.71	0.7522	119	255
2	-1.3332	0.2500	12	0	238.46	42.473	120.16	1.2756	117	255
2	-1.3451	0.2500	9	0	238.67	42.760	119.94	1.2561	113	255
2	-1.3570	0.2500	11	0	238.79	42.374	119.96	1.0293	115	255
2	-1.3689	0.2500	11	0	238.24	42.577	120.34	1.0668	113	255
2	-1.3808	0.2500	9	0	238.70	42.409	120.37	1.0843	113	255
2	-1.3927	0.2500	9	0	238.38	41.997	121.05	1.1163	110	255
2	-1.4046	0.2500	11	0	237.88	42.589	121.12	1.1583	107	255
2	-1.4165	0.2500	11	0	238.06	42.671	121.09	0.8294	108	255
2	-1.4284	0.2500	11	0	238.37	42.213	120.49	0.9063	113	255
2	-1.4403	0.2500	11	0	238.33	42.651	120.79	0.7314	114	255
2	-1.4522	0.2500	10	0	238.27	42.325	120.07	1.2240	106	255
2	-1.4641	0.2500	11	0	238.44	41.929	120.62	1.2378	109	255
2	-1.4760	0.2500	65535	0	238.46	42.086	120.59	0.0000	109	255
2	-1.4879	0.2500	9	0	238.31	42.479	120.70	1.3026	107	255
2	-1.4998	0.2500	10	0	237.91	42.500	120.56	0.9153	112	255
2	-1.5117	0.2500	10	0	239.30	41.912	119.80	1.0834	111	255
2	-1.5236	0.2500	10	0	238.37	41.814	120.67	1.1078	111	255
2	-1.5355	0.2500	11	0	238.40	41.686	120.46	1.1433	112	255
2	-1.5474	0.2500	11	0	238.09	41.821	120.91	1.0656	116	255
2	-1.5594	0.2500	10	0	238.38	41.773	120.56	1.1349	113	255
2	-1.5713	0.2500	8	0	238.00	42.151	120.75	1.0090	106	255
2	-1.5832	0.2500	11	0	238.10	41.863	120.91	0.8860	109	255
2	-1.5951	0.2500	11	0	238.34	41.827	120.40	1.1262	109	255
2	-1.6070	0.2500	9	0	238.55	41.911	120.17	1.0371	107	255
2	-1.6189	0.2500	9	0	238.07	41.731	120.37	0.9835	114	255
2	-1.6308	0.2500	11	0	238.16	41.363	120.71	1.1833	117	255
2	-1.6427	0.2500	11	0	238.58	41.540	120.16	1.1506	117	255
2	-1.6546	0.2500	12	0	238.90	41.558	119.57	1.2602	108	255
2	-1.6665	0.2500	11	0	238.36	41.220	120.43	1.0492	107	255
2	-1.6784	0.2500	12	0	238.37	41.714	120.63	1.3281	102	255
2	-1.6903	0.2500	11	0	238.32	41.953	120.10	1.2329	111	255
2	-1.7022	0.2500	10	0	238.40	41.130	120.39	1.1440	110	255
2	-1.7141	0.2500	11	0	238.97	41.979	119.42	1.2568	104	255
2	-1.7260	0.2500	10	0	238.16	42.181	120.63	1.2268	111	255
2	-1.7379	0.2500	10	0	239.00	42.359	118.87	1.1201	108	255
2	-1.7498	0.2500	10	0	238.74	41.167	120.50	1.2801	105	255
2	-1.7617	0.2500	12	0	238.30	41.684	120.00	1.4621	106	255
2	-1.7736	0.2500	11	0	238.93	41.099	120.08	1.1129	105	255
2	-1.7855	0.2500	11	0	238.14	41.307	120.15	0.9575	110	255
2	-1.7974	0.2500	10	0	238.40	41.170	120.11	1.1352	104	255
2	-1.8093	0.2500	11	0	237.91	41.371	120.08	1.0259	100	255
2	-1.8212	0.2500	11	0	239.91	40.854	118.59	1.1313	94	255
2	-1.8331	0.2500	7	0	239.03	40.604	119.38	1.4049	83	255
0	-1.8450	0.2500	0	3	0.0000	0.0000	0.0000	0.0000	72	255
2	-1.8569	0.2500	7	0	238.04	41.465	120.62	1.0008	78	255
0	-1.8688	0.2500	0	3	0.0000	0.0000	0.0000	0.0000	78	255
2	-1.8807	0.2500	8	0	238.59	40.838	121.06	1.0430	89	255
2	-1.8926	0.2500	12	0	238.50	41.390	120.55	1.3049	95	255
2	-1.9046	0.2500	9	0	238.83	41.083	120.63	1.3358	98	255
2	-1.9165	0.2500	11	0	239.09	41.208	120.07	1.1046	103	255
2	-1.9284	0.2500	12	0	238.94	41.209	120.49	1.0749	101	255
2	-1.9403	0.2500	11	0	237.71	41.075	121.38	1.1769	106	255
2	-1.9522	0.2500	10	0	238.74	40.578	120.20	1.0416	106	255
2	-1.9641	0.2500	11	0	238.40	40.694	120.46	1.0776	107	255
2	-1.9760	0.2500	12	0	238.79	40.696	120.67	1.0974	110	255
2	-1.9879	0.2500	10	0	238.88	40.992	120.44	1.0660	109	255
2	-1.9998	0.2500	11	0	238.46	40.730	120.80	0.9913	111	255
2	-2.0117	0.2500	11	0	238.25	40.612	120.75	1.1712	108	255
2	-2.0236	0.2500	8	0	239.43	41.001	119.82	1.0078	97	255
2	-2.0355	0.2500	11	0	238.16	40.647	120.96	0.9266	95	255
2	-2.0474	0.2500	11	0	238.63	40.697	120.79	0.9276	95	255
2	-2.0593	0.2500	11	0	238.82	40.691	120.52	1.0293	91	255
2	-2.0712	0.2500	9	0	238.15	40.802	120.68	1.0998	86	255
2	-2.0831	0.2500	10	0	239.32	40.485	120.00	1.1761	81	255
2	-2.0950	0.2500	10	0	238.66	40.767	120.75	0.8963	76	255
0	-2.1069	0.2500	0	3	0.0000	0.0000	0.0000	0.0000	79	255
1	-2.1188	0.2500	5	0	65.499	48.587	308.90	0.8590	78	255
1	-2.1307	0.2500	7	0	66.607	49.083	308.78	1.0082	81	255
0	-2.1426	0.2500	0	3	0.0000	0.0000	0.0000	0.0000	75	255
1	-2.1545	0.2500	6	0	66.420	49.896	309.30	0.9129	85	255
1	-2.1664	0.2500	8	0	65.733	49.515	309.46	0.8559	87	255
1	-2.1783	0.2500	9	0	65.991	49.706	309.97	1.0797	89	255
1	-2.1902	0.2500	8	0	65.838	49.737	309.82	0.5404	92	255
1	-2.2021	0.2500	9	0	66.439	49.832	309.57	1.0434	97	255
1	-2.2140	0.2500	9	0	65.162	49.828	308.97	1.3339	97	255
1	-2.2259	0.2500	8	0	66.126	50.264	309.88	1.1903	95	255
1	-2.2378	0.2500	8	0	65.768	49.675	310.24	1.0716	99	255
1	-2.2498	0.2500	9	0	66.581	50.503	309.56	1.4537	92	255
1	-2.2617	0.2500	9	0	66.758	51.036	310.24	1.3974	94	255
1	-2.2736	0.2500	8	0	66.395	50.051	309.83	1.1933	86	255
0	-2.2855	0.2500	0	3	0.0000	0.0000	0.0000	0.0000	78	255
2	-2.2974	0.2500	6	0	93.615	88.332	293.16	0.9262	75	255
2	-2.3093	0.2500	5	0	94.242	88.999	294.08	1.0683	74	255
2	-2.3212	0.2500	8	0	93.836	87.559	293.62	1.2252	76	255
2	-2.3331	0.2500	8	0	93.425	88.190	293.19	1.1952	85	255
2	-2.3450	0.2500	9	0	93.695	88.422	292.79	0.6956	96	255
2	-2.3569	0.2500	9	0	92.702	87.937	293.32	1.2102	96	255
2	-2.3688	0.2500	9	0	92.651	87.561	293.62	1.1944	92	255
2	-2.3807	0.2500	8	0	92.388	87.987	293.42	1.1823	90	255
2	-2.3926	0.2500	10	0	91.922	87.978	293.41	1.1591	99	255
2	-2.4045	0.2500	10	0	92.113	87.941	293.54	1.0859	93	255
2	-2.4164	0.2500	9	0	93.448	87.517	293.92	1.1557	91	255
2	-2.4283	0.2500	10	0	93.293	88.221	293.98	0.9342	90	255
2	-2.4402	0.2500	7	0	93.624	87.776	295.04	1.0374	99	255
2	-2.4521	0.2500	7	0	93.208	88.263	294.13	0.8039	103	255
2	-2.4640	0.2500	8	0	93.108	88.479	294.11	0.8687	95	255
2	-2.4759	0.2500	9	0	93.034	88.652	294.08	1.1241	106	255
2	-2.4878	0.2500	9	0	93.461	88.280	294.15	1.0301	106	255
2	-2.4997	0.2500	8	0	93.645	88.363	294.71	1.1988	103	255
2	-2.5116	0.2500	8	0	93.346	88.313	294.81	0.9085	100	255
2	-2.5235	0.2500	8	0	93.349	88.575	294.27	0.6688	100	255
2	-2.5354	0.2500	8	0	93.052	88.501	294.22	0.6783	105	255
2	-2.5473	0.2500	8	0	93.130	88.781	294.23	0.6499	105	255
2	-2.5592	0.2500	8	0	93.317	89.257	294.20	0.9645	98	255
2	-2.5711	0.2500	9	0	93.230	88.851	293.78	0.7569	93	255
2	-2.5830	0.2500	8	0	92.789	88.549	294.03	0.7511	102	255
2	-2.5950	0.2500	8	0	93.151	89.268	294.88	1.2112	98	255
2	-2.6069	0.2500	8	0	93.037	89.090	294.47	1.2910	97	255
2	-2.6188	0.2500	6	0	93.033	88.504	294.46	1.0605	96	255
2	-2.6307	0.2500	9	0	92.994	88.529	294.72	1.0851	98	255
2	-2.6426	0.2500	8	0	92.679	88.413	295.24	1.1033	102	255
2	-2.6545	0.2500	8	0	92.598	88.715	295.19	0.9627	94	255
2	-2.6664	0.2500	11	0	93.564	89.031	295.86	1.2309	96	255
2	-2.6783	0.2500	9	0	93.345	88.564	295.20	1.2061	85	255
2	-2.6902	0.2500	7	0	93.299	88.771	294.98	1.1864	80	255
2	-2.7021	0.2500	5	0	92.638	88.517	294.46	1.2573	69	255
2	-2.7140	0.2500	6	0	32.896	85.541	299.68	1.2622	71	255
2	-2.7259	0.2500	9	0	32.099	85.446	300.32	1.3068	87	255
2	-2.7378	0.2500	10	0	32.039	85.314	301.19	1.1206	98	255
2	-2.7497	0.2500	11	0	31.957	85.562	300.81	1.1469	107	255
2	-2.7616	0.2500	12	0	31.997	85.679	300.68	1.3992	104	255
2	-2.7735	0.2500	12	0	32.006	86.492	300.16	1.4367	105	255
2	-2.7854	0.2500	11	0	32.239	85.689	300.48	1.3222	111	255
2	-2.7973	0.2500	8	0	31.651	85.567	300.66	1.2399	112	255
2	-2.8092	0.2500	11	0	31.834	85.898	299.98	1.3857	113	255
2	-2.8211	0.2500	11	0	32.018	85.487	300.23	1.1112	109	255
2	-2.8330	0.2500	11	0	32.314	86.159	300.01	1.3616	113	255
2	-2.8449	0.2500	11	0	31.781	85.826	300.62	1.3951	111	255
2	-2.8568	0.2500	9	0	32.498	85.698	300.14	0.9230	108	255
2	-2.8687	0.2500	10	0	31.632	85.656	300.60	1.1748	113	255
2	-2.8806	0.2500	12	0	31.827	85.778	300.72	1.4897	111	255
2	-2.8925	0.2500	11	0	31.787	86.140	300.32	1.2117	111	255
2	-2.9044	0.2500	10	0	31.836	85.917	300.35	1.2385	112	255
2	-2.9163	0.2500	11	0	32.298	86.582	299.67	1.0146	110	255
2	-2.9282	0.2500	10	0	32.363	86.488	299.73	1.1515	109	255
2	-2.9402	0.2500	10	0	32.415	86.028	299.89	1.1117	111	255
2	-2.9521	0.2500	11	0	32.380	85.573	300.39	1.3348	110	255
2	-2.9640	0.2500	12	0	32.090	85.854	300.57	1.2483	110	255
2	-2.9759	0.2500	12	0	32.173	85.760	300.23	1.3884	113	255
2	-2.9878	0.2500	11	0	32.546	86.564	300.05	1.2450	111	255
2	-2.9997	0.2500	12	0	32.056	85.919	300.48	1.1572	113	255
2	-3.0116	0.2500	10	0	32.333	85.992	300.07	1.4361	107	255
2	-3.0235	0.2500	11	0	32.332	85.681	300.60	1.0264	103	255
2	-3.0354	0.2500	8	0	32.806	85.921	299.41	1.3634	91	255
2	0.0000	0.2619	10	0	352.13	26.368	7.8299	1.1963	107	255
2	-0.0119	0.2619	10	0	353.04	26.365	7.3545	1.2059	107	255
2	-0.0238	0.2619	12	0	353.82	26.239	6.6646	1.3599	105	255
2	-0.0357	0.2619	10	0	352.88	26.255	6.9548	0.9147	100	255
2	-0.0476	0.2619	10	0	352.00	26.265	7.6038	0.9475	84	255
2	-0.0595	0.2619	7	0	351.84	26.004	8.1544	1.0838	64	255
0	-0.0714	0.2619	0	3	0.0000	0.0000	0.0000	0.0000	77	255
2	-0.0833	0.2619	8	0	93.614	83.991	290.12	1.3377	77	255
2	-0.0952	0.2619	7	0	93.406	84.383	290.78	0.9824	96	255
2	-0.1071	0.2619	8	0	93.847	83.859	290.40	0.9411	109	255
2	-0.1190	0.2619	10	0	94.399	84.704	289.99	1.3526	112	255
2	-0.1309	0.2619	8	0	94.015	84.134	290.00	0.9275	113	255
2	-0.1428	0.2619	8	0	94.486	83.758	290.58	1.0899	109	255
2	-0.1547	0.2619	8	0	94.297	83.710	290.45	0.9611	113	255
2	-0.1666	0.2619	9	0	94.269	84.570	291.24	1.4239	110	255
2	-0.1786	0.2619	8	0	94.473	84.886	290.68	1.3109	110	255
2	-0.1905	0.2619	9	0	93.581	84.475	290.43	0.9988	113	255
2	-0.2024	0.2619	9	0	94.798	84.759	290.92	1.3604	113	255
2	-0.2143	0.2619	9	0	94.262	83.728	290.40	1.1944	115	255
2	-0.2262	0.2619	10	0	94.554	84.922	290.20	1.2110	110	255
2	-0.2381	0.2619	9	0	94.753	84.772	290.82	1.1445	108	255
2	-0.2500	0.2619	8	0	94.543	84.554	290.47	1.4760	112	255
2	-0.2619	0.2619	9	0	93.726	83.495	291.06	1.3024	112	255
2	-0.2738	0.2619	9	0	94.433	84.529	291.26	1.3830	112	255
2	-0.2857	0.2619	9	0	94.884	84.914	290.44	1.1602	109	255
2	-0.2976	0.2619	9	0	93.895	84.999	290.08	1.0062	109	255
2	-0.3095	0.2619	9	0	94.455	85.307	290.58	1.1281	109	255
2	-0.3214	0.2619	10	0	94.339	84.907	289.98	1.2007	114	255
2	-0.3333	0.2619	9	0	94.769	84.812	290.42	1.3158	112	255
2	-0.3452	0.2619	10	0	94.662	84.821	290.53	1.2197	112	255
2	-0.3571	0.2619	10	0	94.735	84.981	290.25	1.2193	114	255
2	-0.3690	0.2619	9	0	94.698	84.758	290.54	1.1327	108	255
2	-0.3809	0.2619	9	0	94.568	85.275	290.96	1.4772	110	255
2	-0.3928	0.2619	10	0	94.258	84.476	290.36	1.0882	112	255
2	-0.4047	0.2619	10	0	94.870	85.261	290.45	1.4081	112	255
2	-0.4166	0.2619	9	0	94.139	84.985	290.06	1.0831	116	255
2	-0.4285	0.2619	8	0	94.643	84.856	290.23	1.1073	111	255
2	-0.4404	0.2619	9	0	94.119	84.842	290.50	1.2108	105	255
2	-0.4523	0.2619	8	0	94.270	85.015	290.08	0.9242	110	255
2	-0.4642	0.2619	10	0	94.321	84.847	290.23	1.2085	113	255
2	-0.4761	0.2619	10	0	94.529	85.851	290.39	1.2602	99	255
2	-0.4880	0.2619	8	0	35.260	78.639	299.39	0.8544	85	255
2	-0.4999	0.2619	10	0	35.900	78.857	299.05	1.2659	97	255
2	-0.5118	0.2619	9	0	36.280	78.752	298.43	1.1695	95	255
2	-0.5238	0.2619	9	0	35.389	79.448	299.10	1.0394	97	255
0	-0.5357	0.2619	0	3	0.0000	0.0000	0.0000	0.0000	94	255
2	-0.5476	0.2619	8	0	36.108	78.617	299.15	0.9735	95	255
2	-0.5595	0.2619	9	0	36.090	78.659	299.06	0.9885	93	255
0	-0.5714	0.2619	0	3	0.0000	0.0000	0.0000	0.0000	77	255
2	-0.5833	0.2619	7	0	93.560	86.164	291.15	1.3346	87	255
2	-0.5952	0.2619	8	0	93.285	84.517	290.90	1.2647	108	255
2	-0.6071	0.2619	10	0	93.858	85.455	290.36	1.0516	106	255
2	-0.6190	0.2619	8	0	93.795	85.291	290.06	0.7579	111	255
2	-0.6309	0.2619	10	0	93.929	85.740	290.36	1.1722	105	255
2	-0.6428	0.2619	8	0	93.702	85.054	290.42	1.2241	99	255
2	-0.6547	0.2619	9	0	93.594	85.002	290.37	1.3347	105	255
2	-0.6666	0.2619	7	0	93.401	84.315	290.02	0.9493	92	255
2	-0.6785	0.2619	6	0	93.956	85.244	290.22	0.9309	79	255
0	-0.6904	0.2619	0	3	0.0000	0.0000	0.0000	0.0000	78	255
2	-0.7023	0.2619	7	0	34.313	79.676	298.55	1.1599	69	255
2	-0.7142	0.2619	9	0	35.460	79.212	299.14	1.2063	92	255
2	-0.7261	0.2619	10	0	34.678	78.836	299.84	1.1117	97	255
2	-0.7380	0.2619	8	0	34.629	78.770	299.93	0.6888	94	255
2	-0.7499	0.2619	10	0	34.524	78.946	299.83	0.8569	101	255
2	-0.7618	0.2619	8	0	34.518	79.378	299.61	0.9458	103	255
2	-0.7737	0.2619	8	0	34.877	80.064	299.54	1.1895	89	255
1	-0.7856	0.2619	6	0	67.992	45.836	308.07	0.9962	79	255
1	-0.7975	0.2619	8	0	68.879	45.846	307.06	0.8261	93	255
1	-0.8094	0.2619	8	0	68.308	45.773	307.75	1.0792	92	255
1	-0.8213	0.2619	7	0	67.900	46.090	308.12	1.1320	96	255
1	-0.8332	0.2619	6	0	68.261	46.076	307.89	0.7750	93	255
1	-0.8451	0.2619	8	0	68.781	46.496	307.31	0.7934	92	255
1	-0.8570	0.2619	7	0	68.826	46.669	307.88	0.7527	91	255
1	-0.8690	0.2619	9	0	68.154	45.494	308.26	1.3102	80	255
1	-0.8809	0.2619	7	0	68.333	46.219	307.53	1.0683	77	255
0	-0.8928	0.2619	0	3	0.0000	0.0000	0.0000	0.0000	79	255
2	-0.9047	0.2619	11	0	239.25	43.300	119.93	1.2320	81	255
2	-0.9166	0.2619	9	0	238.03	44.081	120.83	0.7200	85	255
2	-0.9285	0.2619	8	0	237.63	43.999	120.68	1.0321	91	255
2	-0.9404	0.2619	10	0	238.65	43.853	120.19	0.9941	94	255
2	-0.9523	0.2619	9	0	238.58	44.195	120.38	1.0011	93	255
2	-0.9642	0.2619	10	0	238.89	44.292	120.03	0.9208	105	255
2	-0.9761	0.2619	11	0	238.59	43.567	120.74	1.0557	106	255
2	-0.9880	0.2619	11	0	238.15	43.586	120.73	1.0902	109	255
2	-0.9999	0.2619	11	0	238.66	43.516	120.11	1.0036	112	255
2	-1.0118	0.2619	11	0	239.07	43.668	119.41	1.0195	113	255
2	-1.0237	0.2619	11	0	239.01	43.850	119.84	1.0346	112	255
2	-1.0356	0.2619	10	0	238.21	43.616	120.65	0.9605	114	255
2	-1.0475	0.2619	10	0	238.11	42.863	121.33	1.1617	116	255
2	-1.0594	0.2619	12	0	238.75	43.549	120.37	1.0627	113	255
2	-1.0713	0.2619	9	0	238.04	43.663	120.86	0.8222	113	255
2	-1.0832	0.2619	12	0	238.19	43.938	120.22	1.0355	114	255
2	-1.0951	0.2619	11	0	238.54	43.598	120.37	1.0016	111	255
2	-1.1070	0.2619	10	0	237.89	43.599	120.37	0.7903	109	255
2	-1.1189	0.2619	11	0	238.90	43.090	120.25	1.1362	113	255
2	-1.1308	0.2619	10	0	238.49	43.281	120.46	0.9814	109	255
2	-1.1427	0.2619	10	0	239.03	43.401	119.90	1.0965	111	255
2	-1.1546	0.2619	10	0	238.36	42.962	120.27	1.1001	108	255
2	-1.1665	0.2619	9	0	238.60	43.665	120.20	0.9158	116	255
2	-1.1784	0.2619	10	0	237.90	43.329	120.81	0.7532	108	255
2	-1.1903	0.2619	10	0	238.02	43.425	120.79	0.9931	109	255
2	-1.2022	0.2619	10	0	239.02	43.474	120.17	0.9723	114	255
2	-1.2142	0.2619	11	0	238.81	42.616	120.01	1.2484	109	255
2	-1.2261	0.2619	10	0	238.42	42.903	120.28	1.1825	112	255
2	-1.2380	0.2619	11	0	238.67	42.929	120.13	1.2284	112	255
2	-1.2499	0.2619	10	0	238.20	42.371	120.76	0.9504	112	255
2	-1.2618	0.2619	11	0	239.03	42.288	120.14	1.3772	114	255
2	-1.2737	0.2619	10	0	238.64	42.374	120.32	1.3394	112	255
2	-1.2856	0.2619	10	0	238.88	42.955	119.97	1.0556	109	255
2	-1.2975	0.2619	12	0	238.45	42.910	120.44	1.1023	113	255
2	-1.3094	0.2619	10	0	239.02	42.965	119.52	1.1430	110	255
2	-1.3213	0.2619	11	0	238.62	42.581	120.12	1.0076	112	255
2	-1.3332	0.2619	11	0	238.42	42.626	120.35	1.1455	119	255
2	-1.3451	0.2619	9	0	238.60	42.808	120.62	0.6681	112	255
2	-1.3570	0.2619	10	0	238.71	42.785	120.16	1.1622	117	255
2	-1.3689	0.2619	10	0	238.68	42.512	120.39	1.2299	115	255
2	-1.3808	0.2619	10	0	238.61	42.200	120.67	0.8874	113	255
2	-1.3927	0.2619	11	0	238.24	42.351	121.03	1.0032	119	255
2	-1.4046	0.2619	11	0	239.08	42.318	119.64	1.2956	108	255
2	-1.4165	0.2619	10	0	238.61	41.964	120.26	1.3752	101	255
2	-1.4284	0.2619	10	0	238.60	41.806	120.97	1.1379	114	255
2	-1.4403	0.2619	9	0	238.06	42.238	121.29	0.7326	111	255
2	-1.4522	0.2619	10	0	238.63	41.830	120.69	1.0212	107	255
2	-1.4641	0.2619	10	0	238.38	42.211	120.52	1.4969	113	255
2	-1.4760	0.2619	10	0	238.28	42.003	121.39	0.9781	116	255
2	-1.4879	0.2619	10	0	238.40	42.083	120.36	1.1081	117	255
2	-1.4998	0.2619	11	0	238.30	42.087	120.66	1.4151	115	255
2	-1.5117	0.2619	10	0	238.50	41.709	120.39	1.1057	112	255
2	-1.5236	0.2619	11	0	238.37	41.823	120.65	1.1629	113	255
2	-1.5355	0.2619	11	0	237.97	42.208	121.00	1.1445	110	255
2	-1.5474	0.2619	65535	0	238.23	41.839	120.71	0.0000	113	255
2	-1.5594	0.2619	10	0	238.09	41.809	120.69	1.1483	113	255
2	-1.5713	0.2619	9	0	238.38	41.217	121.11	1.0934	113	255
2	-1.5832	0.2619	11	0	238.68	41.151	120.28	1.1684	112	255
2	-1.5951	0.2619	11	0	238.39	41.680	120.70	1.0270	113	255
2	-1.6070	0.2619	11	0	238.43	41.668	120.58	1.1494	110	255
2	-1.6189	0.2619	11	0	238.07	41.687	120.91	1.0495	115	255
2	-1.6308	0.2619	10	0	238.24	41.479	120.46	1.1025	113	255
2	-1.6427	0.2619	11	0	238.58	41.094	120.42	1.1106	110	255
2	-1.6546	0.2619	10	0	238.56	41.640	120.20	1.1449	109	255
2	-1.6665	0.2619	10	0	238.12	41.835	120.96	1.1588	102	255
2	-1.6784	0.2619	9	0	238.17	41.609	121.15	1.1206	98	255
2	-1.6903	0.2619	10	0	238.84	41.628	120.11	1.1560	108	255
2	-1.7022	0.2619	11	0	238.61	41.429	120.23	1.2426	102	255
2	-1.7141	0.2619	9	0	238.76	42.075	120.30	1.2314	102	255
2	-1.7260	0.2619	9	0	238.71	41.413	119.90	1.1039	103	255
2	-1.7379	0.2619	10	0	239.37	41.526	119.36	1.1172	104	255
2	-1.7498	0.2619	9	0	237.88	41.944	120.67	1.1797	100	255
2	-1.7617	0.2619	10	0	238.58	41.588	120.48	1.0727	97	255
2	-1.7736	0.2619	9	0	238.26	41.352	120.39	1.3939	91	255
2	-1.7855	0.2619	7	0	238.13	41.618	120.45	0.7906	92	255
2	-1.7974	0.2619	9	0	237.77	40.992	119.73	1.4839	84	255
2	-1.8093	0.2619	9	0	239.13	41.713	119.21	1.3630	73	255
0	-1.8212	0.2619	0	3	0.0000	0.0000	0.0000	0.0000	75	255
2	-1.8331	0.2619	5	0	34.769	81.675	298.87	0.5371	74	255
2	-1.8450	0.2619	8	0	35.077	82.049	298.72	1.0970	80	255
2	-1.8569	0.2619	9	0	35.228	82.147	298.57	0.9876	95	255
2	-1.8688	0.2619	8	0	35.533	81.901	298.55	1.0161	82	255
2	-1.8807	0.2619	6	0	34.800	81.563	299.46	0.9033	80	255
2	-1.8926	0.2619	5	0	34.593	82.175	298.58	1.0716	74	255
2	-1.9046	0.2619	8	0	238.45	40.688	120.45	1.0167	81	255
2	-1.9165	0.2619	6	0	239.13	40.906	120.54	1.1023	77	255
2	-1.9284	0.2619	8	0	238.64	41.116	121.13	1.0288	76	255
0	-1.9403	0.2619	0	3	0.0000	0.0000	0.0000	0.0000	75	255
1	-1.9522	0.2619	5	0	66.671	49.485	309.88	0.9360	82	255
0	-1.9641	0.2619	0	3	0.0000	0.0000	0.0000	0.0000	84	255
0	-1.9760	0.2619	0	3	0.0000	0.0000	0.0000	0.0000	84	255
0	-1.9879	0.2619	0	3	0.0000	0.0000	0.0000	0.0000	80	255
1	-1.9998	0.2619	6	0	66.071	48.637	309.13	0.9713	88	255
1	-2.0117	0.2619	7	0	65.960	48.222	309.19	1.0025	86	255
1	-2.0236	0.2619	7	0	66.005	48.609	309.59	0.9044	91	255
1	-2.0355	0.2619	7	0	66.017	48.939	308.98	0.4600	90	255
1	-2.0474	0.2619	9	0	65.702	49.642	309.23	1.0678	93	255
1	-2.0593	0.2619	9	0	66.948	50.016	308.80	1.4235	93	255
1	-2.0712	0.2619	7	0	66.161	49.338	309.16	1.0116	91	255
1	-2.0831	0.2619	9	0	65.798	49.465	309.58	1.0339	95	255
1	-2.0950	0.2619	10	0	65.427	48.983	309.41	1.1396	97	255
1	-2.1069	0.2619	8	0	66.176	49.822	309.78	0.8373	88	255
1	-2.1188	0.2619	8	0	66.055	49.102	309.06	1.0592	91	255
1	-2.1307	0.2619	7	0	66.257	49.671	309.27	1.1513	95	255
1	-2.1426	0.2619	7	0	65.755	49.191	309.38	0.8041	88	255
1	-2.1545	0.2619	8	0	65.832	49.286	309.28	1.0243	84	255
1	-2.1664	0.2619	8	0	65.952	49.394	309.55	0.9848	77	255
2	-2.1783	0.2619	6	0	92.798	87.599	293.61	1.1201	78	255
1	-2.1902	0.2619	5	0	65.349	49.852	310.24	0.8508	78	255
2	-2.2021	0.2619	8	0	92.775	87.571	293.62	1.1619	76	255
2	-2.2140	0.2619	7	0	93.330	87.962	293.79	1.3525	82	255
2	-2.2259	0.2619	9	0	93.584	88.098	293.47	1.0449	86	255
2	-2.2378	0.2619	9	0	93.114	87.456	293.68	1.2857	87	255
2	-2.2498	0.2619	7	0	93.792	87.744	294.04	1.1244	93	255
2	-2.2617	0.2619	10	0	93.242	87.668	294.06	1.3214	92	255
0	-2.2736	0.2619	0	3	0.0000	0.0000	0.0000	0.0000	93	255
2	-2.2855	0.2619	10	0	93.273	87.877	294.39	1.3223	100	255
2	-2.2974	0.2619	8	0	93.507	88.481	293.87	1.0715	98	255
2	-2.3093	0.2619	8	0	92.727	88.179	293.58	1.1031	103	255
2	-2.3212	0.2619	8	0	93.167	87.919	293.48	1.1106	101	255
2	-2.3331	0.2619	9	0	94.067	88.908	293.40	0.9280	104	255
2	-2.3450	0.2619	9	0	93.586	87.960	293.38	1.0274	100	255
2	-2.3569	0.2619	10	0	93.325	88.013	293.53	1.2707	102	255
2	-2.3688	0.2619	9	0	92.614	88.112	294.00	1.3862	106	255
2	-2.3807	0.2619	8	0	92.262	88.149	293.66	1.1892	109	255
2	-2.3926	0.2619	10	0	92.846	88.040	293.41	1.2546	104	255
2	-2.4045	0.2619	10	0	93.019	87.835	294.57	1.4347	107	255
2	-2.4164	0.2619	10	0	92.799	87.754	294.24	1.3721	114	255
2	-2.4283	0.2619	8	0	93.474	88.329	293.84	0.9406	114	255
2	-2.4402	0.2619	10	0	92.874	87.486	294.16	1.1521	107	255
2	-2.4521	0.2619	8	0	93.425	88.134	294.28	1.2527	108	255
2	-2.4640	0.2619	8	0	93.105	88.543	294.20	0.8743	107	255
2	-2.4759	0.2619	7	0	92.878	87.985	294.21	1.1505	112	255
2	-2.4878	0.2619	8	0	93.156	88.988	294.30	1.0151	110	255
2	-2.4997	0.2619	7	0	93.521	88.068	294.30	1.0225	115	255
2	-2.5116	0.2619	8	0	93.141	88.423	293.98	0.6585	114	255
2	-2.5235	0.2619	8	0	93.155	88.092	294.46	0.9816	114	255
2	-2.5354	0.2619	7	0	93.272	88.875	294.14	0.6111	117	255
2	-2.5473	0.2619	9	0	93.325	89.215	294.58	1.1649	115	255
2	-2.5592	0.2619	8	0	93.292	89.071	294.17	1.1046	113	255
2	-2.5711	0.2619	10	0	92.872	88.361	294.43	1.0300	109	255
2	-2.5830	0.2619	10	0	92.955	89.141	294.65	1.2309	110	255
2	-2.5950	0.2619	8	0	92.851	88.603	294.49	1.1346	106	255
2	-2.6069	0.2619	9	0	93.495	89.000	294.62	1.2923	111	255
2	-2.6188	0.2619	9	0	93.299	88.670	294.63	1.0208	108	255
2	-2.6307	0.2619	8	0	93.444	88.901	295.04	1.3087	106	255
2	-2.6426	0.2619	8	0	92.797	88.736	295.04	1.0614	113	255
2	-2.6545	0.2619	8	0	92.407	88.788	294.86	1.0123	109	255
2	-2.6664	0.2619	9	0	92.528	89.012	295.71	1.0222	109	255
2	-2.6783	0.2619	9	0	92.578	89.113	295.22	0.8789	109	255
2	-2.6902	0.2619	8	0	92.838	89.096	295.55	1.1006	106	255
2	-2.7021	0.2619	9	0	92.509	88.619	294.85	0.9792	106	255
2	-2.7140	0.2619	9	0	92.765	88.282	295.62	1.0548	97	255
2	-2.7259	0.2619	9	0	92.318	88.932	295.22	1.1514	83	255
0	-2.7378	0.2619	0	3	0.0000	0.0000	0.0000	0.0000	73	255
2	-2.7497	0.2619	7	0	31.527	85.144	300.94	1.0521	73	255
0	-2.7616	0.2619	0	3	0.0000	0.0000	0.0000	0.0000	72	255
2	-2.7735	0.2619	9	0	31.807	85.229	300.40	1.1422	86	255
2	-2.7854	0.2619	9	0	32.364	85.802	300.32	1.0907	101	255
2	-2.7973	0.2619	65535	0	32.150	85.703	300.21	0.0000	105	255
2	-2.8092	0.2619	10	0	32.348	86.133	300.11	1.2911	112	255
2	-2.8211	0.2619	9	0	32.277	85.298	300.37	1.3540	113	255
2	-2.8330	0.2619	10	0	32.097	85.648	300.62	1.2527	111	255
2	-2.8449	0.2619	11	0	32.609	85.602	300.32	0.9032	111	255
2	-2.8568	0.2619	10	0	31.881	85.267	300.58	1.3598	113	255
2	-2.8687	0.2619	11	0	32.631	86.324	299.88	1.3125	113	255
2	-2.8806	0.2619	12	0	32.303	85.658	300.02	1.2544	110	255
2	-2.8925	0.2619	11	0	32.441	86.769	299.67	1.3845	111	255
2	-2.9044	0.2619	11	0	32.638	86.358	299.82	1.2176	110	255
2	-2.9163	0.2619	11	0	32.136	86.143	299.72	1.1752	111	255
2	-2.9282	0.2619	10	0	32.299	85.728	299.46	1.0252	114	255
2	-2.9402	0.2619	10	0	32.363	85.526	300.34	0.8469	113	255
2	-2.9521	0.2619	10	0	31.747	86.191	300.55	1.2212	114	255
2	-2.9640	0.2619	10	0	31.847	85.972	299.84	1.0447	116	255
2	-2.9759	0.2619	12	0	32.114	85.330	300.51	1.1460	118	255
2	-2.9878	0.2619	10	0	32.614	86.100	299.79	1.2258	110	255
2	-2.9997	0.2619	11	0	32.616	85.940	299.72	0.9098	113	255
2	-3.0116	0.2619	11	0	32.680	85.827	299.91	0.9286	112	255
2	-3.0235	0.2619	11	0	32.713	85.998	299.53	1.1180	108	255
2	-3.0354	0.2619	9	0	32.081	86.155	299.93	0.9086	106	255
2	0.0000	0.2738	11	0	352.61	26.479	7.7618	1.0382	105	255
2	-0.0119	0.2738	11	0	352.85	26.741	7.5024	1.2152	107	255
2	-0.0238	0.2738	10	0	352.95	26.269	6.7531	1.2400	104	255
2	-0.0357	0.2738	10	0	352.10	26.004	7.6597	1.1499	103	255
2	-0.0476	0.2738	11	0	351.28	26.574	8.7184	1.2093	102	255
2	-0.0595	0.2738	10	0	352.66	26.772	7.0599	1.3697	98	255
2	-0.0714	0.2738	9	0	352.53	26.544	7.8396	1.1312	80	255
0	-0.0833	0.2738	0	3	0.0000	0.0000	0.0000	0.0000	82	255
0	-0.0952	0.2738	0	3	0.0000	0.0000	0.0000	0.0000	76	255
0	-0.1071	0.2738	0	3	0.0000	0.0000	0.0000	0.0000	75	255
2	-0.1190	0.2738	11	0	94.367	84.165	290.48	0.9903	99	255
2	-0.1309	0.2738	9	0	94.192	84.613	289.97	1.3652	103	255
2	-0.1428	0.2738	7	0	93.841	83.725	290.44	0.8919	105	255
2	-0.1547	0.2738	8	0	94.631	84.483	290.37	1.3509	108	255
2	-0.1666	0.2738	8	0	94.103	83.866	290.53	0.9900	110	255
2	-0.1786	0.2738	9	0	94.066	84.141	290.96	1.1637	112	255
2	-0.1905	0.2738	7	0	94.002	83.803	290.30	1.1041	115	255
2	-0.2024	0.2738	9	0	93.948	84.298	290.70	1.0938	108	255
2	-0.2143	0.2738	8	0	94.369	83.638	290.51	0.9037	113	255
2	-0.2262	0.2738	9	0	94.334	84.124	290.46	1.1662	110	255
2	-0.2381	0.2738	9	0	94.247	84.085	290.46	0.9587	113	255
2	-0.2500	0.2738	10	0	94.218	84.824	290.80	1.4990	112	255
2	-0.2619	0.2738	7	0	94.219	84.091	290.41	0.9771	114	255
2	-0.2738	0.2738	8	0	94.893	84.581	290.63	1.2769	112	255
2	-0.2857	0.2738	8	0	94.216	84.250	291.19	1.1476	109	255
2	-0.2976	0.2738	9	0	94.541	85.266	291.21	1.4984	108	255
2	-0.3095	0.2738	10	0	95.164	85.128	291.10	1.3605	112	255
2	-0.3214	0.2738	10	0	94.742	84.646	290.76	1.3231	110	255
2	-0.3333	0.2738	10	0	94.835	84.593	290.63	1.3949	111	255
2	-0.3452	0.2738	9	0	93.675	84.123	290.93	1.0583	106	255
2	-0.3571	0.2738	8	0	94.533	85.417	290.62	1.2668	110	255
2	-0.3690	0.2738	65535	0	94.616	84.935	290.70	0.0000	113	255
2	-0.3809	0.2738	11	0	94.804	85.177	290.87	1.4316	110	255
2	-0.3928	0.2738	7	0	94.174	84.582	290.34	0.7020	108	255
2	-0.4047	0.2738	8	0	94.893	84.567	290.62	1.1579	108	255
2	-0.4166	0.2738	11	0	94.377	85.084	290.59	1.1400	106	255
2	-0.4285	0.2738	9	0	94.538	84.946	290.32	1.1204	108	255
2	-0.4404	0.2738	11	0	94.406	85.498	290.77	1.2485	111	255
2	-0.4523	0.2738	9	0	94.447	85.064	290.77	1.3390	109	255
2	-0.4642	0.2738	8	0	94.422	84.960	290.28	1.0954	108	255
2	-0.4761	0.2738	8	0	94.397	84.961	290.20	1.0396	98	255
2	-0.4880	0.2738	9	0	35.270	79.127	299.50	1.0193	87	255
2	-0.4999	0.2738	9	0	35.834	78.940	299.18	1.1487	105	255
2	-0.5118	0.2738	11	0	36.005	79.210	298.66	1.1372	100	255
2	-0.5238	0.2738	8	0	35.812	79.118	299.41	1.4082	101	255
2	-0.5357	0.2738	11	0	35.925	78.715	298.68	1.1961	97	255
2	-0.5476	0.2738	10	0	36.356	79.123	298.54	1.2379	100	255
2	-0.5595	0.2738	10	0	35.759	80.052	298.51	1.2676	98	255
2	-0.5714	0.2738	9	0	36.327	79.584	298.33	1.1755	100	255
2	-0.5833	0.2738	10	0	35.602	79.365	298.89	1.2725	102	255
2	-0.5952	0.2738	10	0	36.113	79.345	298.35	1.0785	97	255
2	-0.6071	0.2738	6	0	35.853	78.787	298.89	1.0359	66	255
1	-0.6190	0.2738	7	0	68.046	45.856	307.83	1.3904	77	255
1	-0.6309	0.2738	9	0	70.121	46.098	306.03	0.9374	92	255
1	-0.6428	0.2738	7	0	69.603	46.316	306.21	0.7067	108	255
1	-0.6547	0.2738	8	0	69.517	46.742	306.23	0.8578	101	255
1	-0.6666	0.2738	8	0	69.682	46.268	306.26	0.6688	103	255
1	-0.6785	0.2738	9	0	70.327	46.389	306.18	1.0001	106	255
1	-0.6904	0.2738	9	0	69.233	46.181	306.54	0.8839	98	255
1	-0.7023	0.2738	7	0	69.342	46.179	306.06	0.8149	86	255
2	-0.7142	0.2738	8	0	35.047	78.876	299.46	0.9126	84	255
2	-0.7261	0.2738	9	0	34.579	79.000	299.82	0.8646	96	255
2	-0.7380	0.2738	9	0	34.337	79.079	300.20	1.2243	99	255
2	-0.7499	0.2738	10	0	34.669	78.941	299.91	0.8288	108	255
2	-0.7618	0.2738	8	0	34.503	79.394	300.27	0.9338	101	255
2	-0.7737	0.2738	8	0	34.537	79.445	299.73	0.9420	104	255
2	-0.7856	0.2738	9	0	34.426	79.324	300.05	1.0661	86	255
0	-0.7975	0.2738	0	3	0.0000	0.0000	0.0000	0.0000	76	255
0	-0.8094	0.2738	0	3	0.0000	0.0000	0.0000	0.0000	77	255
0	-0.8213	0.2738	0	3	0.0000	0.0000	0.0000	0.0000	79	255
2	-0.8332	0.2738	9	0	239.31	43.468	119.99	1.3232	80	255
2	-0.8451	0.2738	10	0	239.72	43.435	119.43	1.4293	89	255
2	-0.8570	0.2738	9	0	238.68	43.669	119.80	1.2179	89	255
2	-0.8690	0.2738	11	0	239.68	43.739	119.92	1.1939	99	255
2	-0.8809	0.2738	11	0	238.60	43.763	120.59	1.0126	96	255
2	-0.8928	0.2738	11	0	238.50	43.778	120.17	0.9937	101	255
2	-0.9047	0.2738	11	0	238.79	43.616	120.66	1.1153	107	255
2	-0.9166	0.2738	11	0	238.38	43.636	120.52	1.1954	106	255
2	-0.9285	0.2738	10	0	238.85	43.393	119.95	1.1050	109	255
2	-0.9404	0.2738	11	0	238.22	43.463	120.62	1.0419	106	255
2	-0.9523	0.2738	9	0	238.41	43.708	120.01	1.0734	103	255
2	-0.9642	0.2738	11	0	238.42	43.392	120.66	1.0056	109	255
2	-0.9761	0.2738	11	0	238.49	43.131	120.51	1.1216	113	255
2	-0.9880	0.2738	11	0	238.19	43.315	120.62	0.9482	117	255
2	-0.9999	0.2738	10	0	238.28	43.484	120.46	0.9440	115	255
2	-1.0118	0.2738	9	0	237.79	43.420	121.20	0.7587	115	255
2	-1.0237	0.2738	11	0	239.36	43.765	119.45	0.9482	114	255
2	-1.0356	0.2738	10	0	238.13	43.496	120.61	0.9974	121	255
2	-1.0475	0.2738	10	0	238.56	43.137	120.28	0.9933	113	255
2	-1.0594	0.2738	11	0	238.15	43.294	120.77	1.0917	116	255
2	-1.0713	0.2738	11	0	238.89	43.302	120.00	1.1599	117	255
2	-1.0832	0.2738	11	0	238.69	43.393	120.30	1.0437	114	255
2	-1.0951	0.2738	11	0	238.84	43.380	120.06	1.0585	114	255
2	-1.1070	0.2738	10	0	238.58	42.945	120.68	1.1625	113	255
2	-1.1189	0.2738	11	0	238.50	43.295	120.02	1.0978	113	255
2	-1.1308	0.2738	11	0	238.55	43.078	120.47	1.0511	111	255
2	-1.1427	0.2738	12	0	238.58	43.061	120.00	1.1215	113	255
2	-1.1546	0.2738	9	0	238.86	43.604	120.11	1.0632	110	255
2	-1.1665	0.2738	10	0	237.83	43.423	120.75	0.8666	110	255
2	-1.1784	0.2738	9	0	237.92	43.123	121.31	1.1290	107	255
2	-1.1903	0.2738	11	0	238.03	43.013	120.34	1.1019	114	255
2	-1.2022	0.2738	12	0	238.42	42.355	120.25	1.4067	109	255
2	-1.2142	0.2738	10	0	238.04	42.777	120.58	1.0330	111	255
2	-1.2261	0.2738	10	0	238.44	42.353	120.87	1.0695	116	255
2	-1.2380	0.2738	10	0	238.63	42.062	120.60	1.0008	114	255
2	-1.2499	0.2738	10	0	238.15	42.771	120.30	1.2549	113	255
2	-1.2618	0.2738	11	0	238.13	42.772	120.72	1.0967	115	255
2	-1.2737	0.2738	10	0	238.84	42.654	120.21	1.1401	116	255
2	-1.2856	0.2738	10	0	238.39	43.280	120.18	1.0611	114	255
2	-1.2975	0.2738	11	0	239.19	42.825	119.73	0.9976	114	255
2	-1.3094	0.2738	9	0	239.17	42.615	119.99	1.0549	113	255
2	-1.3213	0.2738	12	0	238.09	42.837	120.81	0.9349	112	255
2	-1.3332	0.2738	8	0	238.51	42.947	119.88	0.9635	113	255
2	-1.3451	0.2738	8	0	238.73	42.034	120.57	0.9099	117	255
2	-1.3570	0.2738	11	0	238.17	42.708	120.43	1.2567	119	255
2	-1.3689	0.2738	10	0	239.27	42.325	119.55	1.3236	113	255
2	-1.3808	0.2738	12	0	238.45	42.268	120.66	1.1487	111	255
2	-1.3927	0.2738	11	0	238.70	42.073	119.97	1.1729	116	255
2	-1.4046	0.2738	11	0	239.12	42.302	119.57	1.1567	104	255
2	-1.4165	0.2738	11	0	238.18	42.053	120.92	1.0488	108	255
2	-1.4284	0.2738	11	0	238.30	42.449	120.73	1.1865	113	255
2	-1.4403	0.2738	12	0	238.65	42.157	120.77	1.2640	113	255
2	-1.4522	0.2738	11	0	238.74	41.472	120.82	1.1513	109	255
2	-1.4641	0.2738	10	0	239.23	42.371	119.96	1.4817	112	255
2	-1.4760	0.2738	10	0	238.83	41.820	120.63	1.3816	115	255
2	-1.4879	0.2738	11	0	238.93	41.769	120.59	1.2541	112	255
2	-1.4998	0.2738	11	0	238.42	42.417	120.40	1.4313	111	255
2	-1.5117	0.2738	11	0	238.48	41.662	120.72	1.0826	116	255
2	-1.5236	0.2738	10	0	238.28	41.698	120.80	1.2597	111	255
2	-1.5355	0.2738	11	0	238.09	42.069	120.39	0.9118	109	255
2	-1.5474	0.2738	11	0	238.57	41.608	120.71	1.3088	111	255
2	-1.5594	0.2738	11	0	238.21	41.765	120.95	1.1238	111	255
2	-1.5713	0.2738	11	0	238.30	41.602	120.63	1.0420	109	255
2	-1.5832	0.2738	10	0	238.14	41.884	120.86	0.9802	110	255
2	-1.5951	0.2738	12	0	238.16	41.572	120.58	0.9907	111	255
2	-1.6070	0.2738	11	0	239.04	41.159	119.92	1.2362	112	255
2	-1.6189	0.2738	10	0	238.21	41.514	120.71	0.9742	115	255
2	-1.6308	0.2738	11	0	238.33	41.511	120.52	1.0742	116	255
2	-1.6427	0.2738	10	0	238.47	41.763	120.25	1.0605	111	255
2	-1.6546	0.2738	8	0	238.48	41.352	120.48	1.0635	113	255
2	-1.6665	0.2738	10	0	239.33	41.267	120.21	1.2042	109	255
2	-1.6784	0.2738	11	0	238.79	41.476	120.21	1.1733	108	255
2	-1.6903	0.2738	11	0	238.35	41.173	121.15	1.0883	110	255
2	-1.7022	0.2738	10	0	239.00	41.371	120.57	1.0701	103	255
2	-1.7141	0.2738	10	0	238.59	41.263	120.42	1.2580	99	255
2	-1.7260	0.2738	10	0	238.37	41.857	120.20	1.4048	96	255
2	-1.7379	0.2738	8	0	238.76	41.376	120.02	1.1823	87	255
0	-1.7498	0.2738	0	3	0.0000	0.0000	0.0000	0.0000	81	255
2	-1.7617	0.2738	7	0	34.443	81.405	299.29	0.6186	83	255
2	-1.7736	0.2738	9	0	35.016	81.875	299.17	0.8183	87	255
2	-1.7855	0.2738	11	0	35.618	82.427	298.81	1.0853	89	255
2	-1.7974	0.2738	8	0	35.329	82.032	299.03	0.8074	91	255
2	-1.8093	0.2738	9	0	36.317	82.664	298.06	1.3319	96	255
2	-1.8212	0.2738	10	0	35.879	82.642	298.07	1.2610	93	255
2	-1.8331	0.2738	10	0	36.025	82.147	298.17	1.1935	102	255
2	-1.8450	0.2738	8	0	35.855	82.376	297.96	1.3777	103	255
2	-1.8569	0.2738	10	0	35.682	82.200	298.20	1.3117	106	255
2	-1.8688	0.2738	10	0	35.228	82.409	298.80	1.0490	107	255
2	-1.8807	0.2738	10	0	34.941	82.123	298.83	1.3277	101	255
2	-1.8926	0.2738	11	0	34.859	82.415	298.63	1.3447	98	255
2	-1.9046	0.2738	8	0	34.433	82.481	298.67	1.0351	95	255
2	-1.9165	0.2738	10	0	34.733	82.338	298.77	1.0103	86	255
0	-1.9284	0.2738	0	3	0.0000	0.0000	0.0000	0.0000	70	255
1	-1.9403	0.2738	6	0	66.807	48.873	308.50	0.9642	95	255
1	-1.9522	0.2738	8	0	66.166	48.089	309.71	1.0379	102	255
1	-1.9641	0.2738	8	0	67.043	48.596	308.97	0.8361	104	255
1	-1.9760	0.2738	7	0	67.116	48.910	308.98	0.7145	100	255
1	-1.9879	0.2738	8	0	66.504	49.715	308.75	1.0068	98	255
1	-1.9998	0.2738	9	0	66.186	49.031	309.09	0.5776	99	255
1	-2.0117	0.2738	9	0	65.348	49.027	309.97	1.0619	99	255
1	-2.0236	0.2738	9	0	65.826	49.141	309.65	1.3143	96	255
1	-2.0355	0.2738	9	0	66.577	49.004	308.77	0.9834	98	255
1	-2.0474	0.2738	10	0	65.869	48.853	309.54	0.8804	92	255
1	-2.0593	0.2738	8	0	65.694	49.163	309.31	0.6417	85	255
1	-2.0712	0.2738	8	0	66.490	49.164	308.98	1.0298	84	255
1	-2.0831	0.2738	7	0	65.765	50.202	309.73	1.4475	74	255
1	-2.0950	0.2738	7	0	66.669	49.543	309.21	1.3658	76	255
1	-2.1069	0.2738	6	0	66.192	50.024	309.20	0.9806	79	255
2	-2.1188	0.2738	9	0	93.631	87.100	293.29	1.3768	77	255
2	-2.1307	0.2738	9	0	93.494	87.634	293.11	1.4089	78	255
0	-2.1426	0.2738	0	3	0.0000	0.0000	0.0000	0.0000	78	255
2	-2.1545	0.2738	10	0	93.345	87.635	293.04	1.3402	82	255
0	-2.1664	0.2738	0	3	0.0000	0.0000	0.0000	0.0000	94	255
2	-2.1783	0.2738	9	0	93.140	88.129	293.62	1.2976	95	255
2	-2.1902	0.2738	10	0	93.016	87.859	293.79	1.2553	98	255
2	-2.2021	0.2738	10	0	93.382	88.482	293.63	1.0783	99	255
2	-2.2140	0.2738	9	0	93.703	88.181	293.16	0.8552	101	255
2	-2.2259	0.2738	10	0	93.008	87.581	293.49	1.1488	101	255
2	-2.2378	0.2738	9	0	93.205	87.800	294.00	1.2881	102	255
2	-2.2498	0.2738	7	0	93.374	87.868	293.59	1.3006	106	255
2	-2.2617	0.2738	8	0	93.222	87.410	294.14	1.3461	103	255
2	-2.2736	0.2738	10	0	93.183	87.839	294.21	1.4547	104	255
2	-2.2855	0.2738	65535	0	93.268	88.056	293.94	0.0000	107	255
2	-2.2974	0.2738	8	0	93.188	88.391	293.82	1.0009	107	255
2	-2.3093	0.2738	7	0	93.247	88.812	294.43	1.4844	106	255
2	-2.3212	0.2738	9	0	92.586	88.398	294.07	1.4180	109	255
2	-2.3331	0.2738	10	0	92.945	88.370	293.71	1.1206	112	255
2	-2.3450	0.2738	10	0	92.862	88.291	293.62	1.1305	111	255
2	-2.3569	0.2738	9	0	92.955	88.124	293.82	1.0174	111	255
2	-2.3688	0.2738	9	0	92.629	87.978	293.61	1.2449	109	255
2	-2.3807	0.2738	10	0	93.094	87.796	293.74	1.4363	113	255
2	-2.3926	0.2738	9	0	92.866	87.290	293.75	1.2269	106	255
2	-2.4045	0.2738	9	0	92.639	87.684	294.29	1.2968	109	255
2	-2.4164	0.2738	10	0	93.035	87.721	294.25	1.3628	112	255
2	-2.4283	0.2738	10	0	93.300	87.827	294.03	1.2289	111	255
2	-2.4402	0.2738	9	0	92.999	87.858	293.97	1.1161	110	255
2	-2.4521	0.2738	8	0	92.334	88.189	294.21	1.3578	110	255
2	-2.4640	0.2738	8	0	93.149	88.037	294.07	1.1107	109	255
2	-2.4759	0.2738	8	0	92.869	88.890	294.68	1.1693	112	255
2	-2.4878	0.2738	7	0	93.359	88.417	294.41	1.0290	116	255
2	-2.4997	0.2738	8	0	93.213	88.170	294.30	0.9690	119	255
2	-2.5116	0.2738	9	0	92.609	88.343	294.51	1.2270	113	255
2	-2.5235	0.2738	8	0	93.564	89.180	294.26	1.0353	115	255
2	-2.5354	0.2738	8	0	93.254	88.967	294.13	0.5882	117	255
2	-2.5473	0.2738	9	0	93.182	88.838	294.36	0.9907	116	255
2	-2.5592	0.2738	9	0	93.249	89.003	294.45	1.2814	117	255
2	-2.5711	0.2738	7	0	92.897	88.320	294.20	0.6622	115	255
2	-2.5830	0.2738	9	0	93.080	88.775	294.10	0.6202	117	255
2	-2.5950	0.2738	7	0	92.668	88.668	295.30	1.0501	109	255
2	-2.6069	0.2738	9	0	92.643	87.996	294.67	1.1871	108	255
2	-2.6188	0.2738	8	0	93.334	88.499	294.83	0.9205	114	255
2	-2.6307	0.2738	8	0	93.240	88.928	295.32	1.3983	113	255
2	-2.6426	0.2738	8	0	92.827	88.449	295.18	1.2228	110	255
2	-2.6545	0.2738	8	0	93.082	88.593	295.09	1.1710	116	255
2	-2.6664	0.2738	10	0	93.246	88.985	295.33	1.3258	112	255
2	-2.6783	0.2738	9	0	92.519	88.888	295.38	1.0644	113	255
2	-2.6902	0.2738	9	0	93.021	88.327	295.27	1.0865	115	255
2	-2.7021	0.2738	8	0	92.537	88.844	294.72	0.7924	107	255
2	-2.7140	0.2738	8	0	92.652	88.525	295.09	0.7578	107	255
2	-2.7259	0.2738	9	0	92.242	88.781	295.17	0.9933	105	255
2	-2.7378	0.2738	9	0	92.722	88.971	295.76	1.0560	100	255
2	-2.7497	0.2738	10	0	92.694	88.801	296.04	1.3852	94	255
2	-2.7616	0.2738	7	0	92.830	89.290	294.59	1.1775	68	255
0	-2.7735	0.2738	0	3	0.0000	0.0000	0.0000	0.0000	67	255
2	-2.7854	0.2738	6	0	32.018	85.793	299.74	0.9831	71	255
2	-2.7973	0.2738	10	0	32.668	85.262	299.93	0.9365	86	255
2	-2.8092	0.2738	8	0	32.045	85.505	300.43	1.2418	101	255
2	-2.8211	0.2738	9	0	31.818	85.224	300.53	1.2997	110	255
2	-2.8330	0.2738	12	0	32.014	85.464	300.67	1.1878	108	255
2	-2.8449	0.2738	12	0	32.166	85.966	300.59	1.4408	106	255
2	-2.8568	0.2738	10	0	32.231	86.284	299.91	1.3754	101	255
2	-2.8687	0.2738	9	0	32.438	86.105	299.92	1.1418	110	255
2	-2.8806	0.2738	8	0	32.471	85.843	299.97	1.0273	109	255
2	-2.8925	0.2738	9	0	32.189	86.110	299.83	1.3744	110	255
2	-2.9044	0.2738	10	0	32.691	86.232	300.14	1.3092	111	255
2	-2.9163	0.2738	11	0	31.930	85.990	300.40	1.2960	117	255
2	-2.9282	0.2738	10	0	32.811	86.273	299.46	1.2137	110	255
2	-2.9402	0.2738	11	0	32.811	85.632	299.83	1.1185	109	255
2	-2.9521	0.2738	12	0	31.914	85.867	300.32	1.2955	109	255
2	-2.9640	0.2738	10	0	31.928	85.573	300.33	1.1730	109	255
2	-2.9759	0.2738	11	0	32.510	85.996	300.17	1.2996	110	255
2	-2.9878	0.2738	11	0	31.966	85.996	300.21	1.3194	113	255
2	-2.9997	0.2738	65535	0	32.431	86.005	299.81	0.0000	111	255
2	-3.0116	0.2738	11	0	32.168	86.378	299.30	1.2157	117	255
2	-3.0235	0.2738	10	0	32.230	85.729	299.75	1.0413	116	255
2	-3.0354	0.2738	10	0	32.295	86.054	299.90	0.8790	113	255
2	0.0000	0.2857	11	0	351.98	26.676	8.0128	1.3627	104	255
2	-0.0119	0.2857	11	0	352.50	26.551	7.6411	1.2597	104	255
2	-0.0238	0.2857	11	0	353.31	26.452	7.0115	1.2741	107	255
2	-0.0357	0.2857	10	0	351.95	26.783	8.0675	1.2092	102	255
2	-0.0476	0.2857	11	0	352.85	26.125	7.0095	1.1961	103	255
2	-0.0595	0.2857	11	0	353.91	26.144	6.1081	1.3887	104	255
2	-0.0714	0.2857	8	0	352.70	26.324	6.8541	1.1299	99	255
2	-0.0833	0.2857	10	0	355.93	26.267	4.8129	1.1250	97	255
2	-0.0952	0.2857	10	0	352.29	26.503	7.2390	1.1087	81	255
2	-0.1071	0.2857	6	0	353.11	26.797	7.0541	1.0888	69	255
0	-0.1190	0.2857	0	3	0.0000	0.0000	0.0000	0.0000	82	255
2	-0.1309	0.2857	9	0	93.851	84.474	290.43	0.9097	95	255
2	-0.1428	0.2857	10	0	94.163	84.175	289.88	0.9152	103	255
2	-0.1547	0.2857	9	0	94.188	84.723	290.40	1.2674	115	255
2	-0.1666	0.2857	8	0	94.075	84.301	290.13	0.8324	113	255
2	-0.1786	0.2857	8	0	93.885	83.972	290.57	0.9472	111	255
2	-0.1905	0.2857	10	0	93.987	84.726	290.41	1.1872	115	255
2	-0.2024	0.2857	9	0	94.119	84.908	290.85	1.3050	115	255
2	-0.2143	0.2857	8	0	94.705	84.895	290.50	1.0466	111	255
2	-0.2262	0.2857	9	0	94.335	85.226	290.36	1.0762	111	255
2	-0.2381	0.2857	11	0	94.752	84.761	290.51	1.1137	112	255
2	-0.2500	0.2857	9	0	93.896	84.649	290.36	0.9912	112	255
2	-0.2619	0.2857	9	0	94.357	84.571	290.32	1.2212	109	255
2	-0.2738	0.2857	8	0	94.205	84.003	290.68	0.9559	116	255
2	-0.2857	0.2857	9	0	94.794	84.449	290.60	1.4465	112	255
2	-0.2976	0.2857	11	0	94.395	84.760	290.54	1.2165	117	255
2	-0.3095	0.2857	8	0	94.422	84.609	290.86	1.4041	110	255
2	-0.3214	0.2857	7	0	93.798	83.715	290.72	0.9894	107	255
2	-0.3333	0.2857	9	0	94.352	84.578	291.23	1.3482	107	255
2	-0.3452	0.2857	9	0	94.834	84.658	290.85	1.1701	111	255
2	-0.3571	0.2857	9	0	94.816	84.676	290.82	1.1217	106	255
2	-0.3690	0.2857	8	0	94.367	84.672	290.72	1.1042	113	255
2	-0.3809	0.2857	9	0	94.372	84.552	290.73	1.1063	108	255
2	-0.3928	0.2857	8	0	94.466	85.096	290.32	0.9235	106	255
2	-0.4047	0.2857	10	0	94.580	84.650	290.50	1.2147	112	255
2	-0.4166	0.2857	7	0	94.213	85.085	290.23	0.8836	110	255
2	-0.4285	0.2857	10	0	94.476	84.367	290.80	1.2465	110	255
2	-0.4404	0.2857	11	0	94.466	84.960	290.33	1.2456	109	255
2	-0.4523	0.2857	10	0	94.075	85.139	290.32	0.9758	107	255
2	-0.4642	0.2857	10	0	94.380	85.129	290.38	1.0796	104	255
2	-0.4761	0.2857	7	0	93.660	85.052	290.19	1.2791	91	255
2	-0.4880	0.2857	8	0	35.816	78.264	299.02	0.9854	86	255
2	-0.4999	0.2857	9	0	35.702	78.984	299.28	1.3645	98	255
2	-0.5118	0.2857	9	0	36.007	79.166	298.74	1.4629	98	255
2	-0.5238	0.2857	8	0	36.272	79.058	298.49	1.3875	98	255
2	-0.5357	0.2857	11	0	36.166	79.251	298.64	1.2045	102	255
2	-0.5476	0.2857	10	0	35.873	78.953	299.13	1.0434	103	255
2	-0.5595	0.2857	10	0	36.964	79.543	298.34	1.3709	106	255
2	-0.5714	0.2857	10	0	36.523	79.850	298.25	1.2026	105	255
2	-0.5833	0.2857	10	0	35.639	79.163	298.80	1.1262	105	255
2	-0.5952	0.2857	9	0	36.159	79.915	298.01	0.9997	103	255
2	-0.6071	0.2857	9	0	35.804	79.452	298.18	1.0401	101	255
2	-0.6190	0.2857	8	0	35.646	79.309	298.38	0.9888	83	255
1	-0.6309	0.2857	9	0	70.415	46.144	306.25	0.5592	87	255
1	-0.6428	0.2857	8	0	70.289	45.978	306.55	0.8483	98	255
1	-0.6547	0.2857	9	0	69.883	46.088	306.48	0.8854	105	255
1	-0.6666	0.2857	8	0	68.916	46.423	306.71	1.0448	102	255
1	-0.6785	0.2857	10	0	70.279	46.486	305.92	0.8589	102	255
1	-0.6904	0.2857	8	0	70.330	46.563	305.73	1.0316	98	255
1	-0.7023	0.2857	10	0	70.027	46.631	306.46	1.1412	95	255
1	-0.7142	0.2857	9	0	69.251	45.907	306.77	1.2124	73	255
2	-0.7261	0.2857	8	0	34.638	79.564	299.53	0.8044	74	255
2	-0.7380	0.2857	9	0	34.899	79.523	299.52	1.2648	92	255
2	-0.7499	0.2857	8	0	34.385	78.925	300.17	0.7551	96	255
2	-0.7618	0.2857	9	0	35.505	78.262	299.70	1.4661	97	255
2	-0.7737	0.2857	8	0	35.587	79.682	299.49	1.3705	90	255
0	-0.7856	0.2857	0	3	0.0000	0.0000	0.0000	0.0000	76	255
2	-0.7975	0.2857	8	0	238.44	44.054	120.29	0.8584	93	255
2	-0.8094	0.2857	11	0	238.72	43.561	120.95	1.1467	101	255
2	-0.8213	0.2857	12	0	238.44	43.945	120.20	1.2201	107	255
2	-0.8332	0.2857	10	0	238.57	43.888	120.59	1.3532	109	255
2	-0.8451	0.2857	10	0	238.30	44.453	120.12	0.8642	106	255
2	-0.8570	0.2857	11	0	238.35	43.590	120.06	1.4273	105	255
2	-0.8690	0.2857	10	0	238.46	43.800	120.43	1.0811	107	255
2	-0.8809	0.2857	10	0	238.47	43.736	120.42	1.2256	108	255
2	-0.8928	0.2857	11	0	238.64	43.204	120.94	1.0780	110	255
2	-0.9047	0.2857	10	0	238.84	43.732	120.33	1.0834	103	255
2	-0.9166	0.2857	11	0	238.65	43.856	120.11	1.1758	107	255
2	-0.9285	0.2857	10	0	238.30	43.276	120.64	1.0459	109	255
2	-0.9404	0.2857	12	0	238.35	43.515	120.75	1.0854	110	255
2	-0.9523	0.2857	10	0	238.60	43.387	119.77	1.1960	106	255
2	-0.9642	0.2857	10	0	238.41	43.422	120.51	1.1963	107	255
2	-0.9761	0.2857	10	0	238.07	43.267	120.90	0.9526	116	255
2	-0.9880	0.2857	11	0	238.48	43.408	120.20	1.1322	118	255
2	-0.9999	0.2857	11	0	238.24	43.498	120.59	0.9708	116	255
2	-1.0118	0.2857	10	0	238.24	43.519	120.42	1.0426	115	255
2	-1.0237	0.2857	10	0	238.26	43.392	120.67	0.9765	116	255
2	-1.0356	0.2857	10	0	238.35	43.123	120.73	0.9970	116	255
2	-1.0475	0.2857	11	0	237.99	43.441	120.92	1.0227	118	255
2	-1.0594	0.2857	10	0	238.39	43.712	120.72	0.8526	115	255
2	-1.0713	0.2857	12	0	237.97	43.412	120.35	1.0669	111	255
2	-1.0832	0.2857	11	0	238.46	43.869	120.29	0.9424	109	255
2	-1.0951	0.2857	11	0	238.23	43.504	120.45	1.0870	115	255
2	-1.1070	0.2857	10	0	238.50	43.525	120.17	0.9654	113	255
2	-1.1189	0.2857	10	0	239.27	43.869	119.19	1.0897	113	255
2	-1.1308	0.2857	11	0	238.57	43.276	120.00	1.0763	108	255
2	-1.1427	0.2857	10	0	238.41	42.777	120.11	1.0620	110	255
2	-1.1546	0.2857	11	0	238.67	43.554	120.47	1.0810	105	255
2	-1.1665	0.2857	9	0	238.39	42.787	121.32	1.0556	106	255
2	-1.1784	0.2857	11	0	238.99	42.846	119.60	1.2512	106	255
2	-1.1903	0.2857	10	0	239.17	42.637	120.11	1.1407	110	255
2	-1.2022	0.2857	12	0	239.16	42.809	119.79	1.1884	115	255
2	-1.2142	0.2857	10	0	238.52	42.418	120.01	1.2235	116	255
2	-1.2261	0.2857	12	0	238.87	42.528	120.26	1.1762	117	255
2	-1.2380	0.2857	12	0	239.44	42.871	119.85	1.1254	118	255
2	-1.2499	0.2857	11	0	238.49	42.848	120.11	1.1705	111	255
2	-1.2618	0.2857	9	0	238.38	42.571	120.38	1.1244	113	255
2	-1.2737	0.2857	10	0	238.07	42.570	120.98	1.0565	112	255
2	-1.2856	0.2857	10	0	238.37	42.482	120.78	0.8534	118	255
2	-1.2975	0.2857	11	0	238.37	42.498	120.80	1.0295	115	255
2	-1.3094	0.2857	10	0	238.35	42.416	120.86	0.9907	117	255
2	-1.3213	0.2857	10	0	238.07	42.458	120.72	1.1171	119	255
2	-1.3332	0.2857	10	0	238.76	42.740	120.09	1.2624	114	255
2	-1.3451	0.2857	11	0	238.24	42.582	120.66	0.9115	111	255
2	-1.3570	0.2857	9	0	238.51	42.303	120.65	0.9216	114	255
2	-1.3689	0.2857	11	0	238.62	42.050	120.45	1.1022	114	255
2	-1.3808	0.2857	11	0	238.36	42.296	120.86	1.1604	116	255
2	-1.3927	0.2857	10	0	238.86	42.753	120.33	1.1659	112	255
2	-1.4046	0.2857	11	0	237.61	41.871	121.04	0.9822	118	255
2	-1.4165	0.2857	11	0	238.30	41.652	120.62	1.1268	106	255
2	-1.4284	0.2857	12	0	238.41	42.278	120.78	1.1048	110	255
2	-1.4403	0.2857	11	0	239.12	42.086	120.30	1.2782	112	255
2	-1.4522	0.2857	12	0	238.92	41.604	120.82	1.2717	113	255
2	-1.4641	0.2857	10	0	238.61	41.692	120.74	1.3644	109	255
2	-1.4760	0.2857	11	0	238.39	42.261	120.59	1.2005	113	255
2	-1.4879	0.2857	11	0	238.65	41.900	120.65	1.1403	110	255
2	-1.4998	0.2857	11	0	238.36	42.094	120.67	1.1658	115	255
2	-1.5117	0.2857	11	0	238.54	41.967	120.16	1.1366	113	255
2	-1.5236	0.2857	11	0	238.32	41.730	120.77	1.0569	118	255
2	-1.5355	0.2857	10	0	237.99	42.039	121.14	0.9631	114	255
2	-1.5474	0.2857	12	0	238.41	42.052	120.48	1.2682	112	255
2	-1.5594	0.2857	10	0	238.38	41.998	120.27	1.1426	114	255
2	-1.5713	0.2857	11	0	238.50	41.600	120.64	1.1728	109	255
2	-1.5832	0.2857	10	0	238.16	41.990	120.95	0.9151	111	255
2	-1.5951	0.2857	10	0	238.41	41.492	120.75	1.2301	113	255
2	-1.6070	0.2857	10	0	239.20	41.709	119.76	1.1605	111	255
2	-1.6189	0.2857	10	0	238.11	41.526	120.78	1.1462	113	255
2	-1.6308	0.2857	11	0	238.81	41.438	120.48	1.1505	113	255
2	-1.6427	0.2857	10	0	238.11	41.731	120.57	1.1089	114	255
2	-1.6546	0.2857	10	0	238.44	41.773	120.42	1.0987	112	255
2	-1.6665	0.2857	9	0	238.63	41.388	119.92	1.0453	115	255
2	-1.6784	0.2857	10	0	239.17	41.737	120.29	1.0881	106	255
2	-1.6903	0.2857	10	0	238.20	41.317	121.17	1.1078	110	255
2	-1.7022	0.2857	10	0	238.34	41.891	121.08	0.8268	101	255
2	-1.7141	0.2857	9	0	238.77	40.837	120.58	1.1504	91	255
2	-1.7260	0.2857	5	0	240.02	41.187	120.09	0.9269	71	255
0	-1.7379	0.2857	0	3	0.0000	0.0000	0.0000	0.0000	82	255
2	-1.7498	0.2857	9	0	35.568	81.953	298.86	1.1262	93	255
2	-1.7617	0.2857	11	0	35.215	82.244	299.03	1.2289	101	255
2	-1.7736	0.2857	9	0	34.977	81.860	299.15	0.7743	98	255
2	-1.7855	0.2857	10	0	35.450	82.578	299.00	1.1759	97	255
2	-1.7974	0.2857	65535	0	35.619	82.389	298.71	0.0000	98	255
2	-1.8093	0.2857	10	0	35.401	82.764	298.62	1.2468	99	255
2	-1.8212	0.2857	7	0	35.323	82.106	299.02	0.8552	100	255
2	-1.8331	0.2857	10	0	35.204	82.615	298.83	1.1988	102	255
2	-1.8450	0.2857	10	0	34.971	81.828	299.29	1.1625	111	255
2	-1.8569	0.2857	11	0	35.089	82.679	298.77	1.3026	107	255
2	-1.8688	0.2857	9	0	35.149	82.148	299.19	0.9919	107	255
2	-1.8807	0.2857	11	0	35.300	82.496	298.53	1.3795	107	255
2	-1.8926	0.2857	9	0	34.920	82.206	298.81	1.0579	106	255
2	-1.9046	0.2857	9	0	34.659	82.597	298.40	1.1104	102	255
2	-1.9165	0.2857	10	0	34.406	82.195	298.86	1.1100	98	255
2	-1.9284	0.2857	8	0	34.523	82.106	298.89	0.8124	89	255
2	-1.9403	0.2857	7	0	35.377	83.166	298.11	0.9544	70	255
1	-1.9522	0.2857	7	0	66.801	48.825	308.89	0.6818	78	255
1	-1.9641	0.2857	7	0	66.955	48.608	308.82	0.4216	92	255
1	-1.9760	0.2857	7	0	66.221	48.098	309.67	1.0630	88	255
1	-1.9879	0.2857	7	0	65.885	49.225	309.37	0.6018	77	255
1	-1.9998	0.2857	5	0	65.991	49.243	309.29	0.8825	76	255
1	-2.0117	0.2857	8	0	68.445	48.019	307.81	1.4443	79	255
2	-2.0236	0.2857	5	0	93.373	86.261	293.67	0.8839	73	255
2	-2.0355	0.2857	8	0	92.731	87.072	293.27	1.2882	86	255
2	-2.0474	0.2857	9	0	93.328	86.952	293.21	1.1638	87	255
2	-2.0593	0.2857	9	0	92.990	87.979	293.16	1.3622	87	255
2	-2.0712	0.2857	10	0	92.638	87.167	292.90	1.0418	93	255
2	-2.0831	0.2857	10	0	92.709	87.187	293.09	0.9791	92	255
2	-2.0950	0.2857	9	0	92.859	87.413	293.40	1.0943	95	255
2	-2.1069	0.2857	8	0	92.885	87.449	293.44	0.9366	100	255
2	-2.1188	0.2857	10	0	92.841	87.373	293.54	1.1861	95	255
2	-2.1307	0.2857	9	0	93.095	87.746	293.62	1.2971	94	255
2	-2.1426	0.2857	11	0	92.863	87.815	293.53	1.2851	97	255
2	-2.1545	0.2857	8	0	92.869	88.056	294.02	1.0736	103	255
2	-2.1664	0.2857	10	0	93.070	87.623	293.57	1.2021	99	255
2	-2.1783	0.2857	10	0	93.071	87.842	293.53	1.2099	102	255
2	-2.1902	0.2857	10	0	93.222	87.935	293.52	1.2679	109	255
2	-2.2021	0.2857	10	0	93.554	87.699	293.94	1.4742	108	255
2	-2.2140	0.2857	10	0	93.305	87.696	293.90	1.3888	106	255
2	-2.2259	0.2857	9	0	93.153	87.767	293.90	1.4004	105	255
2	-2.2378	0.2857	9	0	93.610	87.923	294.09	1.4834	110	255
2	-2.2498	0.2857	9	0	92.523	87.434	293.97	1.4510	111	255
2	-2.2617	0.2857	9	0	93.331	87.850	294.27	1.3642	112	255
2	-2.2736	0.2857	8	0	93.182	88.394	293.86	0.9937	109	255
2	-2.2855	0.2857	9	0	93.580	87.668	293.77	1.1993	111	255
2	-2.2974	0.2857	7	0	92.930	87.762	293.60	1.2003	110	255
2	-2.3093	0.2857	9	0	92.639	87.980	293.81	1.2310	112	255
2	-2.3212	0.2857	8	0	92.673	88.396	293.67	1.3239	110	255
2	-2.3331	0.2857	9	0	92.831	88.446	293.56	1.3276	111	255
2	-2.3450	0.2857	9	0	92.693	88.388	293.73	1.3168	107	255
2	-2.3569	0.2857	10	0	92.968	88.082	294.14	1.3073	112	255
2	-2.3688	0.2857	10	0	92.652	88.584	293.69	1.2584	113	255
2	-2.3807	0.2857	9	0	92.955	87.935	293.85	1.1779	112	255
2	-2.3926	0.2857	8	0	92.814	87.564	293.77	1.0854	112	255
2	-2.4045	0.2857	8	0	93.355	88.233	293.50	0.9382	115	255
2	-2.4164	0.2857	9	0	92.860	88.382	293.59	1.2507	113	255
2	-2.4283	0.2857	7	0	92.774	87.942	293.90	1.1855	114	255
2	-2.4402	0.2857	7	0	92.933	87.589	294.06	1.0908	114	255
2	-2.4521	0.2857	8	0	92.329	88.394	294.46	1.3000	110	255
2	-2.4640	0.2857	9	0	93.764	88.921	295.06	1.3580	114	255
2	-2.4759	0.2857	7	0	93.407	88.345	294.22	1.1034	117	255
2	-2.4878	0.2857	7	0	93.371	87.927	294.15	0.9657	121	255
2	-2.4997	0.2857	7	0	93.029	88.531	294.20	0.7350	115	255
2	-2.5116	0.2857	7	0	93.205	88.735	294.09	0.6082	119	255
2	-2.5235	0.2857	9	0	93.565	89.041	294.09	1.0690	118	255
2	-2.5354	0.2857	8	0	93.175	88.563	294.22	0.6715	116	255
2	-2.5473	0.2857	7	0	93.448	88.103	294.67	0.8786	116	255
2	-2.5592	0.2857	9	0	93.589	89.110	294.25	1.1100	117	255
2	-2.5711	0.2857	8	0	93.408	88.575	294.41	0.9754	114	255
2	-2.5830	0.2857	8	0	92.962	88.735	294.17	0.6776	110	255
2	-2.5950	0.2857	8	0	273.37	90.372	65.264	1.2411	107	255
2	-2.6069	0.2857	8	0	93.080	89.276	295.03	1.0646	110	255
2	-2.6188	0.2857	9	0	93.107	88.659	295.50	1.1123	116	255
2	-2.6307	0.2857	9	0	272.96	90.541	65.035	1.0842	116	255
2	-2.6426	0.2857	8	0	92.745	89.120	294.81	0.9296	115	255
2	-2.6545	0.2857	8	0	92.706	89.131	294.88	0.9480	111	255
2	-2.6664	0.2857	9	0	273.13	90.283	65.197	1.1670	118	255
2	-2.6783	0.2857	9	0	92.913	89.015	295.36	1.1521	112	255
2	-2.6902	0.2857	9	0	92.623	89.040	294.91	0.8031	114	255
2	-2.7021	0.2857	9	0	93.224	88.874	295.05	1.1519	113	255
2	-2.7140	0.2857	8	0	92.787	88.770	294.80	0.7804	113	255
2	-2.7259	0.2857	9	0	92.793	88.124	295.09	0.9369	115	255
2	-2.7378	0.2857	9	0	92.574	88.683	295.31	1.0967	107	255
2	-2.7497	0.2857	10	0	92.766	89.050	295.46	1.2786	103	255
2	-2.7616	0.2857	9	0	92.335	89.396	295.18	1.0823	103	255
2	-2.7735	0.2857	9	0	91.835	88.589	295.27	1.2067	96	255
2	-2.7854	0.2857	7	0	272.03	90.221	65.417	1.2711	77	255
1	-2.7973	0.2857	6	0	66.069	51.524	309.88	0.8893	72	255
0	-2.8092	0.2857	0	3	0.0000	0.0000	0.0000	0.0000	72	255
2	-2.8211	0.2857	8	0	32.161	85.538	299.32	1.1260	96	255
2	-2.8330	0.2857	9	0	31.561	85.149	300.26	1.2156	98	255
2	-2.8449	0.2857	8	0	32.459	85.821	299.98	0.9955	108	255
2	-2.8568	0.2857	10	0	33.069	85.936	299.49	1.3552	109	255
2	-2.8687	0.2857	11	0	33.062	86.009	299.42	1.2843	109	255
2	-2.8806	0.2857	11	0	32.380	85.876	299.78	1.0138	111	255
2	-2.8925	0.2857	9	0	32.650	86.079	299.28	1.3356	109	255
2	-2.9044	0.2857	8	0	32.433	85.884	299.96	1.0071	113	255
2	-2.9163	0.2857	9	0	32.617	86.054	299.19	1.1562	111	255
2	-2.9282	0.2857	10	0	31.680	85.661	300.28	1.2731	111	255
2	-2.9402	0.2857	10	0	32.475	85.972	299.82	1.3002	112	255
2	-2.9521	0.2857	10	0	32.331	85.587	299.54	0.9910	109	255
2	-2.9640	0.2857	10	0	32.684	85.923	299.95	1.1485	112	255
2	-2.9759	0.2857	10	0	32.211	86.073	299.98	1.3119	112	255
2	-2.9878	0.2857	10	0	32.705	86.090	299.42	1.3679	112	255
2	-2.9997	0.2857	11	0	32.426	85.826	300.28	1.0239	113	255
2	-3.0116	0.2857	11	0	32.224	85.906	299.79	1.2299	112	255
2	-3.0235	0.2857	12	0	32.589	86.392	299.56	1.0844	113	255
2	-3.0354	0.2857	12	0	32.240	85.640	299.43	1.2475	112	255
2	0.0000	0.2976	11	0	352.27	26.416	7.7220	1.1693	108	255
2	-0.0119	0.2976	12	0	353.24	26.233	6.9750	1.0865	100	255
2	-0.0238	0.2976	11	0	352.26	26.480	7.7907	1.0354	104	255
2	-0.0357	0.2976	10	0	352.80	26.512	7.1564	1.1846	105	255
2	-0.0476	0.2976	11	0	351.16	26.726	8.6725	1.2621	105	255
2	-0.0595	0.2976	11	0	354.13	26.182	6.4425	1.0412	103	255
2	-0.0714	0.2976	10	0	352.04	26.443	7.6764	0.9993	101	255
2	-0.0833	0.2976	11	0	352.51	26.444	7.4564	1.1940	99	255
2	-0.0952	0.2976	10	0	353.26	26.552	6.8838	0.8534	98	255
2	-0.1071	0.2976	10	0	352.47	26.847	7.3355	1.0400	90	255
2	-0.1190	0.2976	9	0	353.81	26.745	6.4317	1.1676	82	255
2	-0.1309	0.2976	5	0	352.99	27.726	6.7915	1.0618	77	255
2	-0.1428	0.2976	8	0	94.434	84.779	289.92	1.2196	98	255
2	-0.1547	0.2976	8	0	94.076	83.991	290.04	1.0119	104	255
2	-0.1666	0.2976	11	0	94.422	84.948	290.76	1.4016	101	255
2	-0.1786	0.2976	8	0	94.417	85.258	290.71	1.2382	111	255
2	-0.1905	0.2976	9	0	94.067	84.696	290.75	1.2951	113	255
2	-0.2024	0.2976	8	0	94.458	84.871	290.25	1.0688	108	255
2	-0.2143	0.2976	9	0	94.891	84.472	290.70	1.3462	119	255
2	-0.2262	0.2976	9	0	94.038	84.727	290.70	1.2760	111	255
2	-0.2381	0.2976	8	0	93.711	84.259	290.57	1.1407	107	255
2	-0.2500	0.2976	9	0	94.064	84.814	290.49	1.0810	113	255
2	-0.2619	0.2976	7	0	94.034	84.193	290.49	0.9833	111	255
2	-0.2738	0.2976	9	0	94.316	84.080	290.41	1.2097	116	255
2	-0.2857	0.2976	9	0	94.681	85.281	290.80	1.3691	105	255
2	-0.2976	0.2976	8	0	94.334	84.983	290.74	1.2989	113	255
2	-0.3095	0.2976	11	0	94.581	84.647	290.60	1.1184	111	255
2	-0.3214	0.2976	9	0	94.776	84.547	290.76	1.1801	114	255
2	-0.3333	0.2976	11	0	94.614	84.681	290.63	1.2929	108	255
2	-0.3452	0.2976	9	0	94.726	84.631	290.71	1.3726	101	255
2	-0.3571	0.2976	6	0	94.709	85.369	290.57	1.2963	102	255
2	-0.3690	0.2976	10	0	94.172	84.317	290.49	1.2160	97	255
2	-0.3809	0.2976	10	0	93.877	85.142	290.27	1.1312	99	255
2	-0.3928	0.2976	9	0	94.185	85.519	290.53	1.1790	96	255
2	-0.4047	0.2976	8	0	94.222	84.906	290.14	1.1976	95	255
2	-0.4166	0.2976	10	0	94.010	84.925	289.98	1.3590	89	255
2	-0.4285	0.2976	7	0	94.556	85.299	289.96	1.1263	87	255
2	-0.4404	0.2976	6	0	94.107	85.344	290.20	1.0261	85	255
2	-0.4523	0.2976	7	0	93.463	84.412	290.28	1.0979	84	255
1	-0.4642	0.2976	5	0	68.543	46.886	308.05	0.8048	83	255
0	-0.4761	0.2976	0	3	0.0000	0.0000	0.0000	0.0000	75	255
2	-0.4880	0.2976	7	0	35.796	78.830	299.12	0.7083	80	255
2	-0.4999	0.2976	9	0	36.045	79.155	298.80	1.0241	97	255
2	-0.5118	0.2976	10	0	36.397	79.198	298.43	1.2732	102	255
2	-0.5238	0.2976	10	0	35.957	79.276	298.86	1.2209	102	255
2	-0.5357	0.2976	65535	0	36.031	79.210	298.80	0.0000	103	255
2	-0.5476	0.2976	10	0	36.105	79.405	298.91	1.2021	104	255
2	-0.5595	0.2976	9	0	35.459	78.891	299.18	0.7804	109	255
2	-0.5714	0.2976	9	0	35.964	79.117	298.54	1.2040	103	255
2	-0.5833	0.2976	9	0	35.318	79.084	298.98	1.2741	108	255
2	-0.5952	0.2976	10	0	35.849	79.212	298.31	0.9143	102	255
2	-0.6071	0.2976	10	0	36.141	79.718	297.79	1.1406	102	255
2	-0.6190	0.2976	9	0	36.042	79.596	298.32	1.0291	91	255
0	-0.6309	0.2976	0	3	0.0000	0.0000	0.0000	0.0000	76	255
1	-0.6428	0.2976	9	0	70.383	46.418	306.44	1.2782	92	255
1	-0.6547	0.2976	8	0	70.057	46.163	306.15	0.7646	99	255
1	-0.6666	0.2976	9	0	69.825	46.114	306.61	0.8555	91	255
1	-0.6785	0.2976	9	0	69.825	46.114	306.61	0.8555	91	255
1	-0.6904	0.2976	8	0	69.433	46.270	306.38	0.8075	86	255
0	-0.7023	0.2976	0	3	0.0000	0.0000	0.0000	0.0000	80	255
2	-0.7142	0.2976	7	0	238.42	44.037	120.69	1.1653	80	255
2	-0.7261	0.2976	10	0	239.56	43.444	120.02	1.3663	92	255
2	-0.7380	0.2976	10	0	237.96	44.170	121.01	1.1778	86	255
2	-0.7499	0.2976	11	0	238.64	44.045	120.11	1.1646	98	255
2	-0.7618	0.2976	10	0	238.66	44.210	120.16	0.9350	101	255
2	-0.7737	0.2976	9	0	238.40	44.079	120.36	1.2268	101	255
2	-0.7856	0.2976	10	0	238.52	44.254	120.01	1.0919	105	255
2	-0.7975	0.2976	11	0	238.51	43.957	120.14	0.9664	109	255
2	-0.8094	0.2976	10	0	238.69	43.767	120.40	1.0452	113	255
2	-0.8213	0.2976	10	0	238.56	43.512	120.85	1.2560	110	255
2	-0.8332	0.2976	9	0	239.50	44.064	119.52	1.0323	110	255
2	-0.8451	0.2976	11	0	238.36	43.741	120.31	1.1270	112	255
2	-0.8570	0.2976	9	0	238.41	43.990	120.41	1.0079	110	255
2	-0.8690	0.2976	11	0	238.69	43.806	120.14	1.0637	109	255
2	-0.8809	0.2976	12	0	238.31	43.453	120.83	1.1511	111	255
2	-0.8928	0.2976	12	0	238.36	43.681	120.77	1.1863	104	255
2	-0.9047	0.2976	11	0	238.19	43.236	120.78	1.2450	106	255
2	-0.9166	0.2976	11	0	239.17	43.549	120.11	1.1654	110	255
2	-0.9285	0.2976	11	0	238.79	43.967	119.82	1.1840	106	255
2	-0.9404	0.2976	11	0	238.24	43.848	120.70	1.1587	112	255
2	-0.9523	0.2976	12	0	237.91	43.907	120.24	1.3264	106	255
2	-0.9642	0.2976	11	0	238.25	43.600	120.69	1.0009	108	255
2	-0.9761	0.2976	10	0	238.39	43.709	120.34	0.9733	113	255
2	-0.9880	0.2976	12	0	238.45	43.371	120.46	1.0640	113	255
2	-0.9999	0.2976	10	0	238.69	43.464	120.09	1.0819	113	255
2	-1.0118	0.2976	11	0	238.11	43.506	120.37	0.9255	114	255
2	-1.0237	0.2976	11	0	238.94	43.486	119.74	1.1457	114	255
2	-1.0356	0.2976	11	0	238.15	43.602	120.40	1.0028	115	255
2	-1.0475	0.2976	11	0	238.08	43.385	120.46	1.0164	116	255
2	-1.0594	0.2976	10	0	238.86	43.466	119.83	0.9453	114	255
2	-1.0713	0.2976	11	0	238.66	43.353	119.85	1.0008	115	255
2	-1.0832	0.2976	10	0	238.69	43.629	120.09	1.0964	115	255
2	-1.0951	0.2976	11	0	238.11	43.479	120.38	1.0544	116	255
2	-1.1070	0.2976	10	0	239.17	43.491	119.62	1.0607	112	255
2	-1.1189	0.2976	12	0	238.28	43.290	120.66	1.0241	108	255
2	-1.1308	0.2976	11	0	239.13	43.118	119.75	1.1732	108	255
2	-1.1427	0.2976	11	0	238.24	43.179	120.69	1.0501	111	255
2	-1.1546	0.2976	10	0	238.87	43.254	119.97	0.9391	104	255
2	-1.1665	0.2976	10	0	237.92	42.927	121.58	1.2962	102	255
2	-1.1784	0.2976	11	0	238.66	42.557	120.13	1.1867	107	255
2	-1.1903	0.2976	10	0	238.27	42.595	120.56	1.1049	112	255
2	-1.2022	0.2976	10	0	238.67	42.474	119.99	1.1968	113	255
2	-1.2142	0.2976	10	0	238.36	42.967	120.11	1.0824	114	255
2	-1.2261	0.2976	12	0	238.08	42.536	121.03	0.9848	115	255
2	-1.2380	0.2976	11	0	238.28	42.654	120.41	1.1351	114	255
2	-1.2499	0.2976	10	0	239.24	42.639	119.77	0.9661	114	255
2	-1.2618	0.2976	10	0	238.28	42.681	120.64	1.1119	111	255
2	-1.2737	0.2976	12	0	238.41	42.633	120.74	1.0688	116	255
2	-1.2856	0.2976	10	0	238.24	42.422	120.82	1.0204	116	255
2	-1.2975	0.2976	9	0	238.43	41.933	120.76	1.3619	116	255
2	-1.3094	0.2976	10	0	238.67	42.533	120.45	1.2159	115	255
2	-1.3213	0.2976	10	0	238.67	42.773	119.92	1.2612	115	255
2	-1.3332	0.2976	9	0	238.63	42.491	120.75	0.9969	112	255
2	-1.3451	0.2976	10	0	238.57	42.641	119.97	1.1848	114	255
2	-1.3570	0.2976	9	0	238.51	42.215	120.65	0.9250	112	255
2	-1.3689	0.2976	10	0	238.77	42.419	120.10	1.0919	116	255
2	-1.3808	0.2976	10	0	238.53	42.323	120.62	0.9033	115	255
2	-1.3927	0.2976	11	0	238.59	41.696	120.26	1.2443	114	255
2	-1.4046	0.2976	10	0	238.80	41.986	120.70	1.2245	109	255
2	-1.4165	0.2976	12	0	238.80	42.195	120.02	1.1631	112	255
2	-1.4284	0.2976	12	0	238.85	42.469	120.31	1.3652	111	255
2	-1.4403	0.2976	10	0	239.04	41.939	120.20	1.4453	110	255
2	-1.4522	0.2976	12	0	238.50	42.226	120.80	1.3737	113	255
2	-1.4641	0.2976	11	0	238.27	41.621	121.25	1.2801	111	255
2	-1.4760	0.2976	9	0	238.18	41.910	120.98	1.1509	112	255
2	-1.4879	0.2976	10	0	238.05	42.362	120.62	0.9926	111	255
2	-1.4998	0.2976	10	0	238.30	41.823	120.71	1.1193	115	255
2	-1.5117	0.2976	11	0	238.30	42.060	120.62	1.3066	110	255
2	-1.5236	0.2976	11	0	238.23	42.255	120.88	0.9429	113	255
2	-1.5355	0.2976	12	0	238.52	41.546	120.37	1.2776	111	255
2	-1.5474	0.2976	12	0	238.43	41.822	120.62	1.2455	111	255
2	-1.5594	0.2976	10	0	238.31	41.317	121.01	1.0269	112	255
2	-1.5713	0.2976	10	0	237.97	41.564	120.77	1.2397	107	255
2	-1.5832	0.2976	10	0	238.96	41.197	119.78	1.3447	110	255
2	-1.5951	0.2976	9	0	238.62	41.403	120.47	1.1409	116	255
2	-1.6070	0.2976	10	0	238.44	41.831	120.28	0.9610	113	255
2	-1.6189	0.2976	10	0	238.21	41.426	120.73	1.0732	119	255
2	-1.6308	0.2976	11	0	238.16	41.791	120.64	1.0270	119	255
2	-1.6427	0.2976	11	0	238.27	41.590	120.66	0.9651	115	255
2	-1.6546	0.2976	10	0	238.48	41.316	120.16	1.0141	118	255
2	-1.6665	0.2976	11	0	239.23	41.665	120.06	1.0281	111	255
2	-1.6784	0.2976	9	0	238.39	41.189	120.60	1.0497	108	255
2	-1.6903	0.2976	11	0	238.61	41.094	120.66	1.1363	106	255
2	-1.7022	0.2976	11	0	237.98	41.447	120.97	1.1901	98	255
2	-1.7141	0.2976	9	0	238.53	41.369	121.14	1.0491	83	255
0	-1.7260	0.2976	0	3	0.0000	0.0000	0.0000	0.0000	72	255
2	-1.7379	0.2976	9	0	35.164	81.756	299.06	1.0566	94	255
2	-1.7498	0.2976	9	0	34.854	81.480	299.20	1.0020	99	255
2	-1.7617	0.2976	11	0	35.135	83.466	298.96	1.4172	101	255
2	-1.7736	0.2976	10	0	35.687	82.534	298.97	1.1745	102	255
2	-1.7855	0.2976	7	0	34.897	81.636	299.46	0.9508	104	255
2	-1.7974	0.2976	10	0	36.047	82.628	298.34	1.2864	103	255
2	-1.8093	0.2976	9	0	35.835	82.420	298.34	1.0950	105	255
2	-1.8212	0.2976	10	0	35.645	82.271	298.55	1.3590	102	255
2	-1.8331	0.2976	10	0	35.164	82.412	298.73	0.9907	105	255
2	-1.8450	0.2976	10	0	35.328	82.371	298.38	1.1002	105	255
2	-1.8569	0.2976	9	0	34.931	82.868	298.62	1.1373	107	255
2	-1.8688	0.2976	9	0	35.001	82.381	298.97	0.9938	103	255
2	-1.8807	0.2976	10	0	34.858	82.216	299.06	0.8886	108	255
2	-1.8926	0.2976	9	0	35.549	82.596	297.86	1.3609	101	255
2	-1.9046	0.2976	11	0	35.024	82.576	298.53	1.3724	108	255
2	-1.9165	0.2976	10	0	34.540	82.445	298.70	1.1748	106	255
2	-1.9284	0.2976	10	0	35.192	82.579	298.20	1.1079	101	255
2	-1.9403	0.2976	11	0	35.187	82.586	298.38	1.0831	96	255
2	-1.9522	0.2976	7	0	34.745	82.489	298.75	0.8263	76	255
2	-1.9641	0.2976	7	0	92.486	87.616	293.09	1.3718	81	255
2	-1.9760	0.2976	10	0	93.018	87.387	293.19	1.2508	93	255
2	-1.9879	0.2976	9	0	92.490	87.340	293.33	1.1152	96	255
2	-1.9998	0.2976	10	0	92.686	86.813	292.95	0.8708	91	255
2	-2.0117	0.2976	11	0	92.886	87.476	293.43	1.3519	96	255
2	-2.0236	0.2976	10	0	92.493	87.620	293.24	0.9509	97	255
2	-2.0355	0.2976	12	0	93.121	87.145	292.95	1.3073	97	255
2	-2.0474	0.2976	10	0	92.988	87.675	293.81	1.2989	93	255
2	-2.0593	0.2976	10	0	93.108	87.242	293.13	1.1360	104	255
2	-2.0712	0.2976	10	0	93.201	87.542	292.79	1.1281	104	255
2	-2.0831	0.2976	9	0	93.188	87.115	293.77	1.0628	102	255
2	-2.0950	0.2976	9	0	92.786	87.280	293.29	0.9801	105	255
2	-2.1069	0.2976	10	0	92.722	87.177	293.19	0.9503	106	255
2	-2.1188	0.2976	9	0	92.978	87.283	293.65	1.2390	101	255
2	-2.1307	0.2976	10	0	92.652	87.189	293.34	0.9754	102	255
2	-2.1426	0.2976	10	0	93.013	87.736	293.66	1.2500	104	255
2	-2.1545	0.2976	10	0	93.144	87.314	293.88	1.2440	103	255
2	-2.1664	0.2976	9	0	93.253	88.242	293.62	1.2903	108	255
2	-2.1783	0.2976	10	0	93.444	87.773	293.94	1.4467	107	255
2	-2.1902	0.2976	9	0	93.086	87.935	293.61	1.4199	105	255
2	-2.2021	0.2976	9	0	93.430	87.503	293.93	1.3206	110	255
2	-2.2140	0.2976	9	0	93.044	87.455	293.61	1.2402	111	255
2	-2.2259	0.2976	8	0	93.171	87.944	294.13	1.2843	107	255
2	-2.2378	0.2976	9	0	92.933	87.545	294.06	1.3519	107	255
2	-2.2498	0.2976	9	0	93.034	87.196	293.81	1.3473	113	255
2	-2.2617	0.2976	9	0	92.908	88.031	294.15	1.3090	110	255
2	-2.2736	0.2976	9	0	92.497	88.326	293.74	1.2445	113	255
2	-2.2855	0.2976	7	0	92.401	88.211	293.65	1.2062	112	255
2	-2.2974	0.2976	8	0	92.592	87.736	293.53	1.4012	111	255
2	-2.3093	0.2976	8	0	92.400	88.110	293.96	1.2064	114	255
2	-2.3212	0.2976	9	0	92.522	88.227	293.93	1.2047	109	255
2	-2.3331	0.2976	8	0	92.648	87.608	294.00	1.3289	113	255
2	-2.3450	0.2976	8	0	92.407	88.043	293.84	1.1719	113	255
2	-2.3569	0.2976	65535	0	92.905	88.201	293.71	0.0000	111	255
2	-2.3688	0.2976	8	0	93.036	88.533	293.68	1.0004	110	255
2	-2.3807	0.2976	8	0	92.733	87.962	293.70	1.0357	110	255
2	-2.3926	0.2976	8	0	92.490	88.045	293.69	1.1134	115	255
2	-2.4045	0.2976	8	0	93.210	88.073	294.02	1.1975	109	255
2	-2.4164	0.2976	9	0	93.264	88.107	293.83	1.0554	114	255
2	-2.4283	0.2976	9	0	92.764	88.158	293.81	1.0870	113	255
2	-2.4402	0.2976	9	0	93.063	88.345	293.60	0.7172	114	255
2	-2.4521	0.2976	7	0	93.094	88.795	294.08	0.8881	117	255
2	-2.4640	0.2976	7	0	93.644	87.799	293.87	0.9398	115	255
2	-2.4759	0.2976	8	0	93.458	89.045	294.35	1.0111	114	255
2	-2.4878	0.2976	8	0	93.386	88.837	294.26	1.3486	113	255
2	-2.4997	0.2976	8	0	93.429	87.978	294.11	0.9735	118	255
2	-2.5116	0.2976	8	0	92.982	88.347	294.16	0.7096	118	255
2	-2.5235	0.2976	9	0	93.476	88.622	294.49	1.2901	114	255
2	-2.5354	0.2976	9	0	93.279	88.898	294.50	1.2281	118	255
2	-2.5473	0.2976	8	0	93.295	89.072	294.12	0.9911	118	255
2	-2.5592	0.2976	6	0	93.160	88.329	294.13	0.6504	116	255
2	-2.5711	0.2976	8	0	93.486	88.346	294.46	0.9198	115	255
2	-2.5830	0.2976	7	0	92.719	89.144	294.83	0.6704	110	255
2	-2.5950	0.2976	7	0	92.770	88.526	294.43	0.8332	107	255
2	-2.6069	0.2976	9	0	93.107	89.233	294.88	1.1859	112	255
2	-2.6188	0.2976	9	0	93.132	88.713	295.13	1.3425	118	255
2	-2.6307	0.2976	7	0	273.14	90.638	65.115	1.1200	112	255
2	-2.6426	0.2976	9	0	273.03	90.658	65.064	1.0804	117	255
2	-2.6545	0.2976	8	0	273.28	90.626	65.222	1.1022	116	255
2	-2.6664	0.2976	9	0	273.29	90.208	64.805	1.2948	114	255
2	-2.6783	0.2976	9	0	93.355	89.156	295.09	1.3748	112	255
2	-2.6902	0.2976	10	0	92.649	89.193	295.33	1.1369	112	255
2	-2.7021	0.2976	8	0	92.858	89.258	295.01	1.0330	115	255
2	-2.7140	0.2976	8	0	272.93	90.363	64.450	1.4200	111	255
2	-2.7259	0.2976	8	0	92.858	89.196	295.10	1.2054	113	255
2	-2.7378	0.2976	8	0	272.78	90.000	64.862	1.1357	114	255
2	-2.7497	0.2976	8	0	272.86	90.290	64.875	1.0459	110	255
2	-2.7616	0.2976	10	0	272.83	90.340	64.568	1.3596	109	255
2	-2.7735	0.2976	10	0	93.008	88.944	295.35	1.3462	107	255
2	-2.7854	0.2976	8	0	272.73	89.703	64.447	1.2453	104	255
2	-2.7973	0.2976	8	0	272.72	90.274	64.968	1.0703	86	255
1	-2.8092	0.2976	7	0	65.700	51.180	310.57	1.1814	71	255
1	-2.8211	0.2976	5	0	65.777	51.507	310.49	0.8844	72	255
2	-2.8330	0.2976	8	0	32.592	85.471	299.88	1.1402	91	255
2	-2.8449	0.2976	8	0	32.361	85.602	299.80	1.0021	98	255
2	-2.8568	0.2976	11	0	32.307	85.406	300.19	0.9565	107	255
2	-2.8687	0.2976	11	0	32.085	85.377	299.70	1.1606	114	255
2	-2.8806	0.2976	12	0	32.761	85.980	299.28	1.1765	114	255
2	-2.8925	0.2976	11	0	32.444	86.077	299.82	1.0291	113	255
2	-2.9044	0.2976	10	0	32.280	86.019	299.80	1.0395	111	255
2	-2.9163	0.2976	10	0	32.142	85.828	299.75	1.0753	106	255
2	-2.9282	0.2976	10	0	32.188	85.953	299.55	1.1689	107	255
2	-2.9402	0.2976	10	0	32.237	86.049	299.66	1.2763	110	255
2	-2.9521	0.2976	9	0	32.450	85.751	299.88	1.0954	109	255
2	-2.9640	0.2976	9	0	32.731	85.638	299.99	0.9256	114	255
2	-2.9759	0.2976	12	0	32.922	86.282	299.44	1.2651	114	255
2	-2.9878	0.2976	11	0	32.390	85.808	300.18	1.3149	116	255
2	-2.9997	0.2976	11	0	31.972	85.707	300.03	1.2689	113	255
2	-3.0116	0.2976	11	0	32.300	85.704	299.90	0.8236	113	255
2	-3.0235	0.2976	10	0	32.416	86.120	299.82	1.2113	108	255
2	-3.0354	0.2976	12	0	32.037	86.005	299.78	1.2576	109	255
2	0.0000	0.3095	10	0	353.90	26.131	6.6241	1.0437	105	255
2	-0.0119	0.3095	10	0	353.24	26.635	7.0913	0.9266	104	255
2	-0.0238	0.3095	10	0	353.09	27.049	7.2295	1.2095	102	255
2	-0.0357	0.3095	12	0	351.28	26.387	8.5175	1.1482	102	255
2	-0.0476	0.3095	9	0	352.95	26.346	6.9101	1.2630	102	255
2	-0.0595	0.3095	10	0	352.66	26.283	7.4126	1.3706	103	255
2	-0.0714	0.3095	11	0	353.96	26.155	5.8402	1.3160	105	255
2	-0.0833	0.3095	10	0	354.02	26.551	6.0396	1.3894	101	255
2	-0.0952	0.3095	11	0	354.43	27.026	5.5094	1.2810	100	255
2	-0.1071	0.3095	11	0	355.57	26.750	4.8611	1.3305	93	255
2	-0.1190	0.3095	11	0	354.46	26.753	5.9956	1.2238	100	255
2	-0.1309	0.3095	10	0	355.25	27.148	5.0964	1.4161	87	255
2	-0.1428	0.3095	5	0	93.789	84.672	290.11	1.4298	74	255
2	-0.1547	0.3095	7	0	93.878	84.138	289.83	0.8613	90	255
2	-0.1666	0.3095	8	0	94.642	85.150	290.23	1.1380	101	255
2	-0.1786	0.3095	9	0	94.060	84.772	290.68	1.4609	99	255
2	-0.1905	0.3095	9	0	94.152	84.116	290.92	1.2542	109	255
2	-0.2024	0.3095	7	0	94.018	84.002	290.51	1.0178	101	255
2	-0.2143	0.3095	11	0	94.576	84.747	290.88	1.4884	99	255
2	-0.2262	0.3095	10	0	94.260	84.671	290.03	1.1006	97	255
2	-0.2381	0.3095	8	0	95.024	85.575	290.37	1.3687	97	255
2	-0.2500	0.3095	9	0	94.592	84.823	290.40	1.2224	91	255
2	-0.2619	0.3095	7	0	94.547	84.458	290.65	1.2703	92	255
2	-0.2738	0.3095	7	0	94.487	84.592	290.54	1.3120	101	255
2	-0.2857	0.3095	10	0	94.549	84.867	290.33	1.2951	93	255
2	-0.2976	0.3095	11	0	94.239	84.901	290.17	1.1400	91	255
2	-0.3095	0.3095	10	0	94.710	84.969	289.94	1.0847	91	255
2	-0.3214	0.3095	6	0	93.738	84.475	289.99	0.9610	85	255
2	-0.3333	0.3095	9	0	94.962	85.085	290.15	1.3493	88	255
1	-0.3452	0.3095	6	0	68.909	46.032	306.91	1.2296	81	255
0	-0.3571	0.3095	0	3	0.0000	0.0000	0.0000	0.0000	80	255
0	-0.3690	0.3095	0	3	0.0000	0.0000	0.0000	0.0000	82	255
1	-0.3809	0.3095	5	0	68.836	45.949	307.15	0.8853	85	255
1	-0.3928	0.3095	5	0	68.702	46.059	306.84	1.0439	87	255
1	-0.4047	0.3095	7	0	69.560	46.276	306.58	0.6493	88	255
1	-0.4166	0.3095	8	0	69.044	46.116	307.84	1.0271	91	255
1	-0.4285	0.3095	8	0	70.016	46.281	306.28	1.0587	95	255
1	-0.4404	0.3095	8	0	69.942	46.709	306.81	1.0255	93	255
0	-0.4523	0.3095	0	3	0.0000	0.0000	0.0000	0.0000	101	255
1	-0.4642	0.3095	9	0	69.545	46.386	307.14	0.9954	101	255
1	-0.4761	0.3095	9	0	69.639	46.722	306.70	1.0210	96	255
0	-0.4880	0.3095	0	3	0.0000	0.0000	0.0000	0.0000	72	255
2	-0.4999	0.3095	9	0	36.265	79.241	298.54	1.2555	94	255
2	-0.5118	0.3095	10	0	36.075	79.310	298.65	1.4122	102	255
2	-0.5238	0.3095	11	0	35.688	79.192	298.90	1.1847	100	255
2	-0.5357	0.3095	65535	0	35.927	79.404	298.74	0.0000	102	255
2	-0.5476	0.3095	10	0	36.120	79.358	298.62	1.3501	105	255
2	-0.5595	0.3095	10	0	35.883	79.342	298.81	1.0942	110	255
2	-0.5714	0.3095	10	0	36.440	79.441	298.15	1.3074	103	255
2	-0.5833	0.3095	10	0	35.275	78.696	299.04	0.8526	104	255
2	-0.5952	0.3095	9	0	35.552	79.186	298.55	1.1744	104	255
2	-0.6071	0.3095	10	0	36.258	79.382	298.15	1.0207	100	255
2	-0.6190	0.3095	8	0	35.495	79.292	298.60	1.2137	94	255
2	-0.6309	0.3095	7	0	34.599	79.026	298.78	1.4382	77	255
2	-0.6428	0.3095	6	0	238.95	44.112	119.29	1.3739	74	255
2	-0.6547	0.3095	10	0	238.33	43.974	120.14	0.8667	94	255
2	-0.6666	0.3095	10	0	237.73	44.690	121.22	1.0053	93	255
2	-0.6785	0.3095	10	0	238.18	43.938	120.55	1.0381	105	255
2	-0.6904	0.3095	9	0	238.22	43.890	120.35	1.0495	106	255
2	-0.7023	0.3095	10	0	237.65	43.799	121.25	0.8721	105	255
2	-0.7142	0.3095	12	0	238.24	43.211	120.98	1.3589	112	255
2	-0.7261	0.3095	12	0	237.81	44.234	120.99	1.0970	105	255
2	-0.7380	0.3095	11	0	238.61	44.007	120.26	1.2822	108	255
2	-0.7499	0.3095	11	0	238.94	44.345	119.63	1.2312	110	255
2	-0.7618	0.3095	10	0	239.22	43.859	119.93	1.2454	108	255
2	-0.7737	0.3095	11	0	238.51	43.905	120.39	1.1520	112	255
2	-0.7856	0.3095	11	0	237.96	43.943	121.01	1.2530	113	255
2	-0.7975	0.3095	10	0	238.37	44.182	120.02	1.1493	114	255
2	-0.8094	0.3095	12	0	238.35	43.737	120.58	1.2305	115	255
2	-0.8213	0.3095	10	0	238.74	43.926	120.13	1.0500	113	255
2	-0.8332	0.3095	10	0	238.45	43.692	120.55	1.1541	111	255
2	-0.8451	0.3095	12	0	238.56	44.140	120.43	1.0590	111	255
2	-0.8570	0.3095	12	0	238.50	43.923	120.24	0.9622	109	255
2	-0.8690	0.3095	10	0	238.44	43.818	120.48	1.2333	107	255
2	-0.8809	0.3095	11	0	238.66	43.634	120.85	1.0915	109	255
2	-0.8928	0.3095	11	0	237.83	43.625	120.38	0.8971	110	255
2	-0.9047	0.3095	11	0	238.28	43.925	120.45	1.0791	110	255
2	-0.9166	0.3095	11	0	238.00	43.956	120.61	1.0317	111	255
2	-0.9285	0.3095	11	0	238.30	43.620	120.78	1.1215	105	255
2	-0.9404	0.3095	10	0	238.16	43.307	120.75	1.0626	108	255
2	-0.9523	0.3095	11	0	238.41	43.502	120.50	1.1494	109	255
2	-0.9642	0.3095	9	0	238.24	43.562	120.59	0.9941	102	255
2	-0.9761	0.3095	11	0	238.06	43.523	120.48	1.0198	112	255
2	-0.9880	0.3095	10	0	238.71	43.429	120.16	1.1021	113	255
2	-0.9999	0.3095	10	0	238.26	43.540	120.43	1.0674	114	255
2	-1.0118	0.3095	11	0	238.63	43.838	120.02	0.8035	116	255
2	-1.0237	0.3095	9	0	238.38	43.493	120.35	1.0177	113	255
2	-1.0356	0.3095	9	0	238.63	43.474	119.90	0.9853	118	255
2	-1.0475	0.3095	11	0	238.34	43.579	120.60	1.1611	116	255
2	-1.0594	0.3095	11	0	238.82	43.436	119.77	1.1558	115	255
2	-1.0713	0.3095	10	0	238.26	43.713	120.85	0.7953	115	255
2	-1.0832	0.3095	10	0	238.19	43.398	120.29	1.0667	113	255
2	-1.0951	0.3095	10	0	238.63	43.589	119.97	1.0289	114	255
2	-1.1070	0.3095	10	0	238.29	43.032	120.20	1.1439	109	255
2	-1.1189	0.3095	11	0	238.68	43.313	119.62	1.2513	110	255
2	-1.1308	0.3095	10	0	239.11	43.237	119.77	1.0355	110	255
2	-1.1427	0.3095	11	0	238.87	42.811	119.64	1.1275	107	255
2	-1.1546	0.3095	9	0	238.44	42.738	120.64	0.9268	107	255
2	-1.1665	0.3095	9	0	237.81	43.191	120.58	0.8021	105	255
2	-1.1784	0.3095	10	0	238.83	42.234	119.88	1.3133	108	255
2	-1.1903	0.3095	10	0	238.30	42.654	120.78	0.9784	116	255
2	-1.2022	0.3095	10	0	238.24	42.629	120.01	1.2982	109	255
2	-1.2142	0.3095	10	0	238.35	42.653	120.74	1.0258	114	255
2	-1.2261	0.3095	8	0	238.23	42.688	120.48	1.1951	113	255
2	-1.2380	0.3095	10	0	239.09	42.904	119.44	1.1371	111	255
2	-1.2499	0.3095	11	0	238.80	42.803	120.05	1.2515	113	255
2	-1.2618	0.3095	10	0	239.34	42.283	119.49	1.1430	109	255
2	-1.2737	0.3095	10	0	238.15	42.391	120.44	1.3068	117	255
2	-1.2856	0.3095	11	0	238.79	42.785	120.37	1.1855	115	255
2	-1.2975	0.3095	9	0	239.31	42.188	119.66	1.0960	117	255
2	-1.3094	0.3095	10	0	238.26	42.189	120.73	1.1957	115	255
2	-1.3213	0.3095	11	0	239.58	42.019	120.01	1.2179	110	255
2	-1.3332	0.3095	11	0	238.53	42.363	120.36	1.0547	114	255
2	-1.3451	0.3095	11	0	238.41	42.151	120.78	0.9760	114	255
2	-1.3570	0.3095	9	0	238.68	42.361	120.12	1.1654	116	255
2	-1.3689	0.3095	9	0	239.29	42.313	119.83	0.8811	112	255
2	-1.3808	0.3095	10	0	238.54	42.066	120.71	0.8653	111	255
2	-1.3927	0.3095	10	0	238.32	42.405	120.39	1.3742	110	255
2	-1.4046	0.3095	11	0	238.26	41.986	121.07	1.0964	112	255
2	-1.4165	0.3095	10	0	238.76	41.674	120.12	1.2718	112	255
2	-1.4284	0.3095	12	0	238.31	42.146	120.59	1.2462	111	255
2	-1.4403	0.3095	12	0	238.15	42.442	120.65	1.2415	107	255
2	-1.4522	0.3095	11	0	238.37	42.172	120.90	1.1394	112	255
2	-1.4641	0.3095	10	0	238.54	42.020	120.83	1.3497	114	255
2	-1.4760	0.3095	12	0	238.49	41.729	120.66	1.3697	108	255
2	-1.4879	0.3095	10	0	238.18	41.822	120.80	1.0925	112	255
2	-1.4998	0.3095	9	0	237.97	42.117	121.18	0.9281	109	255
2	-1.5117	0.3095	11	0	238.41	41.640	120.73	1.1284	109	255
2	-1.5236	0.3095	11	0	237.97	42.052	121.23	1.0471	114	255
2	-1.5355	0.3095	10	0	238.33	41.845	120.82	1.0997	107	255
2	-1.5474	0.3095	9	0	238.49	41.297	120.86	1.0751	109	255
2	-1.5594	0.3095	9	0	238.65	41.613	120.74	0.9869	111	255
2	-1.5713	0.3095	11	0	238.54	40.992	120.85	1.1433	112	255
2	-1.5832	0.3095	10	0	238.39	41.603	120.72	1.1789	115	255
2	-1.5951	0.3095	9	0	238.66	41.268	120.73	1.0865	112	255
2	-1.6070	0.3095	9	0	238.59	41.492	120.29	1.0114	116	255
2	-1.6189	0.3095	10	0	238.73	41.684	120.08	1.0555	112	255
2	-1.6308	0.3095	9	0	238.51	41.400	120.42	1.1358	113	255
2	-1.6427	0.3095	10	0	238.34	41.509	120.37	1.2765	113	255
2	-1.6546	0.3095	10	0	238.62	41.649	120.04	1.1902	113	255
2	-1.6665	0.3095	65535	0	238.62	41.439	120.28	0.0000	106	255
2	-1.6784	0.3095	10	0	238.47	41.604	120.35	1.0443	104	255
2	-1.6903	0.3095	12	0	238.94	41.141	120.04	1.3097	102	255
2	-1.7022	0.3095	9	0	238.64	41.318	120.80	0.9332	93	255
0	-1.7141	0.3095	0	3	0.0000	0.0000	0.0000	0.0000	73	255
2	-1.7260	0.3095	11	0	35.178	81.962	299.34	1.1696	97	255
2	-1.7379	0.3095	9	0	34.799	81.842	298.96	0.7359	95	255
2	-1.7498	0.3095	9	0	35.031	82.118	298.97	1.2062	101	255
2	-1.7617	0.3095	9	0	35.774	82.160	298.47	1.2844	103	255
2	-1.7736	0.3095	10	0	35.514	82.722	299.24	1.0864	95	255
2	-1.7855	0.3095	11	0	35.659	82.132	298.67	1.2237	101	255
2	-1.7974	0.3095	10	0	35.127	81.803	299.15	1.2424	107	255
2	-1.8093	0.3095	9	0	35.028	82.434	298.95	1.2037	104	255
2	-1.8212	0.3095	10	0	35.184	82.427	298.84	1.3168	106	255
2	-1.8331	0.3095	10	0	34.992	82.120	299.18	1.1737	102	255
2	-1.8450	0.3095	11	0	35.381	82.219	298.65	0.9947	105	255
2	-1.8569	0.3095	8	0	35.038	82.147	299.11	0.9055	107	255
2	-1.8688	0.3095	11	0	34.943	82.308	298.93	1.1437	106	255
2	-1.8807	0.3095	9	0	34.989	82.403	299.01	0.9757	102	255
2	-1.8926	0.3095	10	0	35.192	82.476	298.73	1.4350	105	255
2	-1.9046	0.3095	11	0	34.675	82.334	298.69	1.0444	103	255
2	-1.9165	0.3095	9	0	34.787	82.093	298.64	1.1567	103	255
2	-1.9284	0.3095	10	0	35.296	82.282	298.40	1.3172	103	255
2	-1.9403	0.3095	11	0	34.687	82.486	299.03	1.0970	105	255
2	-1.9522	0.3095	9	0	34.786	82.288	298.87	0.9981	98	255
2	-1.9641	0.3095	9	0	35.240	82.362	298.98	1.4093	94	255
2	-1.9760	0.3095	5	0	92.698	87.042	293.35	0.9902	87	255
2	-1.9879	0.3095	9	0	93.260	87.374	293.55	1.1516	102	255
2	-1.9998	0.3095	9	0	92.557	87.550	293.36	0.9631	108	255
2	-2.0117	0.3095	8	0	92.889	87.587	293.12	0.9040	111	255
2	-2.0236	0.3095	9	0	93.143	87.161	293.51	1.0244	110	255
2	-2.0355	0.3095	9	0	92.941	87.287	293.04	0.9363	112	255
2	-2.0474	0.3095	9	0	92.954	87.275	293.01	0.8910	112	255
2	-2.0593	0.3095	10	0	93.110	87.825	293.30	1.2788	107	255
2	-2.0712	0.3095	8	0	93.126	86.639	293.29	0.7909	112	255
2	-2.0831	0.3095	10	0	93.183	87.009	293.62	1.0332	109	255
2	-2.0950	0.3095	11	0	92.731	87.410	292.98	0.8749	115	255
2	-2.1069	0.3095	10	0	93.296	87.383	293.50	1.2525	109	255
2	-2.1188	0.3095	9	0	93.220	87.418	293.36	1.0703	111	255
2	-2.1307	0.3095	9	0	93.048	87.657	293.79	1.2863	105	255
2	-2.1426	0.3095	9	0	93.613	87.775	293.56	1.2331	109	255
2	-2.1545	0.3095	10	0	92.992	87.302	294.11	1.2989	107	255
2	-2.1664	0.3095	10	0	93.684	87.822	293.71	1.3484	108	255
2	-2.1783	0.3095	10	0	92.981	87.504	293.57	1.2756	105	255
2	-2.1902	0.3095	10	0	93.200	87.026	293.87	1.3499	109	255
2	-2.2021	0.3095	7	0	93.076	87.773	293.50	1.2015	114	255
2	-2.2140	0.3095	10	0	92.570	87.550	293.79	1.3949	105	255
2	-2.2259	0.3095	9	0	93.332	88.501	293.88	1.1645	107	255
2	-2.2378	0.3095	11	0	93.153	87.814	294.19	1.4747	110	255
2	-2.2498	0.3095	9	0	92.757	88.119	294.08	1.4185	113	255
2	-2.2617	0.3095	9	0	92.771	88.455	293.93	1.3508	114	255
2	-2.2736	0.3095	9	0	92.686	87.939	294.08	1.1986	112	255
2	-2.2855	0.3095	9	0	92.394	88.172	293.78	1.2453	111	255
2	-2.2974	0.3095	9	0	92.701	88.491	294.25	1.3853	112	255
2	-2.3093	0.3095	8	0	92.849	87.430	294.52	1.4025	109	255
2	-2.3212	0.3095	9	0	92.690	87.941	293.74	1.0840	112	255
2	-2.3331	0.3095	9	0	92.869	88.255	293.75	1.1956	112	255
2	-2.3450	0.3095	8	0	93.152	87.804	293.55	1.1473	108	255
2	-2.3569	0.3095	9	0	93.243	88.052	293.58	0.9284	108	255
2	-2.3688	0.3095	9	0	93.027	88.146	293.44	1.0279	107	255
2	-2.3807	0.3095	8	0	93.225	87.440	294.04	1.2317	110	255
2	-2.3926	0.3095	10	0	93.737	87.813	294.06	1.1371	110	255
2	-2.4045	0.3095	8	0	92.825	87.684	293.75	0.9598	116	255
2	-2.4164	0.3095	8	0	92.906	89.223	294.01	0.7893	114	255
2	-2.4283	0.3095	9	0	93.535	89.243	294.07	1.1496	114	255
2	-2.4402	0.3095	8	0	273.34	90.704	65.435	0.9304	115	255
2	-2.4521	0.3095	8	0	93.262	89.114	294.22	0.9821	113	255
2	-2.4640	0.3095	8	0	92.840	88.899	294.25	0.7125	112	255
2	-2.4759	0.3095	7	0	93.369	88.407	294.51	0.9747	116	255
2	-2.4878	0.3095	8	0	93.502	88.497	294.36	0.8466	117	255
2	-2.4997	0.3095	9	0	92.809	88.456	294.29	0.7599	119	255
2	-2.5116	0.3095	7	0	92.988	88.550	294.14	0.7443	115	255
2	-2.5235	0.3095	9	0	93.143	88.718	294.04	0.6422	116	255
2	-2.5354	0.3095	9	0	93.082	88.952	294.25	0.7926	116	255
2	-2.5473	0.3095	8	0	93.384	89.251	294.49	1.1824	118	255
2	-2.5592	0.3095	8	0	92.955	88.556	294.26	0.7392	115	255
2	-2.5711	0.3095	8	0	93.340	88.933	295.10	1.4689	116	255
2	-2.5830	0.3095	7	0	93.156	88.388	294.64	1.0737	114	255
2	-2.5950	0.3095	8	0	273.25	90.312	65.311	1.2464	116	255
2	-2.6069	0.3095	8	0	93.360	88.913	294.84	1.2376	112	255
2	-2.6188	0.3095	8	0	93.029	88.456	294.81	0.9465	122	255
2	-2.6307	0.3095	8	0	273.22	90.609	65.354	1.0391	117	255
2	-2.6426	0.3095	8	0	93.035	88.584	295.09	1.1201	117	255
2	-2.6545	0.3095	8	0	92.656	88.876	294.89	1.0689	116	255
2	-2.6664	0.3095	10	0	93.107	89.006	295.12	1.3607	116	255
2	-2.6783	0.3095	9	0	92.944	89.342	295.03	1.2376	112	255
2	-2.6902	0.3095	8	0	92.514	88.837	294.74	0.8476	112	255
2	-2.7021	0.3095	9	0	92.588	89.243	295.12	1.2090	108	255
2	-2.7140	0.3095	9	0	92.941	89.222	295.03	1.0973	113	255
2	-2.7259	0.3095	9	0	92.811	89.259	295.15	1.1236	110	255
2	-2.7378	0.3095	9	0	272.86	90.055	65.065	1.2733	109	255
2	-2.7497	0.3095	8	0	272.89	90.302	65.016	1.2747	110	255
2	-2.7616	0.3095	10	0	272.56	90.533	64.527	1.4519	111	255
2	-2.7735	0.3095	9	0	272.99	90.334	64.925	1.2752	110	255
2	-2.7854	0.3095	9	0	92.955	89.306	296.02	1.2448	105	255
2	-2.7973	0.3095	9	0	92.486	88.942	295.08	1.2101	101	255
2	-2.8092	0.3095	9	0	93.159	89.024	295.65	1.2709	97	255
2	-2.8211	0.3095	10	0	92.190	88.111	294.66	1.2591	82	255
2	-2.8330	0.3095	7	0	33.025	85.746	298.65	0.8296	69	255
2	-2.8449	0.3095	11	0	32.569	86.096	299.28	1.0436	98	255
2	-2.8568	0.3095	11	0	32.645	86.003	299.31	1.2269	114	255
2	-2.8687	0.3095	12	0	32.450	85.611	299.60	1.1525	108	255
2	-2.8806	0.3095	11	0	32.287	85.445	299.69	1.1016	117	255
2	-2.8925	0.3095	12	0	32.238	85.782	299.76	1.0618	122	255
2	-2.9044	0.3095	9	0	32.063	85.777	299.76	0.8898	117	255
2	-2.9163	0.3095	12	0	32.299	85.779	299.74	1.1939	116	255
2	-2.9282	0.3095	12	0	32.543	86.175	299.52	1.1923	117	255
2	-2.9402	0.3095	9	0	32.144	86.039	299.43	1.0917	111	255
2	-2.9521	0.3095	11	0	32.276	86.116	299.86	1.0068	112	255
2	-2.9640	0.3095	9	0	32.700	85.870	299.25	1.1887	113	255
2	-2.9759	0.3095	12	0	32.527	86.023	299.35	1.1203	117	255
2	-2.9878	0.3095	12	0	32.317	85.599	299.62	1.2010	111	255
2	-2.9997	0.3095	11	0	32.040	85.729	300.11	1.2300	113	255
2	-3.0116	0.3095	12	0	32.781	85.996	299.04	1.1550	111	255
2	-3.0235	0.3095	11	0	32.500	86.158	299.22	0.9086	110	255
2	-3.0354	0.3095	11	0	32.698	86.258	299.30	1.0548	110	255
2	0.0000	0.3214	10	0	354.89	26.702	5.1225	1.4808	105	255
2	-0.0119	0.3214	10	0	351.63	26.741	7.8008	1.0144	106	255
2	-0.0238	0.3214	12	0	352.91	26.744	6.9839	0.9755	102	255
2	-0.0357	0.3214	11	0	352.83	26.461	7.3672	1.4008	102	255
2	-0.0476	0.3214	9	0	351.91	26.658	7.7039	1.0310	102	255
2	-0.0595	0.3214	10	0	351.94	26.799	7.8547	0.9957	100	255
2	-0.0714	0.3214	11	0	353.24	26.440	6.5527	1.2727	102	255
2	-0.0833	0.3214	10	0	355.96	26.862	4.2769	1.1220	101	255
2	-0.0952	0.3214	10	0	353.17	26.462	6.7060	1.1132	100	255
2	-0.1071	0.3214	10	0	355.86	26.665	4.4990	1.2991	108	255
2	-0.1190	0.3214	9	0	356.12	26.171	4.1641	1.3743	101	255
2	-0.1309	0.3214	10	0	354.12	26.601	5.7532	1.1055	87	255
2	-0.1428	0.3214	8	0	351.67	26.629	7.7289	0.8073	78	255
2	-0.1547	0.3214	7	0	353.63	26.439	6.5193	1.1461	69	255
1	-0.1666	0.3214	5	0	67.544	45.012	308.49	1.2850	81	255
1	-0.1786	0.3214	6	0	68.980	46.056	307.74	1.1800	88	255
1	-0.1905	0.3214	8	0	69.449	46.038	306.88	1.0085	91	255
1	-0.2024	0.3214	9	0	68.789	45.973	307.33	1.3669	106	255
1	-0.2143	0.3214	9	0	68.726	44.840	307.61	0.8554	102	255
1	-0.2262	0.3214	8	0	70.031	45.557	306.68	0.8353	101	255
1	-0.2381	0.3214	8	0	69.417	46.007	307.35	1.1651	98	255
1	-0.2500	0.3214	8	0	68.942	45.985	307.91	1.2713	100	255
1	-0.2619	0.3214	9	0	68.691	45.896	308.06	1.0982	102	255
1	-0.2738	0.3214	8	0	69.795	45.920	306.88	0.7225	109	255
1	-0.2857	0.3214	8	0	68.708	45.392	307.51	1.0304	103	255
1	-0.2976	0.3214	9	0	68.934	45.687	307.42	1.0060	107	255
1	-0.3095	0.3214	10	0	69.059	45.827	307.21	1.2653	99	255
1	-0.3214	0.3214	9	0	68.921	46.059	307.62	1.0632	96	255
1	-0.3333	0.3214	9	0	68.656	45.982	307.45	1.2410	102	255
1	-0.3452	0.3214	8	0	68.743	45.915	307.61	1.0222	93	255
1	-0.3571	0.3214	6	0	69.824	46.427	307.21	0.6357	94	255
1	-0.3690	0.3214	6	0	68.778	45.841	306.59	0.9964	87	255
1	-0.3809	0.3214	8	0	68.654	46.211	307.53	1.2127	86	255
1	-0.3928	0.3214	9	0	67.922	46.768	308.69	1.1522	85	255
1	-0.4047	0.3214	7	0	69.001	46.595	306.97	0.8635	81	255
0	-0.4166	0.3214	0	3	0.0000	0.0000	0.0000	0.0000	77	255
0	-0.4285	0.3214	0	3	0.0000	0.0000	0.0000	0.0000	79	255
0	-0.4404	0.3214	0	3	0.0000	0.0000	0.0000	0.0000	80	255
0	-0.4523	0.3214	0	3	0.0000	0.0000	0.0000	0.0000	73	255
1	-0.4642	0.3214	5	0	71.521	45.062	303.94	1.2889	66	255
2	-0.4761	0.3214	5	0	237.34	44.328	123.22	1.0422	74	255
0	-0.4880	0.3214	0	3	0.0000	0.0000	0.0000	0.0000	65	255
0	-0.4999	0.3214	0	3	0.0000	0.0000	0.0000	0.0000	71	255
2	-0.5118	0.3214	8	0	36.152	79.204	298.84	1.1450	77	255
0	-0.5238	0.3214	0	3	0.0000	0.0000	0.0000	0.0000	83	255
2	-0.5357	0.3214	9	0	35.992	79.392	298.63	0.9452	83	255
2	-0.5476	0.3214	6	0	35.562	80.016	298.42	1.3010	87	255
2	-0.5595	0.3214	10	0	35.481	79.325	298.64	1.1706	80	255
2	-0.5714	0.3214	8	0	35.175	79.139	298.73	1.0264	80	255
2	-0.5833	0.3214	5	0	238.49	43.600	121.70	0.7644	76	255
2	-0.5952	0.3214	10	0	237.34	44.264	121.79	0.9153	89	255
2	-0.6071	0.3214	10	0	238.18	44.049	121.24	1.2117	99	255
2	-0.6190	0.3214	11	0	237.57	43.408	121.72	1.3519	104	255
2	-0.6309	0.3214	11	0	238.15	44.171	120.60	0.9849	107	255
2	-0.6428	0.3214	10	0	237.61	44.314	121.81	1.1219	111	255
2	-0.6547	0.3214	10	0	237.25	44.060	121.40	1.0902	112	255
2	-0.6666	0.3214	11	0	237.18	44.418	121.51	0.8195	111	255
2	-0.6785	0.3214	11	0	237.65	43.356	121.05	1.1278	112	255
[truncated: 2,413,140 more chars]
